# Supplementary material for: A triclinic polymorph of miconazole
Source: Acta Crystallogr E Crystallogr Commun. 2024 Jan 26;80(Pt 2):196–200. doi: 10.1107/S2056989024000276 (PMC10848966; doi:10.1107/S2056989024000276)
Supplement: Supplementary file 1 [file e-80-00196-sup1.cif]

##############################################################################
#                                                                            #
# This CIF contains the data in a paper accepted for publication in          #
# Acta Crystallographica Section E. It conforms to the requirements of       #
# Notes for Authors for Acta Crystallographica Section E, and has been       #
# peer reviewed under the auspices of the IUCr Commission on Journals.       #
#                                                                            #
# Full details of the Crystallographic Information File format               #
# are given in the paper "The Crystallographic Information File (CIF):       #
# a New Standard Archive File for Crystallography" by S. R. Hall, F. H.      #
# Allen and I. D. Brown [Acta Cryst. (1991), A47, 655-685].                  #
#                                                                            #
# The current version of the core CIF dictionary is obtainable from          #
# ftp://ftp.iucr.org/pub/cif_core.dic.                                       #
#                                                                            #
# Software is freely available for graphical display of the structure(s)     #
# in this CIF. For information consult the CIF software page                 #
# http://www.iucr.org/resources/cif/software.                                #
#                                                                            #
# This file may be used for bona fide research purposes within the           #
# scientific community so long as proper attribution is given to the journal # 
# article from which it was obtained.                                        #
#                                                                            #
##############################################################################
data_I
_audit_creation_method     'SHELXL-2019/2'
_chemical_name_systematic
;\
(<i>RS</i>)-1-[2-(2,4-Dichlorobenzyloxy)-2-(2,4-dichlorophenyl)ethyl]-\
1<i>H</i>-imidazole
;
_chemical_name_common     ?
_chemical_formula_moiety     'C18 H14 Cl4 N2 O'
_chemical_formula_sum     'C18 H14 Cl4 N2 O'
_chemical_formula_iupac     'C18 H14 Cl4 N2 O'
_chemical_formula_weight     416.11
_chemical_melting_point     ?
_space_group_crystal_system     triclinic
_space_group_name_H-M_alt     'P -1'
_space_group_name_Hall     '-P 1'
loop_
    _space_group_symop_operation_xyz
    'x, y, z'
    '-x, -y, -z'
_cell_length_a     8.8691(8)
_cell_length_b     9.4161(9)
_cell_length_c     13.0347(11)
_cell_angle_alpha     75.502(8)
_cell_angle_beta     85.013(8)
_cell_angle_gamma     62.478(10)
_cell_volume     934.11(17)
_cell_formula_units_Z     2
_cell_measurement_reflns_used     3917
_cell_measurement_theta_min     5.4160
_cell_measurement_theta_max     69.0740
_cell_measurement_temperature     295(2)
_exptl_crystal_description     'prism'
_exptl_crystal_colour     'pale yellow'
_exptl_crystal_size_max     0.260
_exptl_crystal_size_mid     0.090
_exptl_crystal_size_min     0.050
_exptl_crystal_density_diffrn     1.479
_exptl_crystal_density_meas     ?
_exptl_crystal_density_method     ?
_exptl_crystal_F_000     424
_exptl_absorpt_coefficient_mu     5.832
_exptl_absorpt_correction_type     gaussian
_exptl_absorpt_process_details
;
(CrysAlisPro; Rigaku OD, 2023)
;
_exptl_absorpt_correction_T_min     0.521
_exptl_absorpt_correction_T_max     1.000
_diffrn_ambient_temperature     295(2)
_diffrn_source     'micro-focus sealed X-ray tube'
_diffrn_radiation_type     'Cu K\a'
_diffrn_radiation_wavelength     1.54184
_diffrn_radiation_monochromator     mirror
_diffrn_measurement_device_type     'XtaLAB Synergy, Dualflex, HyPix'
_diffrn_measurement_device     'four-circle diffractometer'
_diffrn_measurement_method     '\w scans'
_diffrn_detector     'Hybrid Pixel Array Detector'
_diffrn_detector_area_resol_mean     10.0000
_diffrn_reflns_number     8698
_diffrn_reflns_av_R_equivalents     0.0512
_diffrn_reflns_av_unetI/netI     0.0325
_diffrn_reflns_theta_min     3.504
_diffrn_reflns_theta_max     70.028
_diffrn_reflns_theta_full     67.684
_diffrn_measured_fraction_theta_max     0.963
_diffrn_measured_fraction_theta_full     0.980
_diffrn_reflns_limit_h_min     -10
_diffrn_reflns_limit_h_max     8
_diffrn_reflns_limit_k_min     -11
_diffrn_reflns_limit_k_max     10
_diffrn_reflns_limit_l_min     -15
_diffrn_reflns_limit_l_max     15
_diffrn_radiation_probe     x-ray
_refine_special_details     ?
_reflns_number_total     3412
_reflns_number_gt     2548
_reflns_threshold_expression     'I > 2\s(I)'
_refine_ls_structure_factor_coef     Fsqd
_refine_ls_matrix_type     full
_refine_ls_R_factor_all     0.1099
_refine_ls_R_factor_gt     0.0853
_refine_ls_wR_factor_gt     0.2049
_refine_ls_wR_factor_ref     0.2236
_refine_ls_goodness_of_fit_ref     1.102
_refine_ls_restrained_S_all     1.098
_refine_ls_number_reflns     3412
_refine_ls_number_parameters     271
_refine_ls_number_restraints     35
_refine_ls_hydrogen_treatment     constr
_refine_ls_weighting_scheme     calc
_refine_ls_weighting_details
              'w=1/[\s^2^(Fo^2^)+(0.0932P)^2^+1.1920P] where P=(Fo^2^+2Fc^2^)/3'
_atom_sites_solution_hydrogens     geom
_atom_sites_solution_primary     direct
_atom_sites_solution_secondary     ?
_refine_ls_shift/su_max     0.000
_refine_ls_shift/su_mean     0.000
_refine_diff_density_max     0.471
_refine_diff_density_min     -0.343
_refine_ls_extinction_method     none
_refine_ls_extinction_coef     .
loop_
    _atom_type_symbol
    _atom_type_description
    _atom_type_scat_dispersion_real
    _atom_type_scat_dispersion_imag
    _atom_type_scat_source
    'C' 'C' 0.0181 0.0091
                         'International Tables Vol C Tables 4.2.6.8 and 6.1.1.4'
    'H' 'H' 0.0000 0.0000
                         'International Tables Vol C Tables 4.2.6.8 and 6.1.1.4'
    'Cl' 'Cl' 0.3639 0.7018
                         'International Tables Vol C Tables 4.2.6.8 and 6.1.1.4'
    'N' 'N' 0.0311 0.0180
                         'International Tables Vol C Tables 4.2.6.8 and 6.1.1.4'
    'O' 'O' 0.0492 0.0322
                         'International Tables Vol C Tables 4.2.6.8 and 6.1.1.4'
_computing_data_collection
;
CrysAlisPro 1.171.42.88a (Rigaku OD, 2023)
;
_computing_cell_refinement
;
CrysAlisPro 1.171.42.88a (Rigaku OD, 2023)
;
_computing_data_reduction
;
CrysAlisPro 1.171.42.88a (Rigaku OD, 2023)
;
_computing_structure_solution
;
SHELXT (Sheldrick, 2015a)
;
_computing_structure_refinement
;
<i>SHELXL2019/2</i> (Sheldrick, 2015b)
;
_computing_molecular_graphics
;
Mercury (Macrae <i>et al.</i>,  2020) and PLATON (Spek, 2020)
;
_computing_publication_material
;
publCIF (Westrip, 2010)
;
loop_
    _atom_site_type_symbol
    _atom_site_label
    _atom_site_fract_x
    _atom_site_fract_y
    _atom_site_fract_z
    _atom_site_U_iso_or_equiv
    _atom_site_adp_type
    _atom_site_calc_flag
    _atom_site_occupancy
    _atom_site_disorder_assembly
    _atom_site_disorder_group
    Cl Cl1 0.0819(3) 0.1162(2) 0.51579(13) 0.1083(7) Uani d 1 . .
    Cl Cl2 0.2681(2) 0.4980(3) 0.65792(14) 0.1076(6) Uani d 1 . .
    Cl Cl3 -0.1424(2) 0.80046(19) 0.10302(13) 0.1010(6) Uani d 1 . .
    Cl Cl4 0.2330(2) 0.8416(2) -0.23760(12) 0.0995(6) Uani d 1 . .
    O O1 0.2576(4) 0.2922(4) 0.2041(2) 0.0625(8) Uani d 1 . .
    C C1 0.2397(6) 0.1992(6) 0.3050(4) 0.0607(11) Uani d 1 . .
    H H1 0.131505 0.194421 0.305888 0.073 Uiso calc 1 A 1
    C C2A 0.3861(7) 0.0273(7) 0.3190(4) 0.0746(14) Uani d 0.5 B 1
    H H2A1 0.491611 0.034582 0.303657 0.090 Uiso calc 0.5 B 1
    H H2A2 0.393547 -0.032985 0.392160 0.090 Uiso calc 0.5 B 1
    N N1A 0.365(2) -0.0616(18) 0.2502(11) 0.065(6) Uani d 0.5 B 1
    C C3A 0.431(3) -0.047(3) 0.1510(13) 0.073(5) Uani d 0.5 B 1
    H H3A 0.486108 0.015526 0.121529 0.087 Uiso calc 0.5 B 1
    N N2A 0.399(3) -0.140(2) 0.1066(17) 0.108(5) Uani d 0.5 B 1
    C C4A 0.303(2) -0.206(2) 0.178(2) 0.098(9) Uani d 0.5 B 1
    H H4A 0.260498 -0.272593 0.163709 0.117 Uiso calc 0.5 B 1
    C C5A 0.285(4) -0.159(4) 0.268(3) 0.116(14) Uani d 0.5 B 1
    H H5A 0.230134 -0.185213 0.328805 0.140 Uiso calc 0.5 B 1
    C C2B 0.3861(7) 0.0273(7) 0.3190(4) 0.0746(14) Uani d 0.5 B 2
    H H2B1 0.491111 0.035528 0.303531 0.090 Uiso calc 0.5 B 2
    H H2B2 0.393827 -0.031688 0.392517 0.090 Uiso calc 0.5 B 2
    N N1B 0.370(3) -0.067(2) 0.2518(15) 0.091(8) Uani d 0.5 B 2
    C C3B 0.405(3) -0.083(3) 0.1500(17) 0.075(5) Uani d 0.5 B 2
    H H3B 0.459801 -0.030432 0.103672 0.091 Uiso calc 0.5 B 2
    N N2B 0.353(2) -0.1802(18) 0.1247(12) 0.075(4) Uani d 0.5 B 2
    C C4B 0.281(3) -0.243(2) 0.2120(15) 0.072(4) Uani d 0.5 B 2
    H H4B 0.240982 -0.320628 0.219884 0.087 Uiso calc 0.5 B 2
    C C5B 0.286(4) -0.162(4) 0.281(2) 0.089(9) Uani d 0.5 B 2
    H H5B 0.234048 -0.168814 0.346279 0.106 Uiso calc 0.5 B 2
    C C6 0.2468(6) 0.2745(6) 0.3939(3) 0.0579(11) Uani d 1 . .
    C C7 0.1771(7) 0.2453(6) 0.4925(4) 0.0666(13) Uani d 1 . .
    C C8 0.1827(7) 0.3111(7) 0.5737(4) 0.0726(14) Uani d 1 . .
    H H8 0.135273 0.288707 0.638479 0.087 Uiso calc 1 . .
    C C9 0.2605(7) 0.4110(7) 0.5565(4) 0.0724(14) Uani d 1 . .
    C C10 0.3307(7) 0.4456(7) 0.4610(4) 0.0771(15) Uani d 1 . .
    H H10 0.382023 0.514534 0.450659 0.093 Uiso calc 1 . .
    C C11 0.3238(7) 0.3763(7) 0.3805(4) 0.0688(13) Uani d 1 . .
    H H11 0.371934 0.398643 0.316069 0.083 Uiso calc 1 . .
    C C12 0.1108(6) 0.4420(6) 0.1695(4) 0.0614(11) Uani d 1 . .
    H H12A 0.078220 0.504246 0.223656 0.074 Uiso calc 1 . .
    H H12B 0.017817 0.420131 0.157645 0.074 Uiso calc 1 . .
    C C13 0.1438(6) 0.5415(5) 0.0680(3) 0.0528(10) Uani d 1 . .
    C C14 0.0343(6) 0.7054(6) 0.0308(4) 0.0624(12) Uani d 1 . .
    C C15 0.0596(7) 0.8006(6) -0.0624(4) 0.0680(13) Uani d 1 . .
    H H15 -0.016094 0.911639 -0.086078 0.082 Uiso calc 1 . .
    C C16 0.2007(7) 0.7245(6) -0.1184(4) 0.0657(12) Uani d 1 . .
    C C17 0.3117(7) 0.5628(7) -0.0858(4) 0.0661(12) Uani d 1 . .
    H H17 0.405896 0.514221 -0.125471 0.079 Uiso calc 1 . .
    C C18 0.2828(6) 0.4704(6) 0.0077(4) 0.0626(12) Uani d 1 . .
    H H18 0.358039 0.359034 0.030281 0.075 Uiso calc 1 . .
loop_
    _atom_site_aniso_label
    _atom_site_aniso_U_11
    _atom_site_aniso_U_22
    _atom_site_aniso_U_33
    _atom_site_aniso_U_12
    _atom_site_aniso_U_13
    _atom_site_aniso_U_23
    Cl1 0.1649(17) 0.1257(13) 0.0818(10) -0.1152(14) 0.0240(10) -0.0122(9)
    Cl2 0.1128(13) 0.1450(16) 0.0939(11) -0.0657(12) 0.0058(9) -0.0633(11)
    Cl3 0.0908(11) 0.0796(9) 0.0871(10) -0.0107(8) 0.0275(8) -0.0090(7)
    Cl4 0.1312(14) 0.0926(11) 0.0754(9) -0.0619(10) 0.0262(9) -0.0070(8)
    O1 0.069(2) 0.0617(18) 0.0508(16) -0.0262(16) 0.0056(14) -0.0107(14)
    C1 0.068(3) 0.063(3) 0.054(2) -0.035(2) 0.001(2) -0.007(2)
    C2A 0.080(4) 0.067(3) 0.070(3) -0.031(3) -0.006(3) -0.009(3)
    N1A 0.049(8) 0.047(8) 0.062(7) 0.006(5) 0.000(5) -0.009(6)
    C3A 0.099(12) 0.053(9) 0.079(8) -0.040(7) 0.008(7) -0.029(6)
    N2A 0.142(14) 0.064(10) 0.140(13) -0.062(8) -0.015(10) -0.026(8)
    C4A 0.093(13) 0.046(10) 0.16(3) -0.052(8) 0.012(14) 0.001(12)
    C5A 0.098(19) 0.09(2) 0.127(19) -0.023(15) 0.039(16) -0.028(15)
    C2B 0.080(4) 0.067(3) 0.070(3) -0.031(3) -0.006(3) -0.009(3)
    N1B 0.127(16) 0.085(13) 0.098(10) -0.075(12) 0.009(9) -0.035(8)
    C3B 0.105(10) 0.055(10) 0.095(8) -0.056(8) 0.005(7) -0.027(6)
    N2B 0.091(10) 0.044(7) 0.101(8) -0.040(6) -0.013(6) -0.013(6)
    C4B 0.102(9) 0.047(8) 0.095(8) -0.054(7) 0.002(7) -0.021(7)
    C5B 0.12(2) 0.070(15) 0.109(9) -0.069(16) 0.006(9) -0.033(9)
    C6 0.066(3) 0.060(3) 0.053(2) -0.036(2) 0.001(2) -0.007(2)
    C7 0.083(3) 0.068(3) 0.057(3) -0.047(3) 0.003(2) -0.004(2)
    C8 0.079(4) 0.087(4) 0.055(3) -0.045(3) 0.008(2) -0.012(2)
    C9 0.072(3) 0.088(4) 0.063(3) -0.037(3) 0.000(2) -0.027(3)
    C10 0.088(4) 0.092(4) 0.077(3) -0.063(3) 0.001(3) -0.019(3)
    C11 0.078(3) 0.086(3) 0.058(3) -0.052(3) 0.012(2) -0.017(2)
    C12 0.059(3) 0.066(3) 0.056(2) -0.027(2) 0.002(2) -0.010(2)
    C13 0.052(3) 0.056(2) 0.054(2) -0.026(2) 0.0002(19) -0.0151(19)
    C14 0.065(3) 0.062(3) 0.059(3) -0.028(2) 0.006(2) -0.017(2)
    C15 0.074(3) 0.053(3) 0.069(3) -0.024(2) 0.002(2) -0.010(2)
    C16 0.081(3) 0.067(3) 0.057(3) -0.041(3) 0.005(2) -0.013(2)
    C17 0.065(3) 0.076(3) 0.059(3) -0.034(3) 0.010(2) -0.018(2)
    C18 0.064(3) 0.058(3) 0.061(3) -0.023(2) 0.001(2) -0.014(2)
_geom_special_details
;
 All esds (except the esd in the dihedral angle between two l.s. planes)
 are estimated using the full covariance matrix.  The cell esds are taken
 into account individually in the estimation of esds in distances, angles
 and torsion angles; correlations between esds in cell parameters are only
 used when they are defined by crystal symmetry.  An approximate (isotropic)
 treatment of cell esds is used for estimating esds involving l.s. planes.
;
loop_
    _geom_bond_atom_site_label_1
    _geom_bond_atom_site_label_2
    _geom_bond_site_symmetry_2
    _geom_bond_distance
    _geom_bond_publ_flag
    Cl1 C7 . 1.733(5) ?
    Cl2 C9 . 1.741(5) ?
    Cl3 C14 . 1.736(5) ?
    Cl4 C16 . 1.752(5) ?
    O1 C12 . 1.405(6) ?
    O1 C1 . 1.428(5) ?
    C1 C2B . 1.514(7) ?
    C1 C2A . 1.514(7) ?
    C1 C6 . 1.522(6) ?
    C1 H1 . 0.9800 ?
    C2A N1A . 1.444(12) ?
    C2A H2A1 . 0.9700 ?
    C2A H2A2 . 0.9700 ?
    N1A C5A . 1.367(16) ?
    N1A C3A . 1.372(13) ?
    C3A N2A . 1.30(2) ?
    C3A H3A . 0.9300 ?
    N2A C4A . 1.421(18) ?
    C4A C5A . 1.331(17) ?
    C4A H4A . 0.9300 ?
    C5A H5A . 0.9300 ?
    C2B N1B . 1.453(12) ?
    C2B H2B1 . 0.9700 ?
    C2B H2B2 . 0.9700 ?
    N1B C3B . 1.364(15) ?
    N1B C5B . 1.376(14) ?
    C3B N2B . 1.32(2) ?
    C3B H3B . 0.9300 ?
    N2B C4B . 1.391(17) ?
    C4B C5B . 1.335(15) ?
    C4B H4B . 0.9300 ?
    C5B H5B . 0.9300 ?
    C6 C11 . 1.383(7) ?
    C6 C7 . 1.397(7) ?
    C7 C8 . 1.368(7) ?
    C8 C9 . 1.370(8) ?
    C8 H8 . 0.9300 ?
    C9 C10 . 1.376(8) ?
    C10 C11 . 1.387(7) ?
    C10 H10 . 0.9300 ?
    C11 H11 . 0.9300 ?
    C12 C13 . 1.511(6) ?
    C12 H12A . 0.9700 ?
    C12 H12B . 0.9700 ?
    C13 C14 . 1.372(6) ?
    C13 C18 . 1.384(6) ?
    C14 C15 . 1.387(7) ?
    C15 C16 . 1.374(7) ?
    C15 H15 . 0.9300 ?
    C16 C17 . 1.353(7) ?
    C17 C18 . 1.389(7) ?
    C17 H17 . 0.9300 ?
    C18 H18 . 0.9300 ?
loop_
    _geom_angle_atom_site_label_1
    _geom_angle_atom_site_label_2
    _geom_angle_atom_site_label_3
    _geom_angle_site_symmetry_1
    _geom_angle_site_symmetry_3
    _geom_angle
    _geom_angle_publ_flag
    C12 O1 C1 . . 112.8(3) ?
    O1 C1 C2B . . 106.6(4) ?
    O1 C1 C2A . . 106.6(4) ?
    O1 C1 C6 . . 111.2(4) ?
    C2B C1 C6 . . 109.8(4) ?
    C2A C1 C6 . . 109.8(4) ?
    O1 C1 H1 . . 109.7 ?
    C2A C1 H1 . . 109.7 ?
    C6 C1 H1 . . 109.7 ?
    N1A C2A C1 . . 111.7(7) ?
    N1A C2A H2A1 . . 109.3 ?
    C1 C2A H2A1 . . 109.3 ?
    N1A C2A H2A2 . . 109.3 ?
    C1 C2A H2A2 . . 109.3 ?
    H2A1 C2A H2A2 . . 107.9 ?
    C5A N1A C3A . . 113.0(16) ?
    C5A N1A C2A . . 129.2(15) ?
    C3A N1A C2A . . 117.8(15) ?
    N2A C3A N1A . . 105.7(16) ?
    N2A C3A H3A . . 127.1 ?
    N1A C3A H3A . . 127.1 ?
    C3A N2A C4A . . 108.0(16) ?
    C5A C4A N2A . . 110.3(18) ?
    C5A C4A H4A . . 124.9 ?
    N2A C4A H4A . . 124.9 ?
    C4A C5A N1A . . 103(2) ?
    C4A C5A H5A . . 128.5 ?
    N1A C5A H5A . . 128.5 ?
    N1B C2B C1 . . 113.7(10) ?
    N1B C2B H2B1 . . 108.8 ?
    C1 C2B H2B1 . . 108.8 ?
    N1B C2B H2B2 . . 108.8 ?
    C1 C2B H2B2 . . 108.8 ?
    H2B1 C2B H2B2 . . 107.7 ?
    C3B N1B C5B . . 99.6(14) ?
    C3B N1B C2B . . 136.9(16) ?
    C5B N1B C2B . . 123.1(14) ?
    N2B C3B N1B . . 112.5(14) ?
    N2B C3B H3B . . 123.8 ?
    N1B C3B H3B . . 123.8 ?
    C3B N2B C4B . . 109.8(13) ?
    C5B C4B N2B . . 100.9(14) ?
    C5B C4B H4B . . 129.6 ?
    N2B C4B H4B . . 129.6 ?
    C4B C5B N1B . . 116.9(17) ?
    C4B C5B H5B . . 121.6 ?
    N1B C5B H5B . . 121.6 ?
    C11 C6 C7 . . 116.6(4) ?
    C11 C6 C1 . . 121.1(4) ?
    C7 C6 C1 . . 122.4(4) ?
    C8 C7 C6 . . 123.3(5) ?
    C8 C7 Cl1 . . 117.5(4) ?
    C6 C7 Cl1 . . 119.1(4) ?
    C7 C8 C9 . . 117.9(5) ?
    C7 C8 H8 . . 121.1 ?
    C9 C8 H8 . . 121.1 ?
    C8 C9 C10 . . 121.7(5) ?
    C8 C9 Cl2 . . 119.0(4) ?
    C10 C9 Cl2 . . 119.3(4) ?
    C9 C10 C11 . . 119.0(5) ?
    C9 C10 H10 . . 120.5 ?
    C11 C10 H10 . . 120.5 ?
    C6 C11 C10 . . 121.5(5) ?
    C6 C11 H11 . . 119.3 ?
    C10 C11 H11 . . 119.3 ?
    O1 C12 C13 . . 110.1(4) ?
    O1 C12 H12A . . 109.6 ?
    C13 C12 H12A . . 109.6 ?
    O1 C12 H12B . . 109.6 ?
    C13 C12 H12B . . 109.6 ?
    H12A C12 H12B . . 108.2 ?
    C14 C13 C18 . . 117.6(4) ?
    C14 C13 C12 . . 120.9(4) ?
    C18 C13 C12 . . 121.5(4) ?
    C13 C14 C15 . . 122.6(5) ?
    C13 C14 Cl3 . . 119.4(4) ?
    C15 C14 Cl3 . . 117.9(4) ?
    C16 C15 C14 . . 117.4(4) ?
    C16 C15 H15 . . 121.3 ?
    C14 C15 H15 . . 121.3 ?
    C17 C16 C15 . . 122.3(5) ?
    C17 C16 Cl4 . . 119.6(4) ?
    C15 C16 Cl4 . . 118.2(4) ?
    C16 C17 C18 . . 119.0(5) ?
    C16 C17 H17 . . 120.5 ?
    C18 C17 H17 . . 120.5 ?
    C13 C18 C17 . . 121.1(4) ?
    C13 C18 H18 . . 119.5 ?
    C17 C18 H18 . . 119.5 ?
loop_
    _geom_torsion_atom_site_label_1
    _geom_torsion_atom_site_label_2
    _geom_torsion_atom_site_label_3
    _geom_torsion_atom_site_label_4
    _geom_torsion_site_symmetry_1
    _geom_torsion_site_symmetry_2
    _geom_torsion_site_symmetry_3
    _geom_torsion_site_symmetry_4
    _geom_torsion
    _geom_torsion_publ_flag
    C12 O1 C1 C2B . . . . 166.2(4) ?
    C12 O1 C1 C2A . . . . 166.2(4) ?
    C12 O1 C1 C6 . . . . -74.1(5) ?
    O1 C1 C2A N1A . . . . -71.4(9) ?
    C6 C1 C2A N1A . . . . 168.0(9) ?
    C1 C2A N1A C5A . . . . -89(3) ?
    C1 C2A N1A C3A . . . . 89.4(16) ?
    C5A N1A C3A N2A . . . . -3(3) ?
    C2A N1A C3A N2A . . . . 178.8(14) ?
    N1A C3A N2A C4A . . . . 3(2) ?
    C3A N2A C4A C5A . . . . -3(3) ?
    N2A C4A C5A N1A . . . . 1(3) ?
    C3A N1A C5A C4A . . . . 1(3) ?
    C2A N1A C5A C4A . . . . 179.2(15) ?
    O1 C1 C2B N1B . . . . -71.8(10) ?
    C6 C1 C2B N1B . . . . 167.6(9) ?
    C1 C2B N1B C3B . . . . 84(3) ?
    C1 C2B N1B C5B . . . . -88(3) ?
    C5B N1B C3B N2B . . . . -2(3) ?
    C2B N1B C3B N2B . . . . -175(2) ?
    N1B C3B N2B C4B . . . . -2(3) ?
    C3B N2B C4B C5B . . . . 5(3) ?
    N2B C4B C5B N1B . . . . -7(4) ?
    C3B N1B C5B C4B . . . . 6(4) ?
    C2B N1B C5B C4B . . . . -180(2) ?
    O1 C1 C6 C11 . . . . -22.3(6) ?
    C2B C1 C6 C11 . . . . 95.4(5) ?
    C2A C1 C6 C11 . . . . 95.4(5) ?
    O1 C1 C6 C7 . . . . 157.7(4) ?
    C2B C1 C6 C7 . . . . -84.5(6) ?
    C2A C1 C6 C7 . . . . -84.5(6) ?
    C11 C6 C7 C8 . . . . -0.2(8) ?
    C1 C6 C7 C8 . . . . 179.7(5) ?
    C11 C6 C7 Cl1 . . . . -178.9(4) ?
    C1 C6 C7 Cl1 . . . . 1.0(7) ?
    C6 C7 C8 C9 . . . . 0.2(8) ?
    Cl1 C7 C8 C9 . . . . 178.9(4) ?
    C7 C8 C9 C10 . . . . 0.2(8) ?
    C7 C8 C9 Cl2 . . . . 179.5(4) ?
    C8 C9 C10 C11 . . . . -0.6(9) ?
    Cl2 C9 C10 C11 . . . . -179.8(4) ?
    C7 C6 C11 C10 . . . . -0.1(8) ?
    C1 C6 C11 C10 . . . . 179.9(5) ?
    C9 C10 C11 C6 . . . . 0.5(9) ?
    C1 O1 C12 C13 . . . . 174.5(4) ?
    O1 C12 C13 C14 . . . . -165.8(4) ?
    O1 C12 C13 C18 . . . . 15.8(6) ?
    C18 C13 C14 C15 . . . . -1.1(7) ?
    C12 C13 C14 C15 . . . . -179.5(5) ?
    C18 C13 C14 Cl3 . . . . 179.8(4) ?
    C12 C13 C14 Cl3 . . . . 1.3(6) ?
    C13 C14 C15 C16 . . . . 0.2(8) ?
    Cl3 C14 C15 C16 . . . . 179.4(4) ?
    C14 C15 C16 C17 . . . . 0.5(8) ?
    C14 C15 C16 Cl4 . . . . 178.9(4) ?
    C15 C16 C17 C18 . . . . -0.4(8) ?
    Cl4 C16 C17 C18 . . . . -178.7(4) ?
    C14 C13 C18 C17 . . . . 1.2(7) ?
    C12 C13 C18 C17 . . . . 179.7(4) ?
    C16 C17 C18 C13 . . . . -0.5(8) ?
_shelx_space_group_comment
;
The symmetry employed for this shelxl refinement is uniquely defined
by the following loop, which should always be used as a source of
symmetry information in preference to the above space-group names.
They are only intended as comments.
;
_shelx_estimated_absorpt_T_min     0.312
_shelx_estimated_absorpt_T_max     0.759
_shelx_hkl_file
;
   0   0  -1 122.392 48.5555   6
   0   0   1 131.083 40.2121   4
   0   0  -2 2790.74 131.987   6
   0   0   2 3055.04 118.577   4
   0   0  -3 67185.1 655.987   6
   0   0   3 66902.2 610.319   4
   0   0   4 1727.08 181.149   4
   0   0   4 1794.83 181.896   8
   0   0  -4 1751.31 200.973   6
   0   0   5 91537.3 922.460   8
   0   0   5 86722.5 862.063   4
   0   0  -6 1288.80 174.335  25
   0   0  -6 942.035 119.800  12
   0   0   6 900.182 233.425   8
   0   0  -7 53281.9 496.442  12
   0   0  -7 51633.7 477.910  16
   0   0   7 53492.4 730.466   4
   0   0   8 12594.7 451.549   8
   0   0  -8 12857.2 335.057  25
   0   0  -9 11152.2 247.610  12
   0   0  -9 10666.6 347.715  25
   0   0  -9 11589.2 266.389  13
   0   0 -10 1396.79 212.883  13
   0   0  10 1721.72 329.743   2
   0   0 -10 1371.26 187.701  12
   0   0 -11 625.474 233.746  13
   0   0 -11 681.320 179.328  12
   0   0 -12 3257.54 245.132  13
   0   0  12 2559.31 370.028   2
   0   0  12 2452.83 355.737   3
   0   0 -12 2756.89 201.944  12
   0   0 -13-86.6561 132.673  11
   0   0 -13 100.736 192.319  24
   0   0 -14 212.564 160.883  13
   0   0 -15 215.440 116.563  13
   0   1 -14 58.3979 140.456  13
   0   1 -14 33.2460 169.996  21
   0   1 -13 3.13056 186.803  13
   0   1 -13 269.334 129.979  11
   0   1 -13-189.022 218.932  21
   0   1 -12 4946.88 258.945  13
   0   1 -12 5069.54 209.608  11
   0   1 -11 6310.43 278.881  13
   0  -1  11 6230.11 466.933   2
   0  -1  11 6606.87 455.114   3
   0  -1  10 1833.68 354.353   2
   0  -1  10 2163.37 347.605   3
   0   1 -10 1194.17 172.007  12
   0   1 -10 1267.45 214.591  13
   0  -1   9 3523.40 358.817   8
   0   1  -9 3249.84 211.904  13
   0  -1   9 3727.55 383.152   2
   0   1  -9 2550.83 163.529  12
   0  -1   8 22276.4 607.801   8
   0   1  -8 21454.1 323.708  13
   0   1  -7 234.199 122.109  12
   0  -1   7-229.792 284.077   2
   0   1  -7 349.206 148.339  13
   0  -1   7 460.052 262.056   8
   0   1  -6 18347.8 320.991  25
   0  -1   6 19845.6 497.057   8
   0  -1   6 20337.3 487.569   2
   0   1  -6 17148.9 236.552  12
   0  -1   5 66116.0 815.509   8
   0  -1   5 65525.3 782.156   2
   0  -1   4 62328.4 694.549   2
   0  -1   3 410527. 2897.15   2
   0  -1   2 252801. 1826.93   2
   0  -1   1 17681.8 231.816   2
   0  -1   1 15252.9 212.584   3
   0  -1   0 8477.48 146.853   5
   0  -1  -1 18307.0 212.737   5
   0   1   3-59.8293 145.885   4
   0   1   4 149066. 1200.77   8
   0   1   4 146325. 1177.06   4
   0   1   5 72652.7 746.689   4
   0   1   5 75506.5 774.535   8
   0   1   6 168601. 1433.78   4
   0  -1  -6 169754. 1290.10  25
   0   1   7 2059.43 270.310   4
   0  -1  -7 2284.18 146.966  12
   0  -1  -8 24679.7 421.186  25
   0  -1  -8 23728.6 328.442  12
   0  -1  -9 2247.78 265.795  25
   0   1   9 1711.13 306.346   4
   0  -1  -9 2056.86 184.634  12
   0  -1 -10 2045.51 166.845  16
   0  -1 -10 1501.94 213.340  12
   0  -1 -10 2047.49 306.549  25
   0  -1 -11 7664.98 263.594  12
   0  -1 -11 8219.09 395.089  25
   0  -1 -12 5767.91 244.146  12
   0   1  12 4220.83 399.574   2
   0  -1 -13 681.726 173.313  12
   0  -1 -14 1067.90 205.864  21
   0  -1 -14 1579.60 152.368  12
   0  -1 -15 180.700 149.048  21
   0   2 -14 1070.06 151.663  21
   0   2 -13 297.045 122.955  11
   0   2 -13 122.667 159.566  13
   0   2 -13-84.7562 193.146  21
   0   2 -12 850.490 197.810  13
   0   2 -12 934.917 157.720  11
   0  -2  11 2238.73 369.290   2
   0  -2  11 1988.43 383.603   3
   0   2 -11 2879.55 204.180  11
   0   2 -11 2078.17 235.558  13
   0   2 -10-235.200 191.744  11
   0   2 -10-108.278 208.251  13
   0  -2  10-185.246 324.775   2
   0   2  -9 983.356 201.517  13
   0  -2   9 1467.58 375.690   3
   0  -2   9 1347.87 339.392   2
   0  -2   8 198.465 277.965   2
   0  -2   8 240.386 269.859   3
   0   2  -8 104.588 164.376  13
   0   2  -7 1157.79 159.100  13
   0  -2   7 1427.37 298.450   2
   0  -2   6 110877. 1234.71   2
   0   2  -6 93439.7 775.845  13
   0  -2   5 20162.4 494.494   2
   0   2  -5 20794.4 262.178  13
   0  -2   4 3232.53 254.413   2
   0  -2   3 107.719 178.895   2
   0  -2   2 32217.3 462.369   2
   0  -2   2 33021.6 469.460   3
   0  -2   1 162671. 1301.06   5
   0  -2   0 28148.4 394.054   5
   0  -2  -1 313.563 162.448   5
   0  -2  -1 218.589 94.6691   1
   0  -2  -2 65727.3 619.802   5
   0  -2  -2 64827.7 644.513   6
   0  -2  -3 349726. 2521.01   6
   0  -2  -4 16093.1 363.268   6
   0   2   6 12673.1 357.963   4
   0   2   7 1008.30 247.937   4
   0  -2  -8 15414.5 277.074  12
   0  -2  -8 15105.7 358.882  25
   0   2   9 4731.04 357.959   4
   0  -2  -9 4084.07 206.206  12
   0  -2 -10 90284.3 826.845  12
   0   2  10 95235.5 1202.32   4
   0  -2 -11 35329.1 470.391  13
   0  -2 -11 36039.1 485.512  12
   0   2  11 36881.3 754.359   4
   0  -2 -11 35133.6 623.503  25
   0  -2 -12 9406.76 411.064  25
   0  -2 -12 10373.5 292.824  13
   0  -2 -12 8776.62 234.825  16
   0  -2 -12 10774.1 293.313  12
   0  -2 -13 4795.45 228.934  13
   0  -2 -13 4354.32 228.113  12
   0  -2 -14 22.4275 154.658  12
   0  -2 -14 460.090 164.358  13
   0  -2 -14-19.0971 179.248  21
   0  -2 -15 1974.83 149.904  13
   0  -2 -15 1688.06 156.029  21
   0   3 -13 286.146 106.276  11
   0   3 -13 412.901 155.489  21
   0   3 -12 340.364 161.159  13
   0   3 -12 121.054 199.404  21
   0   3 -12 410.368 138.304  11
   0   3 -11 657.362 168.362  11
   0   3 -11 592.242 187.219  13
   0   3 -11 346.672 231.907  21
   0   3 -10 1236.55 205.104  13
   0   3  -9 3889.16 236.787  13
   0  -3   8 2549.65 377.379   2
   0  -3   8 2751.60 387.603   8
   0   3  -8 2525.61 212.310  13
   0  -3   7 4264.70 387.327   8
   0   3  -7 3643.39 197.975  13
   0  -3   7 4053.85 380.823   2
   0  -3   6 4052.35 354.331   8
   0   3  -6 3764.74 180.131  13
   0  -3   6 3815.83 358.571   2
   0   3  -5 22092.5 299.853  11
   0  -3   5 21378.5 566.064   2
   0  -3   5 22044.6 548.811   8
   0   3  -5 20777.0 280.287  13
   0   3  -4-124.624 120.776  11
   0   3  -3 8248.27 167.391  11
   0  -3   3 9568.17 374.485   5
   0  -3   2 14130.5 388.555   5
   0  -3   1 22763.0 446.663   5
   0  -3   0 370643. 2749.59   5
   0  -3  -1 9101.95 294.923   5
   0  -3  -1 8927.77 177.575   1
   0  -3  -2 2368.85 212.822   5
   0  -3  -2 2532.32 144.927   1
   0  -3  -3 1139.78 188.456   5
   0  -3  -3 1117.59 196.081   6
   0  -3  -4 25439.7 460.346   6
   0  -3  -5 197421. 1507.48  25
   0  -3  -5 193727. 1732.76   6
   0  -3  -6 4804.83 302.200   6
   0  -3  -6 4599.98 184.330  12
   0  -3  -7 45806.2 481.668  12
   0  -3  -7 46619.5 735.356   6
   0  -3  -8 7915.41 407.500   6
   0   3   8 7394.87 364.050   4
   0   3   9 4949.22 345.662   4
   0  -3  -9 4324.46 373.173   6
   0  -3 -10 312.471 280.696   6
   0   3  11-99.3090 304.595   4
   0  -3 -11 255.353 312.957  25
   0  -3 -11 4.71643 212.042  12
   0  -3 -11-143.951 188.641  13
   0   3  12 20190.0 593.209   4
   0  -3 -12 21037.6 516.173  25
   0  -3 -12 21996.6 361.153  13
   0  -3 -12 19476.8 341.954  16
   0  -3 -13 843.472 153.602  16
   0  -3 -13 1130.93 184.923  13
   0  -3 -13 1556.26 294.204  25
   0  -3 -13 1268.72 205.170  12
   0  -3 -14 2260.64 170.263  12
   0  -3 -14 2447.22 174.483  13
   0  -3 -15 241.695 114.194  12
   0  -3 -15-79.1554 120.242  13
   0   4 -12 943.932 118.713  11
   0   4 -11 1651.41 196.124  21
   0   4 -10 1625.77 223.613  21
   0   4  -9 1476.12 186.171  13
   0   4  -9 1277.95 230.282  21
   0  -4   8 7045.26 225.441  14
   0   4  -8 8940.40 255.207  13
   0  -4   8 9582.06 568.604   5
   0  -4   8 7994.23 501.057   8
   0   4  -8 7655.66 309.222  21
   0   4  -7 1502.66 191.359  13
   0   4  -7 2031.55 211.387  11
   0  -4   7 1291.01 427.540   5
   0  -4   7 1351.53 380.227   8
   0  -4   6 431.647 353.518   5
   0  -4   6 448.185 297.279   8
   0   4  -6 431.212 170.074  11
   0   4  -5 11965.0 250.860  11
   0  -4   5 12698.7 527.189   5
   0  -4   5 11858.5 466.956   8
   0  -4   4 7729.64 429.622   5
   0   4  -4 7258.35 194.164  11
   0  -4   3 60762.3 905.982   5
   0   4  -3 54760.2 509.582  11
   0  -4   2 5758.09 357.057   5
   0  -4   2 5513.79 158.881  18
   0   4  -2 4947.52 147.958  11
   0  -4   1 7539.82 171.004  18
   0  -4   1 7346.21 367.272   5
   0   4   0 25434.6 307.367  19
   0  -4   0 25149.8 510.077   5
   0   4   1 24253.5 287.347  19
   0  -4  -1 23526.5 262.230  18
   0  -4  -1 25293.9 507.314   5
   0  -4  -1 25669.3 298.249  14
   0  -4  -2 11159.8 363.157   5
   0  -4  -2 12061.8 195.080  14
   0  -4  -3 1452.06 226.060   5
   0  -4  -3 1230.29 126.081  14
   0  -4  -3 1352.23 240.583   6
   0  -4  -3 1217.21 159.661   1
   0  -4  -4 55369.2 485.955  14
   0   4   4 54608.0 486.873  19
   0   4   5 21899.9 285.466  19
   0  -4  -5 22340.7 516.807   6
   0  -4  -5 20995.6 281.994  20
   0  -4  -6 37072.0 688.723   6
   0  -4  -6 36755.2 426.270  12
   0  -4  -7 929.703 168.406  12
   0  -4  -7 962.137 225.541  25
   0  -4  -7 1169.10 243.654   6
   0  -4  -8 98.3968 165.311  12
   0  -4  -8-72.5461 245.698   6
   0  -4  -8 535.637 234.842  25
   0  -4  -9 37852.9 812.263   6
   0  -4  -9 38399.3 481.074  12
   0  -4 -10-48.2817 267.303   6
   0  -4 -10 54.6887 187.879  12
   0  -4 -11 3789.99 199.363  13
   0   4  11 4033.01 374.478   4
   0   4  12 900.979 295.431   4
   0  -4 -12 984.168 173.090  13
   0  -4 -13-17.8645 148.379  16
   0  -4 -13 395.254 150.963  13
   0  -4 -14 1468.81 131.059  16
   0  -4 -15 1907.73 126.397  12
   0   5 -11 2406.85 135.686  19
   0   5 -10 483.997 169.220  19
   0   5  -9 257.199 168.520  11
   0   5  -9 29.6639 195.317  19
   0   5  -8 375.098 181.426  11
   0  -5   7 3196.22 371.630   8
   0  -5   7 4521.56 487.150   5
   0  -5   7 3713.99 209.693  14
   0   5  -7 5093.55 244.706  11
   0  -5   6 17430.1 363.739  14
   0  -5   6 16552.6 642.531   8
   0   5  -5 24530.7 362.871  11
   0  -5   5 23129.4 759.045   5
   0  -5   4 6356.48 253.455  14
   0  -5   4 6752.57 493.264   5
   0   5  -4 6070.54 216.155  11
   0  -5   3 12982.6 303.304  28
   0  -5   3 13117.7 305.847  14
   0   5  -2 3204.45 161.303  11
   0  -5   2 2703.70 165.717  18
   0  -5   2 2791.46 199.877  14
   0  -5   2 2683.69 212.131  28
   0   5  -1 3960.52 156.358  11
   0   5  -1 3969.61 198.968  19
   0   5   0 257.528 106.758  11
   0   5   0 295.874 144.268  19
   0  -5   0 329.170 264.824   5
   0  -5  -1 16340.6 265.790  14
   0   5   1 16597.1 258.571  19
   0  -5  -2 1144.13 264.464   5
   0  -5  -2 1276.66 157.340  14
   0   5   2 997.884 145.399  19
   0   5   2 936.089 105.666  11
   0  -5  -3 21978.6 525.644   6
   0   5   3 21851.0 292.822  19
   0  -5  -4 7875.14 191.967  14
   0  -5  -4 7005.38 217.968  20
   0  -5  -4 8728.17 368.657   6
   0  -5  -4 8405.57 338.052   5
   0   5   4 7422.46 188.371  19
   0  -5  -5 2396.14 160.143  20
   0  -5  -5 1935.57 277.733   6
   0   5   5 2626.09 157.100  19
   0  -5  -5 2158.00 169.975  12
   0   5   6 581.293 141.358  19
   0  -5  -6 277.495 157.733  12
   0  -5  -6 47.7570 239.709  25
   0  -5  -6 594.407 194.420   1
   0  -5  -6 515.928 255.577   6
   0  -5  -7 84.4114 165.532  12
   0  -5  -7 192.529 224.272  25
   0  -5  -7 103.651 229.283   6
   0  -5  -8 1178.16 194.413  12
   0  -5  -8 548.615 254.359   6
   0  -5  -8 1040.93 264.504  25
   0  -5  -9 601.108 274.106   6
   0  -5  -9 584.000 259.062  25
   0  -5  -9 825.361 193.496  12
   0  -5 -10 4428.96 329.276  25
   0  -5 -10 5453.71 247.305  12
   0  -5 -10 4328.36 385.797   6
   0  -5 -11 1668.65 208.487  12
   0  -5 -11 1791.52 296.374  25
   0  -5 -11 1319.40 293.830   6
   0  -5 -12 3073.24 212.474  12
   0  -5 -12 2196.79 293.938  25
   0  -5 -13 469.397 156.048  16
   0  -5 -13 772.644 167.151  12
   0  -5 -13 1044.21 242.196  25
   0   5  14 217.239 200.089  32
   0  -5 -14 100.446 108.902  16
   0  -5 -14 78.6368 125.756  12
   0   6 -10 402.345 95.1165  11
   0   6  -9 1357.57 156.861  19
   0   6  -9 1604.45 139.311  11
   0   6  -8 726.019 163.023  11
   0   6  -7 5393.61 233.959  11
   0  -6   6 922.329 189.612  14
   0  -6   6 782.736 343.317   5
   0   6  -6 1123.62 195.655  11
   0  -6   5 730.382 198.871  14
   0   6  -5 802.993 196.423  11
   0  -6   5 752.127 360.012   5
   0  -6   4 6624.42 265.391  14
   0   6  -4 6309.81 244.062  11
   0   6  -3 5367.04 296.461  19
   0  -6   3 6329.56 269.043  14
   0  -6   3 6515.84 471.538   5
   0   6  -3 4952.94 226.621  11
   0   6  -2 34419.0 373.054  11
   0  -6   2 40408.3 831.708   5
   0   6  -2 38692.9 468.158  19
   0  -6   2 36851.2 462.453  14
   0  -6   2 33056.0 469.110  28
   0  -6   1 1179.28 237.381  28
   0  -6   1 942.044 63.9754  18
   0   6  -1 1269.46 199.239  19
   0  -6   1 878.903 327.573   5
   0   6  -1 959.125 146.361  11
   0  -6   0 1904.04 261.850  28
   0  -6   0 1975.11 64.8617  18
   0  -6   0 2504.19 338.106   5
   0   6   0 2079.51 145.241  11
   0   6   0 2422.44 193.895  19
   0   6   1 14140.3 281.784  19
   0  -6  -1 14559.4 308.568  14
   0  -6  -1 15144.3 498.908   5
   0  -6  -2 2789.58 202.740  14
   0   6   2 2931.50 259.722  32
   0   6   2 1494.20 137.235  11
   0   6   2 2098.67 181.059  19
   0  -6  -2 2037.96 313.740   5
   0   6   3 8506.13 224.497  19
   0   6   3 8392.87 325.664  32
   0  -6  -3 7263.97 409.819   6
   0  -6  -3 10595.7 430.459   5
   0  -6  -3 9947.23 256.112  14
   0  -6  -4 12398.3 421.123   5
   0   6   4 11415.5 376.812  32
   0  -6  -4 11936.0 282.516  20
   0  -6  -4 10206.5 340.903  25
   0   6   4 11672.1 245.003  19
   0  -6  -4 9209.72 410.548   6
   0  -6  -5 2214.56 262.186  25
   0  -6  -5 2449.11 304.705   6
   0  -6  -5 2462.95 186.546  20
   0   6   5 2367.12 171.734  19
   0  -6  -6 136.618 252.023   6
   0  -6  -6 433.016 158.336  12
   0   6   6 532.433 161.626  19
   0  -6  -6 588.770 245.878  25
   0  -6  -7 12110.4 489.213   6
   0  -6  -7 11255.3 390.318  25
   0  -6  -8 166.556 187.456  12
   0  -6  -8 391.471 258.669  25
   0  -6  -8 749.784 250.014   6
   0  -6  -9 5051.48 233.408  12
   0  -6  -9 4598.42 320.421  25
   0  -6  -9 4363.53 376.023   6
   0  -6 -10-118.603 260.163  25
   0  -6 -10-65.9538 233.976   6
   0  -6 -10-93.2067 172.404  12
   0  -6 -11 257.509 167.643  12
   0  -6 -11 24.8915 239.996  25
   0  -6 -12 4066.61 190.816  12
   0  -6 -12 2934.63 269.190  25
   0  -6 -13 250.076 137.670  12
   0   6  13 84.6731 239.079  32
   0  -6 -13 56.1565 197.679  25
   0   6  14 364.212 176.288  32
   0  -6 -14 139.294 100.085  12
   0  -6 -14 81.2416 94.6560  16
   0   7  -8 273.622 104.544  11
   0   7  -7 1021.79 139.836  11
   0   7  -6 137.876 146.890  11
   0   7  -5 4038.65 248.815  19
   0   7  -5 3868.97 196.764  11
   0  -7   5 4131.24 226.796  14
   0  -7   4 699.643 205.126  14
   0   7  -4 199.215 159.850  11
   0   7  -4 307.965 218.342  19
   0   7  -3 7472.18 291.450  19
   0  -7   3 7569.00 291.930  14
   0  -7   3 6517.96 470.823   5
   0   7  -3 6615.10 221.515  11
   0  -7   2 680.340 324.468   5
   0   7  -2 712.947 219.509  19
   0  -7   2 1004.27 230.543  14
   0  -7   2 995.546 225.995  28
   0  -7   1 745.937 224.001  28
   0  -7   1 41.8588 292.106   5
   0   7  -1 129.652 139.005  11
   0   7  -1 591.092 205.846  19
   0   7   0 611.251 133.346  11
   0   7   0 649.064 194.742  19
   0  -7   0 817.169 260.001  28
   0  -7   0 235.111 291.816   5
   0  -7  -1 461.773 280.952  28
   0  -7  -1 345.565 290.405   5
   0  -7  -1 624.796 212.972  14
   0   7   1 862.204 133.442  11
   0  -7  -1 474.974 231.457   6
   0   7   1 733.107 181.401  19
   0  -7  -2 999.742 209.474  14
   0   7   2 1191.22 267.106  32
   0   7   2 923.864 175.970  19
   0  -7  -2 670.287 237.265   6
   0  -7  -2 402.570 281.267   5
   0  -7  -3 22.0186 215.735   6
   0  -7  -3-7.28933 208.936  20
   0  -7  -3 565.232 186.939  14
   0   7   3 755.153 173.072  19
   0  -7  -3-40.7453 275.123   5
   0   7   3 277.407 278.082  32
   0   7   4 6907.15 367.358  32
   0   7   4 5918.24 229.706  19
   0  -7  -4 6802.02 364.794   5
   0  -7  -4 6772.10 264.961  20
   0  -7  -5-173.998 219.300  25
   0  -7  -5 242.968 165.256  20
   0   7   5 643.448 305.050  32
   0   7   5 268.907 172.253  19
   0  -7  -5-21.2279 230.764   6
   0  -7  -6 1100.02 237.708  25
   0  -7  -6 1322.91 270.318   6
   0   7   6 1698.45 183.306  19
   0  -7  -7 1411.64 259.522  25
   0  -7  -7 1618.27 253.963   6
   0   7   8 313.834 355.675  32
   0   7   9-57.8438 346.630  32
   0  -7  -9-90.8728 236.283  25
   0   7  10 375.493 333.513  32
   0  -7 -10 467.053 219.881  25
   0  -7 -11 185.185 205.978  25
   0  -7 -12 286.616 172.458  25
   0   7  13 79.5479 200.135  32
   0  -7 -13 285.470 141.224  25
   0  -7 -13-20.3572 102.256  16
   0   7  14 837.186 146.829  32
   0   8  -6 976.265 121.840  19
   0   8  -5 147.875 142.373  19
   0   8  -5 197.189 111.222  11
   0   8  -4 339.370 162.803  19
   0   8  -4 254.534 117.654  11
   0  -8   4-43.8756 153.142  14
   0   8  -3-106.232 178.844  19
   0  -8   3-173.899 171.957  14
   0   8  -3-30.0807 122.084  11
   0   8  -2 714.870 134.401  11
   0  -8   2 792.989 201.706  14
   0   8  -2 586.014 191.145  19
   0   8  -1 295.222 131.263  11
   0   8  -1 103.069 183.373  19
   0  -8   0 4080.06 274.551  28
   0   8   0 3517.14 221.580  19
   0   8   1 14056.1 305.215  19
   0  -8  -1 14615.4 399.221  28
   0   8   2 551.047 182.563  19
   0  -8  -2 8.66593 215.042  20
   0  -8  -2-179.082 261.045   5
   0  -8  -2-31.0671 290.697  28
   0   8   3 1560.76 314.323  32
   0   8   3 1148.64 179.769  19
   0  -8  -3 834.752 315.911  28
   0  -8  -3 874.985 245.517   5
   0   8   3 986.704 294.083   4
   0  -8  -3 968.406 213.778  20
   0   8   4 705.673 174.180  19
   0  -8  -4 358.629 178.724  20
   0   8   4 243.121 281.989   4
   0   8   5 22.2192 267.350   4
   0   8   5 516.096 309.575  32
   0   8   5 348.272 167.337  19
   0   8   6 1002.80 329.887  32
   0   8   7 378.344 329.215  32
   0   8   8 4120.21 368.016  32
   0   8   9 620.454 305.690  32
   0   8  10-11.3616 277.004  32
   0   8  11 325.536 244.874  32
   0   8  12 745.911 203.395  32
   0   9  -3 208.082 112.422  19
   0  -9   3 141.052 140.608  20
   0  -9   2 1039.25 171.942  20
   0   9  -2 1130.74 140.145  19
   0  -9   1 179.213 172.094  20
   0   9  -1 317.071 143.480  19
   0   9   0 414.112 152.801  19
   0  -9   0 6.01897 183.116  20
   0  -9  -1 940.014 204.803  28
   0   9   1 544.030 157.168  19
   0  -9  -2 1717.00 223.014  28
   0   9   2 1233.62 160.386  19
   0  -9  -2 1344.21 181.012  20
   0  -9  -3 1090.41 153.139  20
   0   9   3 1175.38 161.132  19
   0  -9  -3 1481.27 251.535  28
   0  -9  -4-240.199 260.157  28
   0  -9  -5 59.6964 268.413  28
   0   9   5 789.413 279.379  32
   0  -9  -6 515.590 274.025  28
   0   9   6 1316.39 273.963  32
   0   9   7 811.281 261.382  32
   0   9   8 1942.97 258.120  32
   0   9   9 2187.15 242.529  32
   0   9  10 407.270 190.429  32
   0   9  11 477.680 156.964  32
   0 -10  -4 1880.24 147.930  28
   0 -10  -5 722.326 137.961  28
   0 -10  -6 667.884 136.413  28
   0 -10  -7 337.685 129.183  28
   0 -10  -8 426.905 108.731  28
  -1   9  10 223.292 151.256  32
   1  -9  -9 163.422 138.401  28
  -1   9   9 421.033 200.734  32
  -1   9   8 522.069 229.379  32
   1  -9  -8 37.2250 162.759  28
   1  -9  -7 994.034 191.003  28
  -1   9   7 1284.39 263.463  32
   1  -9  -6 979.985 191.168  28
  -1   9   6 1187.87 281.433  32
  -1   9   5 373.656 273.749  32
   1  -9  -5 282.955 179.433  28
   1  -9  -4 460.144 165.507  28
  -1   9   4 635.405 274.431  32
  -1   9   3 432.643 138.678  19
  -1   9   2 328.773 141.828  19
  -1   9   1 339.949 136.740  19
  -1   9   0 167.985 126.262  19
  -1   9  -1 239.319 114.719  19
  -1   8  11 276.222 196.043  32
  -1   8  10 395.401 238.684  32
  -1   8   9 2362.70 293.820  32
  -1   8   8 983.138 302.672  32
  -1   8   7 797.234 306.813  32
  -1   8   6 1586.65 328.624  32
  -1   8   5 997.086 178.349  19
  -1   8   5 2049.20 344.806  32
  -1   8   4 141.194 175.833  19
  -1   8   4 656.763 336.823  32
   1  -8  -3-187.898 249.260  28
  -1   8   3 120.290 179.209  19
  -1   8   3 379.659 342.406  32
   1  -8  -2 410.041 177.500  20
  -1   8   2 383.174 183.644  19
   1  -8  -2 371.776 222.406  28
  -1   8   2 315.849 340.769  32
  -1   8   1 4057.83 219.816  19
   1  -8  -1 3907.34 226.974  28
   1  -8  -1 3569.62 218.454  14
   1  -8   0 688.892 194.686  14
  -1   8   0 1644.67 198.539  19
  -1   8  -1 1160.87 133.535  11
  -1   8  -1 1024.80 180.442  19
  -1   8  -2 56.1967 119.796  11
  -1   8  -2-79.8429 161.272  19
   1  -8   3 932.365 154.584  14
  -1   8  -3 730.408 157.512  19
  -1   8  -3 1045.08 122.493  11
  -1   8  -4 177.312 106.471  11
  -1   8  -4 174.295 130.791  19
   1  -8   4 32.4983 123.837  14
  -1   7  13 115.377 160.977  32
   1  -7 -12 856.913 153.584  25
  -1   7  12 1099.62 231.524  32
   1  -7 -11 198.403 173.176  25
   1  -7 -10 158.106 201.813  25
  -1   7   9 441.265 338.611  32
   1  -7  -9 81.5372 211.189  25
   1  -7  -8 1523.37 242.767  25
  -1   7   8 2405.80 377.893  32
  -1   7   7 4011.34 406.570  32
  -1   7   7 4032.34 343.566   4
  -1   7   6 5239.21 420.632  32
   1  -7  -6 3205.66 281.316  25
   1  -7  -6 3182.30 340.371   6
  -1   7   6 4821.10 225.296  19
  -1   7   6 5180.79 367.724   4
  -1   7   5 93.5898 263.236   4
   1  -7  -5 91.5686 231.101  25
  -1   7   5 66.2013 187.173  19
  -1   7   5-221.495 346.933  32
   1  -7  -5-116.941 252.878   6
  -1   7   4 1550.48 316.193   4
   1  -7  -4 1381.39 241.754  25
  -1   7   4 1077.72 208.089  19
   1  -7  -4 1608.72 291.078   6
  -1   7   4 2171.95 349.596  32
   1  -7  -3 3129.17 252.741  25
   1  -7  -3 3508.45 220.771  20
  -1   7   3 4857.28 365.045  32
  -1   7   3 3446.46 353.982   4
   1  -7  -3 3024.97 337.511   6
   1  -7  -3 4157.24 220.385  14
  -1   7   3 3890.19 232.646  19
  -1   7   2 493.407 331.551  32
   1  -7  -2 369.408 265.925  28
  -1   7   2 507.971 200.907  19
   1  -7  -2 306.530 204.924  14
   1  -7  -1-216.284 212.669  14
   1  -7  -1 131.057 244.980  28
  -1   7   1 254.459 199.139  19
  -1   7   1 220.776 346.500  32
   1  -7  -1-3.29573 255.118   6
   1  -7  -1 148.876 248.724   5
  -1   7   1 118.749 140.501  11
  -1   7   0 223.702 150.615  11
   1  -7   0-140.060 231.856  14
  -1   7   0 162.084 200.816  19
   1  -7   0 552.616 215.894  28
   1  -7   0 57.8677 257.638   5
   1  -7   0 314.515 248.791   6
   1  -7   1-46.7414 257.304   5
  -1   7  -1-1.02007 214.369  19
  -1   7  -1 263.409 152.517  11
  -1   7  -2 593.991 162.257  11
  -1   7  -2 964.185 224.414  19
  -1   7  -3 1467.26 167.522  11
  -1   7  -3 1628.52 225.807  19
   1  -7   3 1621.84 221.188  14
  -1   7  -4 632.986 156.515  11
   1  -7   4 1235.19 199.152  14
  -1   7  -5 2232.95 160.915  11
   1  -7   5 2149.30 192.040  14
   1  -7   6 1074.33 148.009  14
  -1   7  -6 1232.80 135.071  11
  -1   7  -7 752.884 123.411  19
  -1   7  -7 946.028 109.723  11
  -1   6  13 88.2185 210.217  32
   1  -6 -13 204.571 110.229  12
   1  -6 -13-192.346 167.007  25
   1  -6 -12 283.094 207.708  25
  -1   6  12 657.360 264.953  32
   1  -6 -12 544.152 142.310  12
  -1   6  11 2955.96 335.841  32
   1  -6 -11 2316.79 262.674  25
   1  -6 -11 3042.82 183.991  12
   1  -6 -10 17.8649 247.669  25
   1  -6 -10 143.333 160.063  12
   1  -6  -9 1412.06 271.313  25
   1  -6  -9 1785.52 183.366  12
  -1   6   9 1511.09 291.870   4
   1  -6  -9 1211.10 267.656   6
  -1   6   8 487.406 347.583  32
  -1   6   8 1341.68 299.045   4
   1  -6  -8 265.137 267.801  25
   1  -6  -8 682.628 253.852   6
   1  -6  -8 709.796 184.833  12
   1  -6  -7 1345.02 284.087  25
   1  -6  -7 1324.05 186.600  12
  -1   6   7 1045.76 359.372  32
  -1   6   7 1754.08 311.135   4
   1  -6  -7 1006.85 298.795   6
  -1   6   6 31976.0 444.197  19
   1  -6  -6 29725.0 570.342  25
   1  -6  -6 28290.4 744.384   6
  -1   6   6 34122.1 646.026  32
  -1   6   6 36502.1 723.737   4
   1  -6  -6 32057.9 421.174  12
   1  -6  -5 25886.9 366.252  12
   1  -6  -5 22154.9 515.801  25
   1  -6  -5 23738.3 666.590   6
  -1   6   5 30038.9 591.178  32
  -1   6   5 29694.8 662.651   4
  -1   6   5 28101.9 410.170  19
   1  -6  -4 1384.11 175.966  14
  -1   6   4 1030.73 197.701  19
   1  -6  -4 1372.48 299.876   6
  -1   6   4 1700.32 320.648  32
  -1   6   4 1438.31 303.233   4
   1  -6  -3 4172.19 370.699   6
   1  -6  -3 4895.69 221.857  14
  -1   6   3 4928.56 223.711  19
  -1   6   3 5098.00 343.512  32
   1  -6  -3 4304.45 321.928   5
   1  -6  -2 537.486 186.459  14
  -1   6   2 539.335 183.209  19
  -1   6   2 269.100 134.469  11
  -1   6   1 192.050 277.273  32
  -1   6   1-59.3837 135.830  11
  -1   6   1-49.8721 177.858  19
   1  -6  -1 117.304 184.851  14
  -1   6   0 449.481 143.824  11
   1  -6   0 694.664 190.064  14
   1  -6   0 48.9849 264.357   5
   1  -6   0 131.411 224.468  28
  -1   6   0 511.508 194.758  19
  -1   6   0 679.935 306.736  32
   1  -6   1 12514.4 522.906   5
  -1   6  -1 11729.6 260.055  11
   1  -6   2 932.724 315.979   5
  -1   6  -2 1229.38 233.885  19
  -1   6  -2 408.955 173.908  11
  -1   6  -3 82.1380 236.483  19
   1  -6   3 68.0493 303.949   5
  -1   6  -3-208.640 180.917  11
  -1   6  -4 5514.01 234.128  11
   1  -6   4 5289.51 265.754  14
  -1   6  -5 16.6962 180.113  11
   1  -6   5 337.657 195.349  14
  -1   6  -6-3.18812 181.413  11
   1  -6   6 492.160 180.187  14
  -1   6  -7 344.715 181.644  19
   1  -6   7 262.598 155.808  14
  -1   6  -7 91.9147 155.834  11
  -1   6  -8 361.159 149.813  19
  -1   6  -8 175.323 132.421  11
  -1   6  -9 1583.10 117.029  11
  -1   6  -9 1531.41 125.144  19
   1  -5 -14 988.325 119.966  12
   1  -5 -13-99.0586 142.563  12
  -1   5  13 412.695 227.093  32
   1  -5 -12 442.597 168.226  12
  -1   5  12 381.088 277.600  32
   1  -5 -11 287.076 188.658  12
   1  -5 -11 93.1690 275.610  25
   1  -5 -10 358.542 275.518  25
   1  -5 -10 426.448 278.157   6
  -1   5  10 287.200 267.932   4
   1  -5 -10 366.444 193.262  12
   1  -5  -9 2451.78 319.220   6
  -1   5   9 2883.56 331.389   4
   1  -5  -9 2125.00 306.967  25
   1  -5  -9 2893.86 223.461  12
   1  -5  -8 40.0119 182.808  12
   1  -5  -8-277.971 258.964   6
   1  -5  -8 68.0960 260.722  25
  -1   5   8 40.0911 276.876   4
   1  -5  -7 9246.40 266.230  12
   1  -5  -7 8999.04 465.550   6
   1  -5  -6 2170.73 277.974  25
  -1   5   6 1883.79 188.588  19
  -1   5   6 2805.24 309.909   4
   1  -5  -6 2412.34 319.536   6
  -1   5   5 6232.20 222.933  19
   1  -5  -5 5823.17 366.829   6
  -1   5   5 6048.38 340.087  32
  -1   5   5 6882.75 374.976   4
   1  -5  -4 19529.1 576.713   6
  -1   5   4 19154.6 437.497  32
  -1   5   4 19002.9 306.246  19
   1  -5  -4 19659.8 455.821   5
   1  -5  -4 17960.9 290.489  14
   1  -5  -3 828.403 162.222  14
   1  -5  -3 472.843 284.627   6
  -1   5   3 906.528 254.019  32
   1  -5  -3 83.9047 254.631   5
  -1   5   3 767.938 167.675  19
  -1   5   3 320.686 132.830  11
  -1   5   2 53780.4 507.152  11
   1  -5  -2 56990.4 555.493  14
  -1   5   2 52601.5 679.208  32
  -1   5   2 55363.0 550.084  19
   1  -5  -1 1189.48 178.270  14
  -1   5   1 816.412 184.215  19
  -1   5   1 860.115 242.978  32
   1  -5   0 6443.16 219.752  14
  -1   5   0 5073.41 172.557  11
  -1   5   0 6516.64 221.428  19
  -1   5   0 6151.78 299.788  32
   1  -5   0 5485.94 357.441   5
  -1   5  -1 2924.61 203.958  19
   1  -5   1 2888.02 317.528   5
  -1   5  -1 2529.05 293.656  32
  -1   5  -1 2689.91 163.768  11
  -1   5  -2 1734.57 157.612  11
   1  -5   2 1876.05 325.686   5
  -1   5  -2 2104.07 209.558  19
   1  -5   3-194.915 323.091   5
  -1   5  -3 524.753 175.680  11
  -1   5  -4 2493.93 210.542  11
   1  -5   4 1019.15 393.276   5
   1  -5   5 1531.66 438.049   5
  -1   5  -5 3012.12 229.935  11
   1  -5   6-219.593 380.448   5
   1  -5   6-240.170 279.525   8
  -1   5  -6 112.290 206.641  11
  -1   5  -6 72.5301 241.398  19
   1  -5   6 487.295 199.620  14
   1  -5   7 1543.28 199.194  14
  -1   5  -7 2011.85 219.735  11
  -1   5  -7 1727.48 241.784  19
  -1   5  -8 185.539 196.461  19
  -1   5  -8 174.014 183.890  11
   1  -5   8 142.141 150.780  14
  -1   5  -9 786.029 168.766  19
  -1   5 -10 299.187 126.293  19
   1  -4 -15-50.4766 87.3863  12
   1  -4 -14 1270.30 210.303  25
   1  -4 -13-0.67400 128.972  16
  -1   4  13 211.704 231.976  32
   1  -4 -13 182.114 237.845  25
   1  -4 -12 4313.70 192.365  13
   1  -4 -11-48.0348 274.787   6
  -1   4  11 35.7083 293.653   4
   1  -4 -10 285.095 281.931   6
  -1   4  10-265.739 310.110   4
   1  -4  -9 2857.43 223.895  12
  -1   4   9 2704.34 325.371   4
   1  -4  -9 1927.36 312.875   6
   1  -4  -8 1825.45 201.975  12
   1  -4  -8 1755.18 280.234   6
  -1   4   8 1788.35 302.419   4
   1  -4  -8 1494.17 273.357  25
   1  -4  -7 841.083 172.323  12
   1  -4  -7 598.979 285.452   6
   1  -4  -7 639.269 258.065  25
   1  -4  -6 3227.56 273.419  25
   1  -4  -6 3009.64 331.577   6
  -1   4   6 2745.94 182.577  19
  -1   4   6 2969.35 302.587   4
   1  -4  -5 110042. 1245.92   6
  -1   4   5 115925. 1185.09   4
   1  -4  -4 33161.3 647.484   6
  -1   4   4 27403.2 347.548  19
   1  -4  -4 32456.4 502.073   5
  -1   4   4 31628.8 568.630   4
   1  -4  -4 26593.0 320.426  14
   1  -4  -3 8534.46 331.764   5
   1  -4  -3 8358.82 376.730   6
  -1   4   3 8268.66 166.834  11
   1  -4  -3 9132.84 195.704  14
   1  -4  -2 16248.1 248.725  14
  -1   4   2 15824.0 218.773  11
  -1   4   2 16674.5 255.775  19
   1  -4  -1 9646.28 362.924   5
  -1   4   1 10766.2 218.301  19
  -1   4   1 9652.20 177.661  11
   1  -4  -1 10775.2 212.446  14
  -1   4   0 915.146 141.909  19
  -1   4   0 631.536 111.073  11
   1  -4   0 774.440 230.072   5
  -1   4  -1 3260.40 146.334  11
  -1   4  -1 3402.68 181.643  19
   1  -4   1 3060.75 313.877   5
  -1   4  -2 1302.33 141.946  11
   1  -4   2 1498.52 314.417   5
  -1   4  -3 15983.4 264.834  11
   1  -4   3 16634.9 532.579   5
  -1   4  -4 11212.6 247.335  11
   1  -4   4 12443.7 513.632   5
  -1   4  -5 479.277 168.888  11
   1  -4   5 36.3238 318.264   5
   1  -4   6 23438.1 682.869   8
  -1   4  -6 23765.7 429.942  21
  -1   4  -7 19266.0 406.259  21
   1  -4   7 18379.7 657.832   8
   1  -4   8 1854.38 388.175   5
   1  -4   8 1543.30 347.135   8
  -1   4  -8 1669.93 242.943  21
  -1   4  -9 561.397 217.829  21
  -1   4  -9 749.472 202.304  19
  -1   4 -10 494.302 173.086  19
  -1   4 -10 490.361 195.119  21
  -1   4 -11 600.798 134.899  11
   1  -3 -15 42.5264 99.7650  12
   1  -3 -15-83.3750 109.020  13
   1  -3 -14 807.366 152.204  12
   1  -3 -14 832.984 140.698  13
   1  -3 -13 140.708 162.962  13
   1  -3 -13 150.490 253.075  25
   1  -3 -13 335.392 175.750  12
   1  -3 -12 6780.87 388.943  25
   1  -3 -12 7273.99 246.829  13
   1  -3 -11 172.783 218.271  12
   1  -3 -11 111.720 313.613  25
   1  -3 -10 5191.64 355.747  25
   1  -3  -9 10650.9 373.844  25
   1  -3  -5 33829.1 635.933   6
  -1   3   5 34007.3 556.696   4
  -1   3   4 14485.4 226.937  19
  -1   3   4 16090.2 386.452   4
   1  -3  -3 1544.60 234.009   6
   1  -3  -3 1426.09 200.160   5
   1  -3  -2 629.209 190.050   5
   1  -3  -1 8913.61 296.114   5
  -1   3   0 65588.1 553.990  19
   1  -3   0 66380.8 764.431   5
   1  -3   1 62791.8 760.774   5
  -1   3  -1 56234.3 479.428  11
  -1   3  -2 38605.9 372.734  11
   1  -3   2 42060.1 641.809   5
   1  -3   3 2573.75 295.718   5
  -1   3  -3 2616.85 136.599  11
  -1   3  -4 272.685 163.218  21
  -1   3  -4 290.792 134.719  11
   1  -3   4 290.463 290.589   3
  -1   3  -4 432.167 143.043  13
   1  -3   4 64.6453 298.297   5
  -1   3  -5 4302.08 218.513  21
   1  -3   5 4753.60 376.976   5
  -1   3  -5 3754.41 188.300  13
   1  -3   5 4069.12 370.129   3
   1  -3   6 947.402 319.217   3
  -1   3  -6 651.030 171.248  13
  -1   3  -6 1127.52 204.149  21
  -1   3  -7 15570.6 318.061  13
   1  -3   7 17932.0 614.116   3
  -1   3  -7 16820.5 381.487  21
   1  -3   7 18299.1 633.860   5
   1  -3   7 14941.5 557.798   8
   1  -3   8 19349.8 667.743   3
  -1   3  -8 16163.6 341.539  13
  -1   3  -8 14039.9 390.258  21
   1  -3   8 18320.7 684.159   5
   1  -3   8 15985.7 611.033   8
   1  -3   9-396.464 334.052   8
  -1   3  -9 448.573 191.827  11
  -1   3  -9 272.900 207.838  13
   1  -3   9-84.9535 374.197   5
  -1   3 -10 1143.97 253.521  21
  -1   3 -10 1370.41 209.740  13
  -1   3 -10 1465.41 188.265  11
  -1   3 -11 195.451 224.334  21
  -1   3 -11 14.2394 151.099  11
  -1   3 -11 242.662 189.065  13
  -1   3 -11 73.8008 155.167  19
  -1   3 -12 116.571 184.631  21
  -1   3 -12 365.594 129.731  11
   1  -2 -15-46.9092 106.964  12
   1  -2 -14 902.642 150.024  12
   1  -2 -14 950.683 154.229  13
   1  -2 -13 871.198 190.327  13
   1  -2 -13 763.344 183.589  12
   1  -2 -13 1136.07 269.890  25
   1  -2 -12 118.660 281.992  25
   1  -2 -12 237.658 198.787  12
   1  -2 -12-131.046 196.800  13
   1  -2 -11 3474.70 248.965  12
   1  -2 -11 2464.89 344.592  25
   1  -2 -10 4708.24 258.037  12
   1  -2 -10 6835.08 361.129  25
   1  -2  -9 5733.90 310.828  25
   1  -2  -9 4566.24 227.238  12
   1  -2  -8 9179.14 321.340  25
   1  -2  -8 10165.7 247.843  12
   1  -2  -7 29156.1 440.655  25
   1  -2  -6 10705.7 295.503  25
   1  -2  -2 223291. 1662.82   5
   1  -2  -1 21620.0 349.875   5
   1  -2   0 470795. 3304.44   5
   1  -2   1 33747.8 473.104   5
   1  -2   2 2974.20 237.269   3
   1  -2   3 17010.2 401.323   3
   1  -2   4 1518.98 244.160   2
   1  -2   4 1717.52 235.802   3
  -1   2  -4 1457.12 135.024  13
   1  -2   5 58968.1 846.144   2
   1  -2   5 59234.2 795.830   3
   1  -2   6 88646.2 1169.09   2
  -1   2  -6 87090.1 753.268  13
   1  -2   6 90063.6 1099.47   3
   1  -2   7 878.510 279.128   3
  -1   2  -7 782.774 177.488  13
  -1   2  -7 770.422 156.357  11
   1  -2   7 616.144 289.927   2
  -1   2  -8-162.874 196.737  13
   1  -2   8 202.378 289.291   2
  -1   2  -8 29.3678 161.804  11
  -1   2  -9 8079.48 251.390  11
  -1   2  -9 7018.98 279.487  13
   1  -2   9 7184.13 488.359   2
  -1   2 -10 2056.05 295.962  21
  -1   2 -10 2417.74 244.522  13
  -1   2 -10 3030.30 204.686  11
  -1   2 -11-19.6278 167.114  11
  -1   2 -11 122.667 213.553  13
  -1   2 -11-25.7249 262.690  21
  -1   2 -12 346.642 141.380  11
  -1   2 -12 284.475 191.632  13
  -1   2 -12 313.377 234.275  21
  -1   2 -13 1222.00 122.481  11
  -1   2 -13 1513.73 170.864  13
   1  -1 -15 248.855 136.256  21
   1  -1 -14 296.205 139.299  12
   1  -1 -13-62.5339 167.354  12
   1  -1 -12 1978.56 195.618  12
   1  -1 -12 1822.23 293.702  25
  -1   1  12 1908.11 325.547   2
   1  -1 -11 617.082 298.790  25
   1  -1 -11 810.013 204.278  12
   1  -1 -10 68132.2 679.843  12
   1  -1 -10 66779.3 814.483  25
   1  -1  -9 617.714 239.363  25
   1  -1  -9 308.952 169.050  12
   1  -1  -9 655.041 284.486   6
   1  -1  -8 9652.38 231.251  12
   1  -1  -8 9464.08 304.983  25
   1  -1  -8 9292.98 427.747   6
   1  -1  -7 2027.26 204.708  25
   1  -1  -7 1815.44 148.496  12
   1  -1  -7 1842.59 284.025   6
   1  -1  -6 877.709 174.835  25
   1  -1  -6 327.138 124.256  12
   1  -1  -6 474.632 217.602   6
   1  -1  -5 116956. 1137.63   6
   1  -1  -4 45123.1 607.884   6
   1  -1  -3 10944.5 279.233   6
   1  -1  -2 135503. 1118.07   6
   1  -1  -1 204083. 1429.34   5
   1  -1   0 32393.0 350.863   5
  -1   1  -1 406626. 2701.47   1
   1  -1   1 416649. 2788.42   3
   1  -1   2 854866. 5748.01   2
   1  -1   3 61901.5 681.354   2
   1  -1   4 64535.9 767.273   2
  -1   1  -5 512.515 119.403  13
   1  -1   5 522.548 221.378   2
  -1   1  -6 49226.0 449.883  16
  -1   1  -6 49351.7 469.140  13
   1  -1   7 18000.2 509.494   8
  -1   1  -7 17404.7 285.576  13
  -1   1  -8 1268.99 150.910  12
   1  -1   8 1966.63 315.458   2
  -1   1  -8 1646.00 189.336  13
   1  -1   8 1482.87 303.254   8
   1  -1   9 354.830 293.269   8
  -1   1  -9 187.058 211.643  24
   1  -1   9 88.2056 282.116   2
  -1   1  -9 36.6032 162.607  11
  -1   1  -9 556.830 196.060  13
   1  -1  10 9442.12 516.305   2
   1  -1  10 9277.55 501.589   8
  -1   1 -10 11009.9 265.586  11
  -1   1 -10 8614.25 343.533  24
  -1   1 -10 11098.5 315.673  13
   1  -1  11 1067.20 332.171   3
   1  -1  11 650.888 310.672   2
  -1   1 -11 636.872 165.289  11
  -1   1 -11 181.431 242.909  13
  -1   1 -12 4789.50 263.320  13
  -1   1 -12 4929.22 192.440  11
  -1   1 -13 785.670 188.836  13
  -1   1 -13 711.378 225.743  21
  -1   1 -13 1037.05 125.428  11
  -1   1 -14 527.382 143.908  13
  -1   1 -14 227.634 171.147  21
   1   0 -15 430.510 131.447  21
   1   0 -15 525.814 113.057  13
   1   0 -14 197.439 152.432  13
   1   0 -13 4496.95 186.226  12
   1   0 -13 4885.33 225.486  13
   1   0 -12 164.134 215.582  13
   1   0 -12 96.8255 170.422  12
  -1   0  12 557.707 251.130   3
  -1   0  12 300.413 312.139   2
  -1   0  11 4160.77 372.820   3
   1   0 -11 4315.92 216.193  12
   1   0 -11 4302.11 254.988  13
  -1   0  11 4153.73 404.542   2
   1   0 -10 2102.20 195.045  12
   1   0 -10 1892.77 273.661  25
   1   0  -9 17690.6 305.949  12
   1   0  -9 20531.2 417.447  25
   1   0  -8 86569.3 843.748  25
   1   0  -8 85238.5 734.574  12
   1   0  -7 742.552 252.286   6
   1   0  -7 1070.20 193.583  25
   1   0  -7 432.445 140.645  12
   1   0  -6 21231.0 485.339   6
   1   0  -6 20736.8 267.136  12
   1   0  -5 51322.4 680.797   6
   1   0  -4 39.7068 163.883   6
   1   0  -3 291438. 2135.96   6
   1   0  -2 213631. 1569.34   6
   1   0  -1 21266.1 256.874   6
  -1   0   1 21275.5 210.596   4
  -1   0   0 74402.6 566.792   1
   1   0   1 594.399 82.2258   2
  -1   0  -1 692.528 100.440   7
   1   0   2 219810. 1554.16   2
   1   0   3 1511.13 154.465   4
   1   0   4 57196.9 589.016   4
   1   0   5 8205.49 269.246   4
  -1   0  -6 12280.2 210.852  13
  -1   0  -6 12804.6 283.201  25
  -1   0  -7 76423.3 658.527  13
  -1   0  -7 74298.9 649.675  12
   1   0   7 76817.8 968.851   8
  -1   0  -7 76492.3 643.271  16
  -1   0  -8 46406.5 475.862  16
  -1   0  -8 48685.9 505.327  13
   1   0   8 52311.1 835.078   8
   1   0   8 53196.3 841.462   2
  -1   0  -8 45175.5 486.008  12
   1   0   9 397.899 282.823   2
  -1   0  -9 125.848 182.579  13
   1   0   9 233.403 281.145   8
  -1   0  -9 416.268 133.441  16
  -1   0  -9 239.150 156.014  12
  -1   0 -10 16819.4 341.397  13
  -1   0 -10 15564.6 310.097  12
   1   0  10 15769.1 557.240   8
   1   0  11 10741.5 545.666   2
  -1   0 -11 12213.5 265.756  11
  -1   0 -11 11348.0 285.915  12
  -1   0 -12 2780.48 279.034  24
   1   0  12 2630.17 353.418   2
  -1   0 -12 3414.67 270.636  13
   1   0  12 3471.86 374.685   3
  -1   0 -12 3241.78 176.301  11
  -1   0 -13 152.096 214.018  24
  -1   0 -14-45.0038 161.201  13
  -1   0 -15 376.651 115.585  13
   1   1 -14 102.185 140.889  13
   1   1 -14 321.515 100.841  11
   1   1 -13 805.908 179.574  13
   1   1 -13 547.715 144.931  11
   1   1 -12 461.732 206.453  13
   1   1 -12 814.992 149.486  12
  -1  -1  11 18870.6 675.366   2
   1   1 -11 18174.8 361.300  13
  -1  -1  11 17585.7 631.258   3
   1   1 -10 2009.71 215.005  13
  -1  -1  10 2732.80 383.552   2
  -1  -1  10 2251.82 340.586   3
   1   1 -10 1821.69 176.746  12
  -1  -1   9 301.014 276.681   3
   1   1  -9-66.0663 149.193  12
   1   1  -8 33668.8 385.747  12
   1   1  -8 35606.1 496.763  25
   1   1  -7 4591.85 159.811  12
   1   1  -7 4407.94 220.742  25
   1   1  -6 32223.5 418.765  25
   1   1  -4 257052. 1998.47   6
   1   1  -3 51264.9 567.950   6
   1   1  -2 101419. 829.581   6
   1   1  -1 210987. 1467.56   6
  -1  -1   1 214346. 1465.28   3
  -1  -1   0 75539.0 536.987   2
   1   1   2 14472.0 197.340   4
   1   1   3 21322.4 290.540   4
  -1  -1  -3 21521.6 329.637   6
   1   1   4 710.479 163.469   4
   1   1   5 73725.5 756.395   4
  -1  -1  -6 1669.15 184.751  25
   1   1   6 1444.94 229.428   4
   1   1   6 826.636 221.217   8
  -1  -1  -6 959.441 128.304  12
   1   1   7 15966.2 420.148   4
  -1  -1  -7 14581.5 321.554  25
   1   1   7 16996.1 430.769   8
  -1  -1  -7 15937.3 249.404  12
  -1  -1  -7 14552.2 233.683  16
  -1  -1  -8 13102.7 245.755  16
  -1  -1  -8 13070.6 250.534  12
  -1  -1  -9 5308.36 192.802  16
  -1  -1  -9 6353.55 219.213  12
   1   1   9 6940.64 381.065   8
  -1  -1  -9 4525.17 299.237  25
   1   1   9 7002.85 367.300   4
  -1  -1 -10 25898.6 389.908  12
   1   1  10 26082.1 657.067   2
   1   1  11 14846.6 577.355   2
  -1  -1 -11 13909.6 313.944  12
  -1  -1 -12 329.146 134.651  11
  -1  -1 -12 306.813 202.718  12
   1   1  12 600.050 311.713   2
  -1  -1 -13 2040.57 189.312  12
  -1  -1 -13 1454.61 256.726  21
  -1  -1 -14 222.740 205.545  21
  -1  -1 -14 174.923 204.131  24
  -1  -1 -15 141.077 158.056  21
   1   2 -14 1399.80 103.088  11
   1   2 -14 1413.75 132.369  13
   1   2 -13 388.123 129.557  11
   1   2 -13 75.8572 158.223  13
   1   2 -13 166.487 188.719  21
   1   2 -12 443.275 166.258  11
   1   2 -12-12.2911 197.684  13
   1   2 -11 6128.98 253.519  13
  -1  -2  11 5052.11 440.732   3
  -1  -2  10 1234.94 371.643   3
   1   2 -10 1829.24 214.144  13
   1   2  -9 56.1645 182.557  13
  -1  -2   9 266.873 344.002   3
   1   2  -8 8179.97 225.797  13
  -1  -2   8 8394.87 429.382   3
  -1  -2   7 22400.5 317.991  17
  -1  -2   7 23926.3 562.087   3
  -1  -2   6 9243.05 363.641   3
  -1  -2   6 9732.39 206.011  17
  -1  -2   5 421614. 3157.06   3
  -1  -2   4 75804.1 816.270   3
  -1  -2   3 137.854 200.395   3
  -1  -2   3 211.103 188.219   8
  -1  -2   2 4859.90 211.006   8
  -1  -2   1 21848.1 298.916   8
  -1  -2   1 19121.3 301.051   2
  -1  -2   0 195.470 137.155   7
  -1  -2   0 300.461 167.657   1
  -1  -2  -1 40883.0 359.243   6
  -1  -2  -1 40048.6 412.288   1
  -1  -2  -2 949119. 6234.10   6
   1   2   3 83298.9 647.302   8
  -1  -2  -3 82667.2 726.716   6
   1   2   3 82264.4 724.114   4
   1   2   4 14259.0 287.799   4
   1   2   4 13458.1 247.330   8
  -1  -2  -4 14494.6 304.404   6
   1   2   5 49842.6 578.519   4
  -1  -2  -5 49144.6 640.679   6
   1   2   6 4935.32 251.741   8
   1   2   6 5675.01 270.705   4
  -1  -2  -6 5200.77 302.267   6
   1   2   7 85858.0 927.711   4
   1   2   7 80044.0 914.154   8
  -1  -2  -8 17333.3 286.825  12
   1   2   8 19657.9 491.538   4
  -1  -2  -9 1109.77 176.098  12
   1   2   9 1477.31 292.750   4
  -1  -2  -9 1179.99 173.124  13
  -1  -2  -9 1018.77 247.374  25
  -1  -2 -10 20652.9 344.113  16
   1   2  10 20922.3 565.745   4
  -1  -2 -10 20437.8 357.170  12
  -1  -2 -10 20389.1 354.841  13
  -1  -2 -11 3573.11 365.350  25
  -1  -2 -11 3412.14 249.717  13
  -1  -2 -11 4080.10 217.023  16
  -1  -2 -11 4356.74 251.364  12
   1   2  12 51.1926 264.951   2
  -1  -2 -12-127.970 204.663  12
  -1  -2 -12 23.8535 160.293  16
  -1  -2 -13 2585.60 227.810  13
  -1  -2 -13 2391.02 252.349  21
  -1  -2 -13 2460.45 216.613  12
  -1  -2 -14 1635.95 167.721  12
  -1  -2 -14 1543.71 189.146  13
  -1  -2 -14 1288.52 215.476  21
  -1  -2 -15 1429.27 171.098  21
  -1  -2 -15 1127.44 147.568  13
   1   3 -13 755.407 139.367  13
   1   3 -13 785.923 168.090  21
   1   3 -13 804.238 116.680  11
   1   3 -12 274.524 200.481  21
   1   3 -12 319.986 161.532  13
   1   3 -12 526.977 147.645  11
   1   3 -11 1010.66 188.086  13
  -1  -3  10 5978.16 518.580   5
   1   3 -10 6550.60 248.261  13
   1   3  -9 1518.37 205.832  13
  -1  -3   9 2883.24 429.047   5
   1   3  -8 7656.93 231.144  13
  -1  -3   8 8870.33 497.250   3
   1   3  -7 18778.3 296.741  13
  -1  -3   7 19833.4 606.682   3
  -1  -3   6 418.952 289.051   8
  -1  -3   6 144.336 300.128   3
   1   3  -6 207.980 137.172  13
  -1  -3   6 416.434 155.450  17
  -1  -3   5 1269.59 158.785  17
  -1  -3   5 1053.43 278.391   8
  -1  -3   5 778.465 288.847   3
   1   3  -5 990.173 128.930  13
  -1  -3   4 2812.67 282.349   8
  -1  -3   3 80.4550 223.176   8
  -1  -3   2 1320.47 186.921   8
  -1  -3   1 278990. 2002.68   7
  -1  -3   1 291668. 2060.65   8
  -1  -3   0 21910.2 275.581   8
  -1  -3  -1 69177.8 709.008   5
  -1  -3  -1 64089.8 593.120   1
  -1  -3  -2 68707.8 703.062   5
  -1  -3  -2 66684.4 649.148   6
  -1  -3  -2 67196.0 643.650   1
  -1  -3  -3 74959.6 762.443   5
  -1  -3  -3 72185.9 730.611   6
   1   3   4 11332.2 297.490   4
  -1  -3  -4 12119.8 306.816   6
  -1  -3  -5 55100.7 662.865   6
   1   3   5 53492.9 645.697   4
  -1  -3  -6 181622. 1653.48   6
  -1  -3  -6 183582. 1340.83  12
   1   3   7 29915.9 539.275   4
  -1  -3  -7 28926.2 355.589  12
  -1  -3  -7 29565.9 602.760   6
   1   3   8 24737.2 525.590   4
  -1  -3  -8 24695.1 586.065   6
  -1  -3  -8 24589.3 434.782  25
  -1  -3  -9 4363.52 195.201  13
   1   3   9 5026.35 356.723   4
  -1  -3 -10 4200.84 218.166  13
   1   3  10 4502.53 381.734   4
  -1  -3 -11 4125.28 223.192  13
   1   3  11 3892.50 362.904   4
  -1  -3 -11 3406.24 216.243  16
  -1  -3 -12 883.197 178.631  16
  -1  -3 -12 1302.59 226.732  12
  -1  -3 -12 514.287 198.124  13
   1   3  12 1120.72 284.848   4
  -1  -3 -13 3847.29 247.128  21
  -1  -3 -13 4877.94 228.099  12
  -1  -3 -13 4806.52 227.068  13
  -1  -3 -13 4031.85 197.585  16
  -1  -3 -14 268.645 180.445  21
  -1  -3 -14 242.573 166.313  12
  -1  -3 -14 233.948 169.351  13
  -1  -3 -15-15.8085 174.304  24
  -1  -3 -15 91.9972 132.343  13
   1   4 -12 1804.80 169.863  21
   1   4 -11 2720.01 214.577  21
   1   4 -10 212.769 162.091  13
   1   4  -9 1070.19 210.491  11
   1   4  -9 668.827 180.582  13
  -1  -4   9 643.187 377.641   5
   1   4  -8 1987.96 192.260  13
   1   4  -8 2755.95 231.986  11
   1   4  -7 3063.77 212.014  11
   1   4  -7 2762.42 187.908  13
  -1  -4   6-22.5770 145.507  14
   1   4  -6 47.5107 159.529  11
  -1  -4   6 28.4108 278.717   8
  -1  -4   5 5258.54 197.907  17
  -1  -4   5 6496.95 412.812   8
   1   4  -4 96537.8 792.901  11
  -1  -4   4 96790.2 807.077  17
  -1  -4   3 140.075 219.272   8
   1   4  -3-103.624 113.910  11
  -1  -4   2 34370.8 370.981  14
  -1  -4   2 34614.5 542.560   8
  -1  -4   1 63657.5 554.819  14
  -1  -4   1 63170.4 686.757   8
  -1  -4   1 64870.6 856.669   5
  -1  -4   0 9183.49 231.695   8
  -1  -4   0 10155.9 355.249   5
  -1  -4  -1 23064.9 463.936   5
  -1  -4  -2 373.464 171.977   6
  -1  -4  -2 485.429 154.211   1
  -1  -4  -3 26759.1 418.261   1
  -1  -4  -3 26496.3 287.880  14
  -1  -4  -3 28076.1 493.060   5
  -1  -4  -3 28156.9 441.210   6
  -1  -4  -4 2262.32 154.405  20
  -1  -4  -4 2940.34 245.493   1
  -1  -4  -4 2698.12 238.132   6
  -1  -4  -4 2848.55 229.347   5
  -1  -4  -5 129961. 1251.03   6
  -1  -4  -5 128729. 989.395  20
  -1  -4  -5 132663. 991.115  12
   1   4   6 1744.41 248.043   4
  -1  -4  -6 1796.84 160.151  12
  -1  -4  -6 1829.67 222.823   6
  -1  -4  -7 77243.1 689.155  12
  -1  -4  -7 79825.8 992.178   6
   1   4   8 2907.73 298.582   4
  -1  -4  -8 1897.86 178.670  12
  -1  -4  -8 2604.29 297.768   6
  -1  -4  -8 1733.45 241.312  25
  -1  -4  -9 3864.54 188.486  13
   1   4   9 3846.05 322.942   4
  -1  -4  -9 4143.52 348.871   6
  -1  -4  -9 4433.53 220.817  12
  -1  -4 -10 266.229 171.466  13
   1   4  10 596.578 293.962   4
  -1  -4 -10 749.204 200.804  12
  -1  -4 -10 312.102 279.652  25
  -1  -4 -11-137.875 169.737  13
   1   4  11-22.8893 285.705   4
  -1  -4 -11-128.331 172.402  21
  -1  -4 -11 125.801 279.184  25
  -1  -4 -12 686.177 174.688  21
   1   4  12 643.348 279.333   4
  -1  -4 -12 716.410 172.778  13
  -1  -4 -12 835.962 184.570  16
  -1  -4 -13 512.561 167.019  13
  -1  -4 -13 456.589 162.712  16
  -1  -4 -14 3156.09 166.466  16
  -1  -4 -15 693.169 120.699  12
   1   5 -11 1583.65 135.053  11
   1   5 -11 1078.97 154.548  19
   1   5 -10 462.368 152.062  11
   1   5  -9 1217.51 192.839  11
   1   5  -8 201.459 186.358  11
   1   5  -7 8018.44 254.927  11
   1   5  -6 15551.2 304.169  11
  -1  -5   6 12759.2 281.279  14
  -1  -5   5 19580.5 607.461   8
   1   5  -5 20003.0 322.176  11
  -1  -5   5 18713.8 348.074  14
  -1  -5   4 43930.7 535.166  14
   1   5  -4 44512.9 469.446  11
  -1  -5   4 45558.8 825.401   8
  -1  -5   3 859.238 192.281  28
   1   5  -3 240.869 132.204  11
  -1  -5   3 180.201 188.449  14
  -1  -5   3-128.215 251.258   8
  -1  -5   3 189.434 352.249   5
  -1  -5   2 22270.8 502.475   8
   1   5  -2 21591.9 276.011  11
  -1  -5   1 41088.5 421.255  18
  -1  -5   1 39992.1 442.272  14
  -1  -5   1 38151.6 567.811   8
  -1  -5   1 43397.3 754.730   5
   1   5  -1 35400.9 362.139  11
  -1  -5   0 24301.8 304.051  18
  -1  -5   0 24140.8 553.485   5
  -1  -5  -1 21857.8 529.676   5
  -1  -5  -1 22231.9 304.567  18
  -1  -5  -2 36438.5 566.726   6
   1   5   2 37012.5 374.833  19
  -1  -5  -2 36857.3 374.240  18
  -1  -5  -2 42176.4 673.583   5
  -1  -5  -2 41181.0 419.468  14
  -1  -5  -3 3384.31 155.794  14
  -1  -5  -3 2439.87 88.4219  18
  -1  -5  -3 3651.97 293.741   5
   1   5   3 2510.82 127.632  19
  -1  -5  -3 2505.52 248.732   6
  -1  -5  -3 2847.59 205.910   1
  -1  -5  -4 40046.6 618.925   6
  -1  -5  -4 36384.3 474.537  25
  -1  -5  -4 40229.6 644.227   5
  -1  -5  -4 41120.0 565.217   1
  -1  -5  -4 35527.9 435.064  20
  -1  -5  -5 19617.5 306.247  20
   1   5   5 18594.2 473.313   4
  -1  -5  -5 22233.9 372.304  25
  -1  -5  -5 22303.9 299.507  12
  -1  -5  -5 18756.6 471.454   6
  -1  -5  -5 19479.8 445.569   1
  -1  -5  -6 1143.70 220.220   6
  -1  -5  -6 1844.29 160.224  12
  -1  -5  -6 1811.38 222.336  25
  -1  -5  -6 1509.42 254.285   1
  -1  -5  -6 1594.94 142.497  20
   1   5   6 1426.03 265.098   4
  -1  -5  -7 21248.9 547.954   1
  -1  -5  -7 22231.4 331.530  12
  -1  -5  -7 20429.0 511.831   6
   1   5   7 21539.5 532.848   4
  -1  -5  -7 19953.6 401.920  25
  -1  -5  -8 2435.28 313.697   6
   1   5   8 2569.45 308.299   4
  -1  -5  -8 3081.96 196.924  12
  -1  -5  -9 10550.0 275.209  12
  -1  -5  -9 10956.4 367.848  25
  -1  -5 -10 227.504 184.313  12
   1   5  10-307.084 290.426   4
  -1  -5 -10 458.051 262.153  25
  -1  -5 -11 4267.29 335.233  25
  -1  -5 -11 4787.97 402.718   1
   1   5  11 5572.36 399.578   4
  -1  -5 -11 6172.60 248.942  12
  -1  -5 -12 234.195 261.077  25
  -1  -5 -13 458.181 176.819  12
  -1  -5 -13 976.950 259.628  25
  -1  -5 -13 473.727 166.982  16
  -1  -5 -14 2578.66 157.493  16
  -1  -5 -14 3311.62 167.882  12
   1   6 -10 1195.89 145.564  19
   1   6 -10 1546.12 126.978  11
   1   6  -9 46.7076 143.098  11
   1   6  -8 223.159 164.906  11
   1   6  -7 9262.21 252.643  11
  -1  -6   6 166.036 169.674  14
   1   6  -6 697.848 181.420  11
  -1  -6   5 25108.6 786.360   5
   1   6  -5 24453.5 356.770  11
  -1  -6   4 7159.85 521.144   5
   1   6  -4 7264.65 227.860  11
  -1  -6   4 6077.86 228.461  18
  -1  -6   3 311.564 221.066  14
  -1  -6   3 1298.33 230.235  28
   1   6  -3 371.778 152.931  11
  -1  -6   3 1041.69 359.425   5
  -1  -6   3-251.952 181.388  18
  -1  -6   2 188.301 204.535  14
  -1  -6   2 502.738 215.178  28
   1   6  -2 211.196 135.225  11
  -1  -6   2 457.694 318.815   5
   1   6  -1 17498.1 261.239  11
  -1  -6   1 18841.8 363.144  14
  -1  -6   1 17039.0 400.812  28
   1   6  -1 18337.0 327.754  19
  -1  -6   1 19372.3 319.774  18
  -1  -6   0-14.3791 289.006   5
   1   6   0 90.5627 105.818  11
   1   6   0 160.863 158.080  19
  -1  -6  -1 2852.24 141.665  18
   1   6   1 3410.53 174.875  19
  -1  -6  -2 1748.11 185.507  14
   1   6   2 808.136 143.818  19
  -1  -6  -2 1616.58 107.766  18
  -1  -6  -2 858.774 290.885   5
  -1  -6  -3 13576.0 153.916  18
  -1  -6  -3 16499.7 434.852   6
   1   6   3 17178.1 250.406  19
  -1  -6  -3 21610.4 310.986  14
  -1  -6  -3 21913.6 548.085   5
  -1  -6  -4 6005.57 347.061   5
  -1  -6  -4 4615.64 302.815   6
  -1  -6  -4 5257.57 227.783  20
   1   6   4 4045.89 157.033  19
   1   6   5 3040.26 301.749   4
  -1  -6  -5 3839.48 198.956  20
  -1  -6  -5 2572.39 268.815   6
  -1  -6  -5 3611.12 227.411  25
   1   6   6 6267.65 358.601   4
  -1  -6  -6 6602.46 202.884  12
  -1  -6  -6 6007.37 207.536  20
  -1  -6  -7 3476.28 194.471  12
  -1  -6  -7 3150.49 263.401  25
   1   6   7 3217.64 320.793   4
  -1  -6  -7 2581.38 271.039   6
  -1  -6  -8 6338.58 402.756   6
  -1  -6  -8 7426.79 253.290  12
  -1  -6  -8 6786.14 371.334   1
   1   6   9 280.538 283.104   4
  -1  -6  -9-300.463 268.096   1
  -1  -6  -9 463.404 262.861  25
  -1  -6  -9 232.647 246.056   6
  -1  -6  -9 260.469 188.348  12
  -1  -6 -10 662.255 187.740  12
   1   6  10 402.972 283.526   4
  -1  -6 -11 2302.90 277.873  25
   1   6  11 2269.21 295.576   4
  -1  -6 -11 2656.77 196.700  12
  -1  -6 -12 719.520 174.285  12
  -1  -6 -12 701.287 239.014  25
  -1  -6 -13 1125.66 151.739  12
  -1  -6 -13 986.987 160.848  16
  -1  -6 -13 1050.91 219.637  25
  -1  -6 -14-148.932 115.973  16
  -1  -6 -14 121.980 118.984  12
   1   6  15 554.206 137.568  32
   1   7  -8 1339.24 132.511  11
   1   7  -7 265.370 136.797  11
   1   7  -7 333.064 180.757  19
   1   7  -6 355.951 162.926  11
   1   7  -6 366.510 220.321  19
  -1  -7   5 233.284 182.418  14
   1   7  -5 314.151 233.097  19
   1   7  -5 299.384 166.394  11
   1   7  -4 2275.91 181.453  11
  -1  -7   4 2692.43 401.913   5
  -1  -7   4 2164.89 223.756  14
   1   7  -4 2659.50 265.890  19
  -1  -7   3-110.161 220.863  14
   1   7  -3 144.648 144.426  11
  -1  -7   3-102.049 105.733  18
  -1  -7   3 179.075 337.395   5
   1   7  -3 323.644 231.333  19
  -1  -7   2-149.531 227.731  14
   1   7  -2 154.898 208.270  19
  -1  -7   2-204.692 345.380   5
   1   7  -1 2452.75 163.910  11
   1   7  -1 3659.27 231.533  19
  -1  -7   1 4498.14 297.910  28
  -1  -7   1 1912.02 127.878  18
  -1  -7   1 3640.03 261.215  14
  -1  -7   1 4340.22 423.091   5
  -1  -7   0 1950.72 341.831   5
  -1  -7   0 1810.26 295.141  28
   1   7   0 1885.11 193.334  19
  -1  -7   0 1860.76 107.422  18
  -1  -7  -1 2074.50 340.250   5
   1   7   1 1977.15 182.089  19
  -1  -7  -1 1428.58 308.909  28
  -1  -7  -2-285.656 299.655   5
   1   7   2-32.1743 152.891  19
  -1  -7  -2 206.074 188.473  14
   1   7   3 3553.33 273.841  32
   1   7   3 3572.62 173.935  19
  -1  -7  -3 3048.57 253.723  20
  -1  -7  -4 4508.57 336.003   5
   1   7   4 4409.85 305.923  32
   1   7   4 4440.62 178.665  19
  -1  -7  -4 3778.73 260.253  20
   1   7   5 9966.99 450.030   4
  -1  -7  -5 9208.91 279.677  20
   1   7   6 529.666 292.033   4
  -1  -7  -6 1001.24 178.530  20
  -1  -7  -7 4029.16 334.103  27
  -1  -7  -7 3637.75 267.665  25
   1   7   8 7082.54 420.217   4
  -1  -7  -8 5620.32 302.497  25
  -1  -7  -9 5450.41 298.556  25
  -1  -7  -9 5038.29 200.298  12
   1   7   9 5921.67 386.517   4
  -1  -7 -10 934.976 148.012  12
  -1  -7 -10 1004.33 244.105  25
  -1  -7 -11 269.298 210.832  25
  -1  -7 -12 238.674 193.615  25
  -1  -7 -13-28.1046 123.509  16
  -1  -7 -14 1357.36 173.706  27
  -1  -7 -14 1382.73 104.543  16
   1   7  14 1331.00 181.731  32
   1   8  -7 1037.77 119.755  19
   1   8  -6 125.233 106.813  11
   1   8  -6 215.030 141.694  19
   1   8  -5 900.383 171.906  19
   1   8  -5 456.029 123.350  11
   1   8  -4 3937.68 220.937  19
   1   8  -4 3285.11 162.194  11
   1   8  -3 240.449 189.672  19
   1   8  -3 216.163 128.508  11
  -1  -8   3-30.1316 187.064  14
  -1  -8   2 23.7097 195.851  14
   1   8  -1 597.484 194.542  19
  -1  -8   1 873.113 313.209   5
  -1  -8   1 939.842 261.629  28
  -1  -8   1 256.203 214.687  14
  -1  -8   0 992.995 264.349  28
   1   8   0 836.967 183.823  19
  -1  -8   0 669.853 313.774   5
   1   8   1 45.6550 162.244  19
  -1  -8  -1 145.197 295.800  28
   1   8   2 1418.52 178.105  19
  -1  -8  -2 1220.51 269.435  20
  -1  -8  -2 1825.40 344.781  28
   1   8   3 6885.95 219.267  19
  -1  -8  -3 6924.20 313.352  20
  -1  -8  -3 7328.43 427.398   5
  -1  -8  -4 5315.16 369.062   5
   1   8   4 4925.64 331.244  32
  -1  -8  -4 4362.75 276.764  20
  -1  -8  -5 5855.14 246.695  20
   1   8   5 5759.88 355.946  32
   1   8   6 1208.78 304.157  32
  -1  -8  -6 974.084 163.781  20
   1   8   7 10231.0 464.757   4
   1   8   7 11225.7 428.431  32
   1   8   8 10028.1 425.360  32
   1   8   9 1919.29 336.014  32
   1   8  10 44.7711 288.689  32
   1   8  11 1096.73 274.959  32
   1   8  12 456.266 223.234  32
  -1  -8 -13 172.751 85.7287  16
   1   9  -4 185.908 117.096  19
   1   9  -3 1086.15 141.154  19
   1   9  -2 56.7404 141.448  19
   1   9  -1 61.3756 145.534  19
  -1  -9   0 2075.48 252.646  28
   1   9   0 1708.72 165.762  19
  -1  -9   0 1927.56 243.190  20
   1   9   1 342.115 154.749  19
  -1  -9  -1 839.372 250.347  28
  -1  -9  -1 508.536 226.358  20
  -1  -9  -2 2100.00 237.876  20
   1   9   2 1606.24 161.918  19
  -1  -9  -2 2331.68 301.795  28
  -1  -9  -3 987.607 205.405  20
  -1  -9  -3 749.170 307.671  28
  -1  -9  -4 136.608 172.081  20
   1   9   5 434.782 247.077  32
  -1  -9  -5 225.126 148.417  20
   1   9   6 916.103 259.414  32
   1   9   7 361.265 266.265  32
   1   9   8 25.7042 262.167  32
   1   9   9 328.746 249.422  32
   1   9  10 773.730 230.106  32
   1   9  11 482.909 193.157  32
   1   9  12 603.635 149.827  32
  -1 -10   1 106.460 126.895  20
  -1 -10   0 159.092 136.803  20
  -1 -10  -1 434.950 141.126  20
  -1 -10  -2 658.504 141.938  20
  -1 -10  -3 2183.04 213.618  28
  -1 -10  -3 1799.46 139.597  20
  -1 -10  -4 471.987 204.306  28
  -1 -10  -5 356.738 108.364  15
  -1 -10  -5 328.378 216.527  28
  -1 -10  -6 569.855 91.2661  15
  -1 -10  -6 1001.04 226.016  28
  -1 -10  -7 32.2082 204.737  28
   1  10   8 256.751 173.267  32
  -1 -10  -8 191.023 185.476  28
   1  10   9 359.180 151.802  32
  -1 -10  -9 318.013 159.670  28
  -1 -10 -10 367.562 118.731  28
  -2   9   6 845.708 195.561  32
  -2   9   5 1301.33 210.181  32
  -2   8  10 809.303 210.867  32
  -2   8   9 383.778 248.581  32
  -2   8   8 1754.84 298.684  32
  -2   8   7 1504.26 318.313  32
   2  -8  -6 66.5328 194.585  28
  -2   8   6 217.090 331.343  32
  -2   8   5 144.458 341.825  32
  -2   8   4 37.4905 163.414  19
  -2   8   4 44.4991 348.267  32
  -2   8   3 366.141 175.446  19
  -2   8   3 466.764 349.518  32
  -2   8   2 2310.85 350.831  32
  -2   8   2 1652.28 188.280  19
  -2   8   1 1354.06 176.287  19
  -2   8   0 289.852 161.498  19
  -2   8  -1 1262.90 158.742  19
   2  -8   1 1064.02 143.564  14
  -2   8  -2 684.553 136.632  19
  -2   7  12 388.734 173.462  32
   2  -7 -11 284.032 136.760  25
   2  -7 -10 143.400 168.253  25
  -2   7   9 579.807 307.412  32
   2  -7  -9 152.638 187.887  25
  -2   7   8 684.907 338.982  32
   2  -7  -8 400.588 206.481  25
   2  -7  -7 575.874 219.909  25
  -2   7   7 668.892 349.796  32
   2  -7  -6 1180.54 240.851  25
  -2   7   6 1973.44 370.443  32
   2  -7  -5 307.869 238.611  25
  -2   7   5 215.948 198.153  19
  -2   7   5 805.649 361.628  32
  -2   7   4 2711.73 229.765  19
  -2   7   4 3418.47 407.530  32
  -2   7   3 988.464 392.386  32
   2  -7  -3 798.686 224.367  25
  -2   7   3 456.398 216.892  19
   2  -7  -2 2736.45 209.973  14
  -2   7   2 2538.02 235.629  19
  -2   7   2 3081.17 429.756  32
   2  -7  -1 2945.16 223.925  14
  -2   7   1 3169.05 240.660  19
  -2   7   1 2963.41 433.553  32
  -2   7   0 410.050 389.100  32
  -2   7   0 202.176 153.037  11
  -2   7   0 215.824 209.415  19
   2  -7   0 88.5235 199.459  14
  -2   7  -1 251.980 152.873  11
  -2   7  -1 211.919 198.554  19
   2  -7   1-225.302 207.631  14
  -2   7  -2 1666.75 209.525  19
  -2   7  -2 1843.41 167.261  11
  -2   7  -3 61.6311 144.152  11
  -2   7  -4 1534.81 155.849  11
   2  -7   5 757.208 139.551  14
  -2   7  -5 662.424 126.830  11
  -2   7  -6 184.698 109.199  19
  -2   7  -6 64.2646 96.0493  11
   2  -6 -12 1616.44 184.879  25
   2  -6 -12 1933.84 131.064  12
  -2   6  12 2119.47 245.119  32
   2  -6 -11 198.476 207.698  25
  -2   6  11 390.725 278.069  32
   2  -6 -11 220.915 132.159  12
  -2   6  10 427.751 325.861  32
   2  -6 -10 359.114 227.343  25
   2  -6 -10 641.659 153.465  12
   2  -6  -9 734.707 165.074  12
   2  -6  -9 455.308 244.503  25
   2  -6  -8 1584.45 180.425  12
   2  -6  -8 1388.71 262.257  25
   2  -6  -7 1264.19 175.687  12
   2  -6  -7 1199.73 286.191  25
   2  -6  -7 869.801 294.219   6
  -2   6   7 1331.52 285.789   4
  -2   6   7 1413.86 384.004  32
  -2   6   6 6144.75 378.862   4
   2  -6  -6 4486.97 341.982  25
   2  -6  -6 4985.91 214.247  12
   2  -6  -6 4169.45 402.176   6
  -2   6   6 5649.55 440.850  32
   2  -6  -5 5560.91 355.611  25
  -2   6   5 6936.41 447.263  32
  -2   6   5 5380.67 373.290   4
   2  -6  -5 4282.94 392.400   6
  -2   6   5 6560.98 277.956  19
   2  -6  -4 1523.54 169.853  14
  -2   6   4 1544.69 235.196  19
   2  -6  -4 958.252 319.172   6
  -2   6   4 968.613 290.689   4
  -2   6   3 8838.49 443.271   4
  -2   6   3 9201.61 297.141  19
   2  -6  -3 9372.07 262.638  14
   2  -6  -2 652.089 191.981  14
  -2   6   2 891.387 222.831  19
  -2   6   2 820.004 166.279  11
  -2   6   1-99.2541 206.434  19
   2  -6  -1 194.884 188.116  14
  -2   6   1-159.453 159.637  11
  -2   6   1-46.5045 366.543  32
   2  -6   0 775.414 196.724  14
  -2   6   0 559.637 392.604  32
  -2   6   0 137.070 213.701  19
  -2   6   0 120.418 167.410  11
   2  -6   1 11453.7 304.883  14
  -2   6  -1 10512.1 321.382  19
  -2   6  -1 10875.6 268.786  11
  -2   6  -1 10456.5 520.536  32
  -2   6  -2 11281.8 270.810  11
   2  -6   2 11901.9 329.555  14
  -2   6  -3 224.265 178.027  11
  -2   6  -4 1114.02 182.672  11
   2  -6   5 263.359 174.463  14
   2  -6   6 290.602 165.978  14
  -2   6  -6 105.870 149.262  11
  -2   6  -6 301.585 171.997  19
   2  -6   7 295.513 140.036  14
  -2   6  -7 220.961 126.882  11
  -2   6  -7 245.228 142.864  19
  -2   6  -8 180.635 97.3992  11
   2  -5 -13 362.891 122.011  12
  -2   5  12 876.782 257.738  32
   2  -5 -12 913.443 154.408  12
   2  -5 -11 122.778 166.964  12
  -2   5  11 327.235 290.203  32
  -2   5  10 1836.44 346.182  32
   2  -5 -10 1416.01 285.860  25
   2  -5  -9-64.8470 245.952   6
   2  -5  -9 32.6692 279.627  25
   2  -5  -9 55.0604 187.650  12
  -2   5   9 366.860 335.008  32
  -2   5   9-72.1092 260.919   4
   2  -5  -8 5965.57 355.400  25
   2  -5  -8 6289.45 249.377  12
  -2   5   8 5660.71 383.349   4
  -2   5   7-7.88802 276.047   4
   2  -5  -7-131.507 278.993   6
   2  -5  -7 116.071 290.186  25
   2  -5  -6 231.929 282.902  25
  -2   5   6-331.812 329.459  32
   2  -5  -6-3.59152 280.254   6
   2  -5  -5 5905.15 402.427   6
  -2   5   5 6624.24 269.571  19
  -2   5   5 6840.82 386.733   4
  -2   5   5 6776.60 402.367  32
   2  -5  -4 11088.1 517.465   6
  -2   5   4 11900.2 298.210  19
  -2   5   4 11381.7 433.707  32
  -2   5   4 12726.1 460.429   4
   2  -5  -3 510.810 166.850  14
   2  -5  -3-72.2246 310.618   6
  -2   5   3 617.518 202.499  19
  -2   5   3 257.280 272.121   4
  -2   5   3 990.756 310.852  32
   2  -5  -2 19327.8 313.693  14
  -2   5   2 19412.8 300.837  11
   2  -5  -2 18434.7 591.167   6
  -2   5   2 19327.4 479.969  32
   2  -5  -2 17350.0 486.222   5
  -2   5   2 20822.9 347.956  19
   2  -5  -1 5768.07 222.234  14
  -2   5   1 5816.73 241.455  19
  -2   5   1 5736.60 357.956  32
  -2   5   0-114.763 188.185  19
  -2   5   0 311.473 320.984  32
  -2   5   0-166.936 149.777  11
   2  -5   0-105.598 232.986   5
   2  -5   0 147.603 174.612  14
  -2   5  -1 4810.86 411.361  32
  -2   5  -1 5347.16 206.124  11
   2  -5   2 128.772 263.747   5
  -2   5  -2 353.008 368.161  32
  -2   5  -3 609.777 404.289  32
   2  -5   3-50.1626 280.437   5
  -2   5  -4 741.497 202.424  11
   2  -5   4 501.798 306.626   5
   2  -5   5 3318.81 340.320   8
  -2   5  -5 5072.62 268.706  19
   2  -5   5 3909.08 397.119   5
  -2   5  -5 5074.73 248.891  11
  -2   5  -6 339.255 206.945  19
  -2   5  -6 260.405 192.331  11
   2  -5   6 435.455 199.713  14
   2  -5   7 2063.38 201.485  14
  -2   5  -7 2221.60 206.165  19
  -2   5  -8 400.515 160.615  19
   2  -5   8 494.913 151.807  14
  -2   5  -9 147.233 125.291  19
   2  -4 -14 176.511 161.028  25
   2  -4 -13 1079.81 221.440  25
   2  -4 -12-4.27540 245.431  25
  -2   4  12 359.134 248.518  32
  -2   4  11 199.693 290.866  32
   2  -4 -11-297.674 300.216  25
   2  -4 -10 20034.4 677.837   6
  -2   4  10 21077.0 537.492  32
   2  -4  -9 1670.19 222.763  12
   2  -4  -9 1312.88 312.637   6
  -2   4   9 1762.89 308.737   4
  -2   4   9 1359.64 339.912  32
  -2   4   8 347.542 308.326  32
  -2   4   8-154.828 268.297   4
   2  -4  -8 81.1896 190.069  12
   2  -4  -8 88.6375 266.107   6
   2  -4  -7 10844.5 501.180   6
  -2   4   7 10930.4 415.397  32
   2  -4  -6 6549.77 425.224   6
  -2   4   6 8013.20 378.608   4
   2  -4  -5 12678.9 493.318   6
  -2   4   5 13189.3 299.821  19
  -2   4   4 25824.3 548.359   4
   2  -4  -4 23295.7 618.506   6
  -2   4   4 23071.8 462.765  32
  -2   4   4 24903.0 355.679  19
   2  -4  -3 7382.75 186.456  14
  -2   4   3 9023.91 359.122   4
   2  -4  -3 7760.95 290.855   5
  -2   4   3 7990.68 323.827  32
  -2   4   3 8252.86 196.475  11
  -2   4   3 8890.90 230.623  19
   2  -4  -3 8938.01 423.795   6
  -2   4   2 222.881 228.964  32
   2  -4  -2-25.7572 193.753   5
  -2   4   2 7.09318 147.860  19
   2  -4  -2 113.689 132.303  14
  -2   4   2-16.3147 124.414  11
   2  -4  -1 694.568 222.288   5
  -2   4   1 1181.36 240.519  32
  -2   4   1 1053.69 134.665  11
  -2   4   1 1526.33 164.938  19
  -2   4   0 20522.2 287.278  11
   2  -4   0 21091.4 501.064   5
  -2   4  -1 9454.89 394.239  32
  -2   4  -1 8938.61 214.671  11
   2  -4   1 8620.90 388.579   5
  -2   4  -2 3466.84 178.478  11
   2  -4   2 3588.16 323.944   5
  -2   4  -2 4020.33 356.186  32
  -2   4  -3 383.089 345.337  32
   2  -4   3 690.673 313.221   5
  -2   4  -3 1001.50 161.127  11
  -2   4  -4 28503.3 401.649  11
   2  -4   4 27123.6 727.487   5
  -2   4  -4 27292.8 428.253  19
   2  -4   5 6294.37 466.310   5
  -2   4  -5 6348.63 281.695  19
  -2   4  -6 12019.7 347.994  19
   2  -4   6 9864.37 552.740   5
   2  -4   7-156.916 286.655   8
  -2   4  -7 437.366 210.654  19
   2  -4   7-179.336 337.211   5
  -2   4  -8 396.839 189.002  19
  -2   4  -9 1517.08 177.765  19
   2  -4   9 1410.15 166.234  14
  -2   4 -10 1444.62 149.099  11
  -2   4 -11 371.827 104.226  11
   2  -3 -14 98.1178 178.698  25
   2  -3 -14 215.828 115.450  13
   2  -3 -14-37.9027 119.728  12
   2  -3 -13 1275.29 241.125  25
   2  -3 -13 1371.52 157.411  13
   2  -3 -13 1567.77 174.950  12
   2  -3 -12 3541.40 317.056  25
  -2   3  12 3664.95 270.389  32
  -2   3  11-173.303 283.518  32
  -2   3  11 294.723 283.458   4
   2  -3 -11-402.585 320.020  25
   2  -3 -10 13881.4 448.907  25
  -2   3  10 18294.4 583.571   4
   2  -3  -9 4802.86 348.538  25
  -2   3   9 7737.77 421.752   4
  -2   3   8 947.379 280.121   4
  -2   3   7 10075.4 409.263   4
  -2   3   6-29.8640 251.852   4
  -2   3   5 1557.91 125.311   9
  -2   3   5 1635.12 257.711   4
  -2   3   4 21432.5 466.287   4
  -2   3   4 21403.4 311.095  19
   2  -3  -3 34148.5 461.629   5
  -2   3   3 36064.0 552.965   4
  -2   3   3 34345.1 375.501  19
   2  -3  -3 29856.1 320.211  14
  -2   3   3 31599.4 338.137  11
   2  -3  -2-125.486 174.729   5
  -2   3   2 3.97425 107.266  11
  -2   3   2 226.598 125.969  19
  -2   3   1 620.536 110.062  11
   2  -3  -1 240.187 189.818   5
  -2   3   0 34014.5 352.651  11
   2  -3   0 38249.1 560.099   5
  -2   3  -1 10025.1 259.821  23
   2  -3   1 9549.10 366.776   5
  -2   3  -2 99021.8 822.186  19
  -2   3  -2 99158.6 885.036  23
   2  -3   2 99443.6 1116.17   5
  -2   3  -3 52.4435 166.822  21
  -2   3  -3-71.8197 174.485  19
   2  -3   3 383.544 258.235   5
  -2   3  -4 6045.78 234.540  19
   2  -3   4 6796.21 389.195   5
   2  -3   5 4764.20 384.615   5
  -2   3  -5 3899.04 245.152  21
   2  -3   6 7645.83 468.364   5
  -2   3  -6 5330.51 298.941  21
   2  -3   7 3690.93 432.682   5
  -2   3  -7 4617.73 311.530  21
   2  -3   8 8210.10 524.356   5
  -2   3  -8 8006.41 285.892  19
  -2   3  -8 9877.39 282.499  11
  -2   3  -8 7957.20 346.937  21
   2  -3   8 6204.06 448.738   8
   2  -3   9 316.193 293.952   8
  -2   3  -9 461.001 194.035  11
  -2   3  -9 334.902 256.324  21
  -2   3  -9 601.068 193.155  19
   2  -3   9 660.433 334.414   5
  -2   3 -10 885.009 176.772  11
  -2   3 -10 463.797 236.801  21
  -2   3 -11 375.665 200.236  21
  -2   3 -11 453.359 138.285  11
  -2   3 -12 353.600 102.118  11
   2  -2 -15-26.2739 100.479  13
   2  -2 -14 64.6202 129.996  13
   2  -2 -14-126.602 130.251  12
   2  -2 -13 439.212 160.263  12
   2  -2 -13 309.186 230.863  25
   2  -2 -13 64.6201 164.483  13
   2  -2 -12 2946.85 215.910  12
   2  -2 -12 2073.26 302.076  25
   2  -2 -11 10719.8 406.327  25
   2  -2 -11 9986.63 299.548  12
   2  -2 -10 30806.4 466.030  12
   2  -2 -10 31502.3 804.691   6
  -2   2  10 31878.9 717.965   4
   2  -2  -9 1891.71 291.343  25
   2  -2  -9 2553.37 226.420  12
  -2   2   9 3046.92 360.677   4
   2  -2  -9 2953.82 382.376   6
   2  -2  -8 192.169 235.989  25
   2  -2  -8 576.358 265.408   6
   2  -2  -8 323.463 174.823  12
  -2   2   8 845.005 276.713   4
   2  -2  -7 9721.20 332.343  25
   2  -2  -7 9545.27 414.695   6
  -2   2   7 9967.51 384.687   4
  -2   2   6 31619.9 563.699   4
   2  -2  -6 30610.5 488.798  25
   2  -2  -6 31312.8 646.826   6
   2  -2  -5 7743.25 368.321   6
  -2   2   5 6797.12 316.648   4
  -2   2   4 266.459 206.302   4
  -2   2   4 171.486 137.352  19
   2  -2  -4 174.813 254.414   6
  -2   2   3 80596.2 798.704   4
   2  -2  -3 79968.2 927.107   6
   2  -2  -2 10044.3 258.637   5
   2  -2  -1 14741.9 317.211   5
   2  -2   0 191040. 1509.61   5
   2  -2   1 31784.4 490.970   5
  -2   2  -2 74024.9 627.712  19
   2  -2   2 73981.2 830.708   5
  -2   2  -3 164456. 1208.44  13
  -2   2  -3 166048. 1258.15  21
  -2   2  -3 163088. 1275.61  24
  -2   2  -4 1291.25 191.415  21
  -2   2  -4 1174.38 165.113  13
  -2   2  -4 1228.44 200.342  24
  -2   2  -5 12552.1 268.870  13
  -2   2  -5 12120.2 253.910  11
  -2   2  -5 13288.7 311.700  21
  -2   2  -5 12860.5 324.703  24
  -2   2  -6 145.068 209.534  21
  -2   2  -6 116.544 209.662  24
  -2   2  -6 161.929 173.296  13
   2  -2   6 233.233 303.241   3
  -2   2  -6 143.617 144.708  11
  -2   2  -7 2682.69 185.361  11
  -2   2  -7 2156.28 252.173  24
  -2   2  -7 2305.51 264.099  21
  -2   2  -7 2116.23 214.375  13
   2  -2   7 2977.57 397.550   3
  -2   2  -8 23103.4 406.088  13
  -2   2  -8 18489.7 435.655  24
   2  -2   8 27093.5 764.187   3
  -2   2  -8 25634.7 373.304  11
  -2   2  -8 20734.7 456.094  21
   2  -2   9-391.520 388.949   3
  -2   2  -9 115.081 288.796  21
  -2   2  -9 460.338 235.752  13
  -2   2  -9 908.440 184.496  11
   2  -2  10 2746.84 420.449   3
   2  -2  10 3940.31 423.713   5
  -2   2 -10 3516.00 267.632  13
  -2   2 -10 4055.16 206.962  11
  -2   2 -10 2894.16 315.368  21
  -2   2 -11 723.757 221.648  13
  -2   2 -11 495.888 262.977  21
  -2   2 -11 469.810 164.001  11
  -2   2 -12 1075.20 138.433  11
  -2   2 -12 552.376 227.274  21
  -2   2 -13 172.129 166.839  21
   2  -1 -14 1039.97 129.049  12
   2  -1 -13 3080.07 182.839  12
   2  -1 -12 566.445 181.299  12
   2  -1 -12 562.406 256.583  25
   2  -1 -11 24533.6 390.525  12
   2  -1 -11 23817.9 512.017  25
   2  -1 -10 20789.4 472.232  25
   2  -1 -10 21459.4 672.417   6
  -2   1  10 18923.2 579.031   4
   2  -1 -10 19783.8 366.289  12
   2  -1  -9 14379.2 305.906  12
  -2   1   9 15036.2 514.544   4
   2  -1  -9 15638.0 568.767   6
   2  -1  -8 2518.93 183.380  12
   2  -1  -8 2384.32 246.661  25
   2  -1  -8 2301.68 320.673   6
  -2   1   8 2951.43 311.152   4
   2  -1  -7 10910.8 305.405  25
   2  -1  -7 10333.6 405.629   6
   2  -1  -6 94841.3 895.729  25
   2  -1  -6 96172.7 1113.06   6
  -2   1   5 59634.5 707.412   4
   2  -1  -5 59909.2 828.826   6
   2  -1  -5 60668.0 626.532  25
   2  -1  -4 163312. 1476.86   6
  -2   1   4 164449. 1368.75   4
   2  -1  -3 102477. 1032.14   6
  -2   1   3 99695.6 896.911   4
  -2   1   2 5588.14 205.693   4
   2  -1  -1 71497.4 596.854   5
   2  -1   0 441057. 3016.54   5
   2  -1   1 1331.81 179.538   3
  -2   1  -1 1160.41 159.527   1
  -2   1  -2 211788. 1615.45   1
   2  -1   2 238779. 1710.30   3
  -2   1  -3 46.7220 154.248   1
  -2   1  -4 589.257 132.032  13
  -2   1  -4 793.319 107.869  11
   2  -1   4 546.186 205.675   2
  -2   1  -4 1088.99 163.729  21
  -2   1  -5 49370.1 486.182  13
  -2   1  -5 50387.4 461.347  11
  -2   1  -6-64.6524 162.112  13
  -2   1  -6 315.295 213.519  24
  -2   1  -6 71.1276 128.421  11
   2  -1   6 86.0441 242.937   2
  -2   1  -6-141.172 201.462  21
   2  -1   7 13.4298 257.463   2
  -2   1  -7 321.008 215.418  21
  -2   1  -7 239.049 135.632  11
  -2   1  -7 341.572 226.315  24
  -2   1  -7 224.341 178.719  13
   2  -1   8 252.051 290.434   3
  -2   1  -8 160.920 237.958  24
  -2   1  -8 299.695 242.958  21
  -2   1  -8 203.697 144.292  11
   2  -1   8-89.7176 275.587   2
  -2   1  -8-40.5678 195.230  13
   2  -1   9-104.610 300.277   2
   2  -1   9 223.981 290.167   8
  -2   1  -9 182.832 226.517  13
  -2   1  -9 162.254 261.343  24
  -2   1  -9 80.9012 273.416  21
  -2   1  -9 265.487 165.731  11
   2  -1   9-264.847 350.334   3
   2  -1  10 153.577 309.075   3
  -2   1 -10 356.579 303.057  21
   2  -1  10 58.8143 311.120   8
  -2   1 -10 69.5237 247.870  13
  -2   1 -10 473.962 169.599  11
   2  -1  11 2400.64 418.128   3
   2  -1  11 1514.18 325.363   8
  -2   1 -11 1369.73 269.108  24
  -2   1 -11 2066.11 320.700  21
  -2   1 -11 2112.21 263.299  13
  -2   1 -11 2194.23 177.940  11
  -2   1 -12 2415.33 290.590  21
  -2   1 -12 2676.29 239.388  13
  -2   1 -12 2199.95 159.150  11
  -2   1 -13-268.480 221.212  21
  -2   1 -13 847.801 183.430  13
  -2   1 -14 122.232 147.664  21
   2   0 -15 211.710 98.8887  13
   2   0 -14 169.880 137.181  13
   2   0 -13 2120.74 151.942  12
   2   0 -13 2705.71 201.604  13
   2   0 -12 213.246 201.745  13
   2   0 -12 195.704 159.246  12
  -2   0  12 220.906 186.305  17
   2   0 -11 5068.73 311.550  25
   2   0 -11 6065.32 232.828  12
  -2   0  10 1197.68 281.171   3
   2   0 -10 1284.38 189.513  12
   2   0 -10 1321.00 270.250  25
   2   0  -9 61318.0 725.420  25
   2   0  -9 62580.0 622.425  12
   2   0  -8 4653.78 189.495  12
   2   0  -8 4151.07 253.638  25
   2   0  -8 5224.74 367.328   6
  -2   0   8 4841.36 325.369   4
   2   0  -7 50814.6 501.097  12
  -2   0   7 50422.4 512.797  22
   2   0  -7 54286.4 852.636   6
  -2   0   7 53112.5 759.392   4
   2   0  -7 53250.1 597.252  25
   2   0  -6 125038. 1045.02  25
   2   0  -6 127583. 1303.64   6
  -2   0   6 124637. 982.060  22
   2   0  -5 54652.0 713.498   6
  -2   0   5 61953.8 701.773   4
   2   0  -4 5054.11 269.066   6
  -2   0   4 5584.81 257.707   4
   2   0  -3 112948. 1058.97   6
  -2   0   3 114958. 939.463   4
   2   0  -2 98349.8 917.155   6
  -2   0   2 98964.9 786.679   4
  -2   0   1 61563.6 508.363   4
   2   0   0 737494. 4836.39   3
  -2   0   0 750059. 4905.39   1
  -2   0  -1 334200. 2303.48   1
  -2   0  -2 174006. 1288.22   7
  -2   0  -2 171924. 1317.56   1
   2   0   3 3477.29 195.670   2
   2   0   4 696.922 181.577   2
  -2   0  -5 611.087 110.179  16
  -2   0  -5 622.533 130.032  13
  -2   0  -5 551.739 112.400  12
   2   0   5 577.797 206.597   2
  -2   0  -6 6071.16 177.352  12
  -2   0  -6 6142.16 178.847  16
  -2   0  -6 6494.34 200.219  13
  -2   0  -7 1886.41 188.571  13
   2   0   7 1631.66 280.936   2
  -2   0  -7 1458.03 157.777  12
  -2   0  -7 1368.72 143.054  11
  -2   0  -7 1548.99 153.657  16
  -2   0  -8 9855.57 241.198  16
   2   0   8 11529.9 466.132   2
  -2   0  -8 10728.5 223.747  11
  -2   0  -8 9731.58 241.528  12
  -2   0  -8 11579.4 280.537  13
   2   0   9 6752.79 403.650   8
  -2   0  -9 6975.30 204.493  11
   2   0   9 7137.87 425.806   2
  -2   0  -9 7408.73 279.275  13
  -2   0 -10-30.1628 238.715  13
   2   0  10-24.1412 292.757   8
  -2   0 -10 7.10208 282.084  21
  -2   0 -10-28.8983 274.134  24
  -2   0 -10-22.8113 147.494  11
   2   0  10 34.0332 284.987   2
  -2   0 -11 1915.35 275.493  13
  -2   0 -11 1297.77 314.145  24
   2   0  11 1752.44 338.859   2
  -2   0 -11 2290.63 169.103  11
  -2   0 -11 1744.64 335.988  21
   2   0  11 1779.79 336.349   8
  -2   0 -12 558.360 127.672  11
  -2   0 -12 110.048 260.489  24
  -2   0 -13-72.7288 214.537  24
  -2   0 -13 217.434 196.104  13
  -2   0 -14 493.693 157.547  13
   2   1 -14 212.118 106.070  11
   2   1 -14 113.201 134.010  13
   2   1 -13 2215.32 180.801  13
   2   1 -12 3467.06 225.910  13
   2   1 -11-89.4025 215.909  13
  -2  -1  11 593.843 191.125  17
   2   1 -11 28.1875 160.529  12
  -2  -1  11 451.062 323.482   2
  -2  -1  10 4281.18 391.002   3
  -2  -1  10 3974.70 397.732   2
   2   1 -10 3836.95 280.594  25
   2   1 -10 3911.63 191.895  12
  -2  -1   9 4726.18 345.596   3
   2   1  -9 5008.99 196.622  12
   2   1  -9 4308.85 265.894  25
  -2  -1   9 5489.31 392.076   2
   2   1  -8 371.127 211.262  25
  -2  -1   8 358.220 259.099   3
   2   1  -8 256.244 142.208  12
  -2  -1   7 252.610 138.682  22
   2   1  -7 118.940 131.697  12
   2   1  -7 345.794 182.115  25
   2   1  -6 10719.5 193.140  12
   2   1  -6 11701.7 394.068   6
   2   1  -5 12288.2 369.585   6
  -2  -1   5 12128.7 230.086  22
  -2  -1   4 24035.3 381.085   4
   2   1  -4 24927.3 424.799   6
   2   1  -3 265660. 1926.42   6
  -2  -1   3 262179. 1875.22   4
   2   1  -2 1921.72 170.788   6
   2   1  -1 840016. 5543.72   6
  -2  -1   1 835612. 5459.24   5
  -2  -1   0 1284.87 244.334   1
  -2  -1   0 718.748 77.9665   5
  -2  -1  -1 292430. 2063.84   1
  -2  -1  -2 243129. 1718.79   1
  -2  -1  -2 247205. 1695.45   7
   2   1   2 219514. 1560.83   4
   2   1   2 227549. 1581.23   2
   2   1   3 153563. 1140.32   4
   2   1   4 2503.11 176.580   4
   2   1   5 48452.3 572.985   4
  -2  -1  -6 36045.0 379.339  12
   2   1   6 34786.3 532.265   4
   2   1   7 7398.62 323.016   2
  -2  -1  -7 7271.28 195.278  12
   2   1   8 36725.3 673.985   8
  -2  -1  -8 36862.4 430.575  16
  -2  -1  -8 38382.8 387.201  11
   2   1   9 12942.6 488.070   2
  -2  -1  -9 12306.9 279.373  12
  -2  -1  -9 12303.1 229.053  11
   2   1   9 11233.9 438.169   8
  -2  -1  -9 11738.9 268.071  16
  -2  -1 -10 6415.87 187.287  11
   2   1  10 6115.13 403.469   8
   2   1  10 6658.12 429.621   2
  -2  -1 -10 6257.04 256.199  12
  -2  -1 -10 5721.08 232.496  16
  -2  -1 -11 3021.26 155.943  11
  -2  -1 -11 3139.23 231.246  12
   2   1  11 3108.84 375.586   2
  -2  -1 -11 3075.05 208.024  16
   2   1  12 5005.61 395.222   2
  -2  -1 -12 4320.75 343.006  24
  -2  -1 -13 3475.85 302.906  24
  -2  -1 -13 4039.73 296.010  21
  -2  -1 -14 451.757 212.490  21
  -2  -1 -14 51.4223 201.436  24
  -2  -1 -15 1231.99 158.067  21
   2   2 -14-95.4184 134.003  21
   2   2 -14-110.948 92.2921  11
   2   2 -13 59.2070 153.071  13
   2   2 -13 51.5324 131.218  11
   2   2 -12 5288.58 224.100  13
  -2  -2  11 588.339 324.426   5
   2   2 -11 19.7886 204.852  13
  -2  -2  11 490.949 297.878   2
  -2  -2  10 206.605 314.748   2
   2   2 -10 73.0317 196.199  13
  -2  -2  10 399.316 203.054  17
  -2  -2  10-359.792 335.047   3
  -2  -2   9 14659.7 581.390   3
  -2  -2   9 14876.3 323.402  17
  -2  -2   8 6390.49 233.053  17
  -2  -2   8 6368.38 449.846   3
  -2  -2   8 6938.43 421.643   2
  -2  -2   7 4386.35 345.633   2
  -2  -2   7 3366.76 359.780   3
  -2  -2   6 5042.95 309.335   2
  -2  -2   6 4411.66 189.787  22
  -2  -2   6 4232.89 339.261   3
  -2  -2   5 6857.33 341.466   3
  -2  -2   5 7023.06 208.103  22
  -2  -2   4 55641.0 697.037   2
  -2  -2   4 56757.1 530.027  22
  -2  -2   3 55327.8 640.844   3
  -2  -2   3 57909.8 635.607   2
  -2  -2   2 6369.21 202.547   2
  -2  -2   2 6011.06 236.183   5
  -2  -2   1 33475.1 373.265   2
  -2  -2   1 33586.0 417.912   5
  -2  -2   0 131749. 1030.85   5
  -2  -2  -1 13642.2 244.021   5
   2   2   2 999999. 6533.13   4
   2   2   3 492853. 3331.77   4
   2   2   4 79186.0 720.755   4
   2   2   5 192669. 1509.67   4
   2   2   6 96752.2 963.257   4
  -2  -2  -6 98010.9 768.381  13
   2   2   7 52820.1 705.775   4
  -2  -2  -7 54162.1 502.273  13
  -2  -2  -7 54555.0 515.972  16
   2   2   8 3955.13 280.395   8
  -2  -2  -8 3851.18 194.609  12
  -2  -2  -8 4368.11 193.142  13
   2   2   8 4118.54 303.908   4
  -2  -2  -8 3309.21 186.514  16
   2   2   9 4826.50 335.130   8
   2   2   9 4571.24 344.319   4
  -2  -2  -9 5587.93 231.050  12
  -2  -2  -9 4838.01 211.344  16
  -2  -2  -9 5538.41 222.444  13
   2   2  10 14824.5 503.806   2
  -2  -2 -10 15057.3 313.437  12
  -2  -2 -10 14040.2 325.570  13
  -2  -2 -10 15449.1 309.772  16
  -2  -2 -11 6230.34 243.695  16
   2   2  11 5216.54 400.994   2
  -2  -2 -11 5509.75 279.713  13
  -2  -2 -11 6124.37 325.241  21
  -2  -2 -11 6462.65 269.443  12
  -2  -2 -12 6801.00 243.237  16
   2   2  12 6202.83 432.668   2
  -2  -2 -12 6767.16 335.219  21
  -2  -2 -12 7774.75 279.731  12
  -2  -2 -12 7720.00 288.971  13
  -2  -2 -13 1039.75 278.874  24
  -2  -2 -13 1303.26 254.665  21
  -2  -2 -13 1377.61 217.086  13
  -2  -2 -14 243.182 176.987  13
  -2  -2 -14 439.347 214.844  21
  -2  -2 -14 220.870 231.175  24
  -2  -2 -15 308.761 170.052  24
  -2  -2 -15 680.732 138.391  13
  -2  -2 -15 353.284 160.822  21
   2   3 -13 1103.26 132.151  13
   2   3 -13 1207.50 121.288  11
   2   3 -13 859.724 163.175  21
   2   3 -12 1174.53 165.923  13
   2   3 -11 2575.28 202.698  13
  -2  -3  10 63.7653 350.416   5
  -2  -3  10-164.749 307.585   2
  -2  -3   9 19866.7 712.348   5
   2   3  -9 20574.7 345.929  13
  -2  -3   9 21136.1 695.438   2
  -2  -3   9 21197.8 378.789  17
  -2  -3   8-175.752 290.821   2
  -2  -3   8-151.755 195.638  17
  -2  -3   8 193.697 338.487   5
  -2  -3   7 974.681 190.045  17
  -2  -3   7 1104.92 302.644   2
  -2  -3   6 20303.3 555.160   2
  -2  -3   6 21047.8 336.327  17
  -2  -3   5 752.921 240.894   2
  -2  -3   5 808.095 156.814  17
  -2  -3   4-66.8798 287.367   5
  -2  -3   4 33.2848 148.439  17
  -2  -3   4 141.698 212.063   2
  -2  -3   3 183749. 1652.65   5
  -2  -3   3 183068. 1578.85   2
  -2  -3   2 6570.23 294.777   5
  -2  -3   2 6531.90 249.564   2
  -2  -3   1 7152.92 297.121   5
  -2  -3   0 109898. 969.670   1
  -2  -3   0 114924. 1055.87   5
  -2  -3  -1 870.956 180.737   7
  -2  -3  -1 766.525 183.820   1
  -2  -3  -2 193208. 1544.61   1
  -2  -3  -3 174290. 1330.29   6
   2   3   4 272.606 104.762   8
   2   3   4 411.495 171.417   4
  -2  -3  -4 378.257 156.554   6
   2   3   5 36247.6 482.953   4
   2   3   5 30248.9 390.305   8
  -2  -3  -6 23749.3 366.548  25
   2   3   6 23620.4 430.586   4
   2   3   7 79.0360 168.141   8
  -2  -3  -7 64.3320 131.198  13
  -2  -3  -7 158.770 193.817  25
  -2  -3  -7-66.1044 143.248  12
   2   3   7 169.436 211.990   4
  -2  -3  -8-20.3063 145.620  13
  -2  -3  -8 300.931 213.626  25
   2   3   8 134.445 238.141   4
   2   3   9 31297.1 617.741   4
  -2  -3  -9 28607.0 376.675  13
  -2  -3 -10 8700.62 258.623  13
  -2  -3 -10 9146.39 271.336  16
   2   3  11 4540.45 347.013   4
  -2  -3 -11 4730.91 239.788  13
  -2  -3 -11 3717.77 284.421  21
  -2  -3 -11 4510.58 229.641  16
  -2  -3 -12 43.9538 210.399  12
  -2  -3 -12-109.562 241.707  21
  -2  -3 -12-16.1025 179.659  16
  -2  -3 -13 74.5047 186.162  13
  -2  -3 -13-70.4783 227.321  21
  -2  -3 -13 197.963 159.281  16
  -2  -3 -14 236.396 171.493  13
  -2  -3 -14 251.603 127.154  16
  -2  -3 -14 35.5423 233.240  24
  -2  -3 -14 124.920 199.612  21
  -2  -3 -15 569.318 135.190  13
  -2  -3 -15 445.874 190.585  24
   2   4 -12 2525.83 182.479  21
   2   4 -11-71.2568 154.802  11
   2   4 -10 691.042 191.477  11
   2   4 -10 605.434 165.007  13
  -2  -4   9 12735.7 630.205   5
   2   4  -9 14794.4 281.416  13
  -2  -4   8 929.215 206.521  17
  -2  -4   8 1640.71 404.256   5
   2   4  -8 1575.49 172.561  13
   2   4  -7 1151.58 152.917  13
  -2  -4   7 1005.85 311.702   2
  -2  -4   7 1246.88 196.048  17
  -2  -4   7 1184.50 372.645   5
  -2  -4   6 21293.4 620.559   2
  -2  -4   6 21356.2 667.869   5
  -2  -4   6 21690.6 362.503  17
  -2  -4   5 7832.41 405.230   2
  -2  -4   5 9140.03 252.173  17
  -2  -4   5 7971.47 451.692   5
  -2  -4   4 18884.3 305.172  17
  -2  -4   4 17662.7 547.134   5
  -2  -4   3 8509.19 219.193  17
  -2  -4   3 8008.44 400.569   5
  -2  -4   2 114668. 1052.80   7
  -2  -4   2 115723. 908.210  17
  -2  -4   1 103788. 948.856   7
  -2  -4   1 98372.9 794.016  17
  -2  -4   0 33363.8 466.171   7
  -2  -4  -1 72698.3 648.249   6
  -2  -4  -1 117764. 1014.57   1
  -2  -4  -2 724.895 215.296   1
  -2  -4  -2 408.978 119.636   6
  -2  -4  -3 5134.77 293.687   1
  -2  -4  -3 5636.22 178.225  20
  -2  -4  -4 18404.5 329.019   6
  -2  -4  -4 17767.7 242.029  20
  -2  -4  -5 24048.1 451.358   6
   2   4   5 23009.7 442.181   4
  -2  -4  -5 24714.2 546.984   1
   2   4   6 26030.3 480.809   4
  -2  -4  -6 24584.9 385.283  25
  -2  -4  -6 25682.9 315.862  12
  -2  -4  -6 26240.9 503.703   6
   2   4   7 30035.7 560.709   4
  -2  -4  -7 30981.4 389.242  12
  -2  -4  -8 3678.75 195.861  12
   2   4   8 4411.18 301.623   4
  -2  -4  -8 2562.90 261.331  25
  -2  -4  -8 2802.31 208.794  21
  -2  -4  -8 3402.35 166.089  13
  -2  -4  -9 6256.46 227.073  12
  -2  -4  -9 5537.03 305.611  25
   2   4   9 6268.47 337.680   4
  -2  -4  -9 5232.19 201.194  13
  -2  -4  -9 5343.01 251.044  21
  -2  -4 -10 9183.57 269.240  12
  -2  -4 -10 8170.98 244.742  13
  -2  -4 -10 8395.19 357.463  25
   2   4  10 8498.93 417.409   4
  -2  -4 -11 2594.79 200.350  13
  -2  -4 -11 1751.98 224.337  21
   2   4  11 1809.17 310.045   4
  -2  -4 -11 2091.69 310.891  25
  -2  -4 -11 1743.47 215.014  16
   2   4  12 76.1363 244.322   4
  -2  -4 -12-31.8086 193.279  21
  -2  -4 -12 91.5021 178.201  16
  -2  -4 -13 176.863 168.308  16
  -2  -4 -13 251.939 172.853  13
  -2  -4 -14 3409.85 176.611  16
  -2  -4 -15 3562.27 217.940  24
  -2  -4 -15 3015.88 401.295  35
   2   5 -12 2919.75 111.571  11
   2   5 -11 1024.70 133.406  11
   2   5 -10 159.051 155.415  11
   2   5  -9 10394.7 268.210  11
   2   5  -8 6664.12 247.448  11
  -2  -5   8 5175.86 518.352   5
   2   5  -7 199.578 204.914  11
  -2  -5   7 732.432 389.783   5
   2   5  -6-156.982 192.433  11
  -2  -5   6 970.262 379.847   5
   2   5  -5 13046.2 268.714  11
  -2  -5   5 12169.9 585.441   5
  -2  -5   4 53244.4 534.609  14
   2   5  -4 52224.5 517.606  11
  -2  -5   3 10181.0 237.899  14
  -2  -5   3 9946.44 277.993  28
  -2  -5   2 433.767 151.086  14
   2   5  -2 131.688 107.460  11
   2   5  -1 54.0555 87.6694  11
  -2  -5   1 18.4018 137.170  14
  -2  -5   0 153.258 132.035  14
  -2  -5  -1 511.570 130.539  14
  -2  -5  -1-5.57618 134.339   6
  -2  -5  -2 27626.7 502.572   1
  -2  -5  -2 18956.7 326.224   6
  -2  -5  -3 129633. 1028.32  20
  -2  -5  -3 129753. 1184.76   1
  -2  -5  -4 2581.44 182.490  20
  -2  -5  -4 2304.67 96.0986  18
  -2  -5  -5 15392.0 315.520  25
  -2  -5  -5 18296.5 255.265  12
  -2  -5  -5 20191.7 497.330   1
  -2  -5  -5 17953.1 389.652   6
  -2  -5  -5 17054.7 291.077  20
   2   5   5 19127.6 448.623   4
  -2  -5  -6 4313.10 355.194   1
  -2  -5  -6 3336.98 220.011  25
   2   5   6 4427.04 296.388   4
  -2  -5  -6 3532.19 260.038   6
  -2  -5  -6 3963.02 168.948  12
  -2  -5  -7 8655.18 591.107  35
   2   5   7 8156.26 358.372   4
  -2  -5  -7 8970.84 293.853  25
  -2  -5  -7 7402.67 343.978   6
  -2  -5  -7 8729.21 224.665  12
  -2  -5  -7 7895.01 420.834   1
  -2  -5  -8 1278.29 228.529  25
  -2  -5  -8 1130.48 332.703   1
  -2  -5  -8 1326.25 168.794  12
  -2  -5  -8 760.507 563.501  35
   2   5   8 1276.13 265.489   4
  -2  -5  -9 3036.89 204.591  12
  -2  -5  -9 2867.25 287.474  25
   2   5   9 2771.96 302.889   4
  -2  -5 -10 234.980 263.748  25
  -2  -5 -11 1485.17 298.054  25
  -2  -5 -11 634.175 344.548   1
  -2  -5 -11 1135.87 216.250  12
   2   5  11 1115.40 301.922   4
  -2  -5 -11 564.209 601.082  35
  -2  -5 -12 2181.85 202.335  12
  -2  -5 -12 1815.28 211.753  16
  -2  -5 -13 4041.35 213.887  12
  -2  -5 -13 3772.18 209.715  16
  -2  -5 -14 399.230 140.792  16
  -2  -5 -14 552.023 147.601  12
  -2  -5 -15 3443.70 129.831  16
   2   6 -10 240.822 120.914  11
   2   6  -9-58.2603 157.573  11
   2   6  -8 4204.25 210.257  11
   2   6  -7 179.292 172.140  11
  -2  -6   7 157.655 351.715   5
   2   6  -6 10921.3 273.257  11
  -2  -6   6 10133.7 592.053   5
   2   6  -5 2463.79 191.358  11
  -2  -6   5 2445.22 190.318  14
  -2  -6   4 4302.86 233.047  14
   2   6  -4 4458.69 195.506  11
   2   6  -3 1486.45 151.294  11
  -2  -6   3 1691.69 212.665  14
  -2  -6   2 30755.7 477.789  28
   2   6  -2 29787.7 342.303  11
  -2  -6   1 7447.93 306.244  28
  -2  -6   1 7856.86 251.370  14
  -2  -6   0 12295.6 268.416  18
  -2  -6   0 12379.7 277.562  14
  -2  -6   0 10651.6 343.268  34
  -2  -6   0 11243.8 347.921  28
  -2  -6  -1 40636.0 455.014  14
  -2  -6  -1 40457.0 444.904  18
  -2  -6  -2 13349.6 276.506  18
  -2  -6  -2 15140.6 483.986   5
  -2  -6  -3 5437.92 240.384  20
  -2  -6  -3 4637.21 275.849   1
  -2  -6  -3 5480.00 354.232   5
  -2  -6  -4 2880.92 273.729  27
  -2  -6  -4 2674.40 248.320   1
  -2  -6  -4 3026.95 209.470  20
  -2  -6  -4 2844.81 281.968   5
  -2  -6  -5 2594.13 248.347   1
  -2  -6  -5 1988.78 194.534   6
   2   6   5 2551.44 281.453   4
  -2  -6  -6 1388.46 195.197  25
  -2  -6  -6 1041.86 203.748   6
   2   6   6 1447.73 266.911   4
  -2  -6  -6 1639.05 163.419  20
  -2  -6  -6 1370.77 283.116   1
  -2  -6  -7 279.984 199.693  25
  -2  -6  -7 290.725 188.802   6
  -2  -6  -7 244.450 267.955   1
  -2  -6  -7 491.449 144.478  12
   2   6   7 392.280 249.103   4
   2   6   8 216.372 281.294   4
  -2  -6  -8 385.733 172.389  12
  -2  -6  -9 24049.8 512.286  25
  -2  -6  -9 26018.0 709.923   1
   2   6   9 30008.1 660.204   4
  -2  -6  -9 30557.4 417.242  12
  -2  -6 -10 4207.60 315.260  25
  -2  -6 -10 3729.42 395.219   1
   2   6  10 4392.09 355.997   4
  -2  -6 -10 4558.58 239.049  12
  -2  -6 -11 1289.75 264.394  25
  -2  -6 -11 850.606 189.309  12
   2   6  11 945.192 270.173   4
  -2  -6 -11 629.652 299.739   1
  -2  -6 -12 1028.82 195.136  16
  -2  -6 -12 1139.99 176.440  12
  -2  -6 -13 11.7409 158.148  12
  -2  -6 -13 145.902 155.707  16
  -2  -6 -14-0.64063 129.246  16
  -2  -6 -14 529.265 127.425  12
  -2  -6 -15 176.361 133.255  24
   2   7  -9 1801.60 117.602  11
   2   7  -9 1390.89 136.712  19
   2   7  -8 62.7263 171.251  19
   2   7  -8 258.171 134.226  11
   2   7  -7 1349.96 164.626  11
   2   7  -7 1032.14 210.764  19
   2   7  -6 9901.75 243.564  11
  -2  -7   5 6235.92 226.237  18
   2   7  -5 7643.17 222.187  11
   2   7  -4 9104.58 234.539  11
  -2  -7   4 8689.01 268.884  18
  -2  -7   3 14682.3 368.276  14
   2   7  -3 15340.8 270.014  11
  -2  -7   3 15743.7 327.270  18
  -2  -7   2 21727.1 421.770  14
  -2  -7   2 21729.8 375.098  18
   2   7  -2 20833.1 374.144  19
  -2  -7   1 3035.77 291.340  28
   2   7  -1 2827.64 210.796  19
  -2  -7   1 3127.15 243.415  14
  -2  -7   0 288.170 273.634  28
  -2  -7   0 88.1631 299.698   5
   2   7   0 494.542 159.344  19
  -2  -7   0 514.450 201.779  14
  -2  -7  -1 7672.77 371.020  28
  -2  -7  -1 8098.38 242.600  18
  -2  -7  -2 1505.60 309.492   5
  -2  -7  -2 2227.74 132.168  18
   2   7   2 1566.07 142.664  19
  -2  -7  -2 1941.55 264.905  34
  -2  -7  -3 157.999 275.221   5
  -2  -7  -3 570.047 213.064  27
  -2  -7  -4 1886.07 288.088   5
  -2  -7  -4 1773.06 258.243  27
  -2  -7  -5 1101.22 209.571  20
  -2  -7  -5 1762.69 291.573  27
   2   7   5 1949.86 310.513   4
  -2  -7  -6 27273.1 404.814  20
  -2  -7  -6 26374.7 556.753  27
   2   7   7 1266.55 304.569   4
   2   7   8 3289.23 347.387   4
  -2  -7  -8 2775.51 256.351  25
  -2  -7  -9 38.8480 216.840  25
  -2  -7  -9 4.85935 154.662  12
   2   7   9-29.3670 271.418   4
  -2  -7 -10 1103.62 227.502  25
  -2  -7 -10 846.103 158.612  12
   2   7  10 1100.78 268.137   4
  -2  -7 -11 217.857 214.878  25
  -2  -7 -11 105.333 140.966  12
  -2  -7 -12 1366.86 184.228  16
  -2  -7 -13 627.366 138.704  16
  -2  -7 -14 215.986 105.236  16
  -2  -7 -15 108.037 127.264  27
   2   7  15 202.893 115.590  32
   2   8  -7 308.507 131.619  19
   2   8  -6 2012.80 131.049  11
   2   8  -6 2075.48 182.132  19
   2   8  -5 1559.57 138.232  11
   2   8  -5 1881.62 203.792  19
   2   8  -4 1434.68 203.409  19
  -2  -8   3 423.230 96.4301  18
   2   8  -3 642.146 193.760  19
  -2  -8   2 425.760 319.981   5
   2   8  -2 940.583 194.649  19
  -2  -8   2 600.801 122.811  18
  -2  -8   1 2911.88 307.091  28
  -2  -8   1 2586.68 135.204  18
   2   8  -1 2866.75 203.233  19
  -2  -8   1 2726.76 383.721   5
  -2  -8   0 1941.38 315.111  28
   2   8   0 1566.50 179.631  19
  -2  -8   0 1810.07 354.011   5
  -2  -8  -1-95.2135 312.373  28
   2   8   1 90.4549 157.686  19
  -2  -8  -2-95.4429 343.087  28
  -2  -8  -2-421.157 330.204   5
  -2  -8  -3 6216.04 432.926   5
  -2  -8  -3 3259.14 306.212  20
  -2  -8  -4 456.708 266.763   5
   2   8   4 106.745 286.751   4
  -2  -8  -4 66.5474 242.383  20
  -2  -8  -5 1817.22 251.869  27
  -2  -8  -5 1245.49 220.085  20
   2   8   5 1005.81 307.182   4
   2   8   5 1386.83 277.706  32
  -2  -8  -6 4569.84 308.615  27
   2   8   6 4194.39 365.405   4
  -2  -8  -6 3608.30 227.502  20
  -2  -8  -7 465.260 283.896  27
   2   8   7 300.684 267.434   4
  -2  -8  -7 75.9775 136.448  15
  -2  -8  -8 461.432 288.738  27
   2   8   8 119.281 257.985   4
  -2  -8  -9 457.812 293.042  27
  -2  -8 -10 1186.59 295.025  27
  -2  -8 -11 106.986 258.798  27
  -2  -8 -12 936.959 236.681  27
  -2  -8 -13 262.321 185.326  27
   2   8  13 551.036 198.487  32
  -2  -9   5 315.845 154.802  20
   2   9  -5 406.575 117.097  19
   2   9  -4 35.7530 134.055  19
   2   9  -3 624.950 157.435  19
   2   9  -2 410.786 157.756  19
   2   9  -1 672.317 158.213  19
  -2  -9   0 6483.14 325.726  20
  -2  -9   0 7066.38 341.369  28
  -2  -9  -1 1321.41 268.248  20
  -2  -9  -1 1528.18 303.912  28
  -2  -9  -2 4741.88 370.214  28
  -2  -9  -2 5130.60 298.695  20
  -2  -9  -3 1637.21 366.636  28
  -2  -9  -3 2061.45 259.259  20
  -2  -9  -4 1464.92 375.247  28
  -2  -9  -4 1877.48 221.861  20
  -2  -9  -5 109.891 181.534  20
   2   9   6 966.183 256.217  32
  -2  -9  -7 75.0965 117.158  15
   2   9   7 239.845 252.768  32
   2   9   8 337.337 259.739  32
   2   9   9 2035.80 272.986  32
   2   9  10 467.212 237.836  32
   2   9  11-158.055 205.071  32
  -2  -9 -11-62.3991 117.719  16
   2   9  12 461.668 172.652  32
  -2  -9 -12 288.415 90.3959  16
   2   9  13 98.8557 116.517  32
  -2 -10   2 771.861 150.699  20
  -2 -10   1 578.510 164.689  20
  -2 -10   1 478.744 124.000  15
  -2 -10   0 234.626 174.563  20
  -2 -10  -1 126.380 173.631  20
  -2 -10  -2 631.981 231.548  28
  -2 -10  -2 282.255 166.996  20
  -2 -10  -3 1893.01 263.833  28
  -2 -10  -3 1502.63 182.515  20
  -2 -10  -4 2847.81 284.714  28
  -2 -10  -4 2140.56 170.321  20
  -2 -10  -5 172.805 128.874  15
  -2 -10  -5 199.880 269.051  28
  -2 -10  -6 1389.78 278.156  28
  -2 -10  -6 1050.76 117.453  15
  -2 -10  -7 217.089 252.490  28
   2  10   8 469.732 176.234  32
   2  10   9 811.023 168.464  32
   2  10  10 1625.99 154.704  32
  -2 -11  -5 425.770 138.127  28
  -2 -11  -6 348.108 127.509  28
  -2 -11  -7 151.658 109.486  28
  -2 -11  -8 216.033 84.9412  28
  -3   8   8 398.603 208.941  32
  -3   8   7 250.871 249.571  32
  -3   8   6 161.687 271.453  32
  -3   8   5 528.349 289.697  32
  -3   8   4 1401.24 309.388  32
  -3   8   3 2520.64 323.142  32
  -3   8   2 397.433 128.598  19
  -3   8   2 611.301 285.230  32
  -3   8   1 363.230 124.368  19
  -3   8   0 147.665 112.413  19
  -3   7  11 69.5486 158.247  32
   3  -7  -9 419.225 149.022  25
   3  -7  -8 471.743 164.865  25
  -3   7   8 642.029 315.663  32
   3  -7  -7 298.951 181.772  25
  -3   7   7 66.8835 349.801  32
   3  -7  -6 764.992 194.381  25
  -3   7   6 1031.13 392.885  32
  -3   7   5 1193.67 410.508  32
   3  -7  -5 755.316 214.520  25
  -3   7   4 552.220 408.084  32
   3  -7  -4 688.665 215.002  25
  -3   7   4 587.137 191.417  19
  -3   7   3 996.421 206.235  19
  -3   7   3 934.386 420.501  32
  -3   7   2 957.211 409.803  32
  -3   7   2 180.956 197.688  19
   3  -7  -1-151.482 157.616  14
  -3   7   1-38.1281 187.449  19
   3  -7   0 92.8649 161.160  14
  -3   7   0 349.129 180.624  19
  -3   7   0 556.256 391.920  32
   3  -7   1-149.087 155.113  14
   3  -7   2-41.0607 142.674  14
   3  -7   3 42.3960 128.453  14
  -3   7  -4 817.235 123.587  19
   3  -6 -11 837.922 162.360  25
   3  -6 -11 985.601 109.562  12
  -3   6  11 1220.92 245.959  32
   3  -6 -10 1210.81 132.652  12
   3  -6 -10 724.406 192.131  25
  -3   6  10 877.605 291.123  32
   3  -6  -9 574.269 220.792  25
  -3   6   9 362.939 317.443  32
   3  -6  -9 821.600 142.583  12
   3  -6  -8 514.366 233.200  25
   3  -6  -8 483.130 150.671  12
   3  -6  -7 509.463 254.626  25
   3  -6  -7 589.139 153.598  12
   3  -6  -6 4857.68 334.299  25
   3  -6  -6 6046.88 211.788  12
   3  -6  -5 1271.89 291.968  25
  -3   6   5 1133.43 234.175  19
   3  -6  -4 842.343 287.031   6
  -3   6   4 2065.97 433.271  32
  -3   6   4 1472.11 244.834  19
   3  -6  -3 815.309 163.203  14
   3  -6  -3 401.387 316.514   6
  -3   6   3 646.898 241.227  19
  -3   6   2 1486.96 452.973  32
   3  -6  -2 1233.74 184.884  14
  -3   6   2 1525.06 245.823  19
   3  -6  -2 1274.40 329.753   6
  -3   6   1-25.9740 439.699  32
   3  -6  -1 194.652 183.924  14
  -3   6   1 36.0631 226.591  19
   3  -6   0-81.6020 192.087  14
  -3   6   0-12.5211 173.086  11
  -3   6   0 376.104 438.525  32
   3  -6   1 234.565 193.990  14
  -3   6  -1 355.017 174.727  11
  -3   6  -1 782.179 447.538  32
   3  -6   2 4132.67 232.400  14
  -3   6  -2 4387.63 210.929  11
  -3   6  -2 3641.84 495.458  32
   3  -6   3 2583.64 213.591  14
  -3   6  -3 2704.58 217.084  19
  -3   6  -4 248.784 161.065  11
  -3   6  -4 181.075 174.782  19
  -3   6  -5 94.8031 150.891  19
  -3   6  -5-20.5164 139.970  11
  -3   6  -6-3.42680 127.487  19
   3  -6   6 140.258 131.263  14
  -3   6  -6 74.6329 118.962  11
  -3   6  -7 140.233 86.4113  11
   3  -5 -12 570.637 122.756  12
   3  -5 -11 892.984 150.138  12
  -3   5  11 959.452 263.438  32
  -3   5  10 442.955 298.900  32
   3  -5 -10 450.041 170.089  12
   3  -5  -9 907.585 188.849  12
  -3   5   9 1379.21 351.320  32
   3  -5  -8 1444.17 307.807  25
   3  -5  -8 1300.87 200.870  12
   3  -5  -8 842.737 276.002   6
   3  -5  -7 640.433 309.164  25
   3  -5  -7 235.142 278.622   6
  -3   5   7 93.1457 239.885   4
   3  -5  -6 2386.59 340.168  25
   3  -5  -6 1759.20 345.606   6
  -3   5   6 1686.62 293.380   4
   3  -5  -5 1091.47 313.570   6
  -3   5   5 1416.93 274.741   4
  -3   5   5 1820.00 382.730  32
  -3   5   5 645.976 250.602  19
  -3   5   4 30606.2 645.489   4
  -3   5   4 32860.2 667.707  32
   3  -5  -4 30552.6 823.141   6
  -3   5   4 33605.8 496.013  19
   3  -5  -3 2608.94 195.856  14
  -3   5   3 4925.87 436.571  32
   3  -5  -3 1883.60 397.130   6
  -3   5   3 1915.23 312.835   4
  -3   5   3 3931.66 273.220  19
   3  -5  -2 1071.89 177.290  14
  -3   5   2 687.136 236.545  19
   3  -5  -1 3472.79 209.953  14
  -3   5   1 3285.42 444.763  32
  -3   5   1 3342.63 206.243  11
   3  -5   0 9096.26 272.909  14
  -3   5   0 9439.27 263.795  11
  -3   5  -1 337.099 435.331  32
   3  -5   1 591.122 202.086  14
  -3   5  -1 281.525 188.082  11
   3  -5   2 1377.69 239.670  14
  -3   5  -2 1756.21 484.327  32
  -3   5  -2 1860.78 210.570  11
  -3   5  -3 860.008 489.405  32
  -3   5  -3 1469.96 207.838  11
  -3   5  -3 1158.40 231.407  19
  -3   5  -4 413.639 469.893  32
  -3   5  -4 1118.66 202.753  11
  -3   5  -4 992.845 217.350  19
  -3   5  -5 40.2985 178.794  11
  -3   5  -5-29.7966 193.011  19
   3  -5   6 343.460 184.429  14
  -3   5  -6-78.6440 171.973  19
   3  -5   7 333.621 157.927  14
  -3   5  -7 13.4137 141.935  19
   3  -5   8 1419.92 134.659  14
   3  -4 -13 746.312 173.774  25
   3  -4 -12 312.313 217.719  25
  -3   4  11 385.679 268.889  32
   3  -4 -11-170.571 251.991  25
   3  -4 -10 1609.91 300.421  25
  -3   4  10 2047.35 332.926  32
   3  -4  -9 1689.97 239.061  12
  -3   4   9 1808.02 366.609  32
  -3   4   9 2630.59 336.275   4
  -3   4   8 19722.1 543.747  32
  -3   4   8 21090.3 575.556   4
  -3   4   7 1121.45 272.389   4
  -3   4   7 1062.81 344.929  32
  -3   4   6 794.984 263.923   4
  -3   4   6 722.210 143.654   9
  -3   4   5-306.221 237.468  19
  -3   4   5 351.699 140.261   9
  -3   4   5 187.872 255.414   4
  -3   4   4 37558.6 679.578   4
  -3   4   4 39134.1 526.336  19
  -3   4   3 60815.8 852.875   4
  -3   4   3 58722.7 794.325  32
  -3   4   2 5682.11 353.895   4
   3  -4  -2 6775.86 216.453  14
  -3   4   2 9238.36 241.707  11
  -3   4   2 7989.91 404.120  32
  -3   4   1 1999.67 352.254  32
  -3   4   1 823.769 171.858  11
  -3   4   0 12426.4 511.250  32
  -3   4   0 13303.9 276.630  11
  -3   4  -1 865.986 205.517  23
  -3   4  -1 1112.51 174.893  11
  -3   4  -1 635.971 386.263  32
  -3   4  -2-47.4937 178.457  11
  -3   4  -2 226.596 204.128  19
  -3   4  -2 357.610 409.112  32
  -3   4  -3 56.2792 211.424  19
  -3   4  -3 1006.99 448.858  32
  -3   4  -4 3741.96 526.445  32
  -3   4  -4 3217.87 247.519  19
  -3   4  -5-232.385 482.403  32
  -3   4  -5-103.615 211.830  19
  -3   4  -6 2764.84 238.954  19
  -3   4  -7 239.866 180.268  19
  -3   4  -8-55.5258 160.995  11
  -3   4  -8 105.858 154.717  19
   3  -4   9 221.375 137.778  14
  -3   4 -10 191.204 99.6929  11
   3  -3 -14 423.192 149.845  25
   3  -3 -14 783.584 100.383  12
   3  -3 -13 453.446 123.172  13
   3  -3 -13 336.405 192.093  25
   3  -3 -13 358.909 135.539  12
   3  -3 -12 442.615 170.173  12
   3  -3 -12 109.083 235.870  25
  -3   3  11 175.300 255.382  32
   3  -3 -11-175.001 276.136  25
   3  -3 -11-4.61512 202.091  12
  -3   3  10 1741.41 317.828   4
   3  -3 -10 2003.34 324.352  25
   3  -3 -10 1895.98 356.086   6
  -3   3  10 2552.10 320.465  32
  -3   3   9 5862.72 382.778  32
   3  -3  -9 5569.30 427.560   6
  -3   3   8 3270.82 331.472  32
   3  -3  -8 3305.23 363.782   6
  -3   3   8 4180.70 340.724   4
  -3   3   7 13201.1 424.322  32
   3  -3  -7 12408.6 432.106  25
   3  -3  -7 13775.6 551.234   6
  -3   3   6 20343.7 300.689   9
   3  -3  -6 21601.0 641.363   6
  -3   3   6 21654.9 486.111  32
  -3   3   5 652.213 262.300  32
   3  -3  -5 123.163 267.725   6
  -3   3   5-93.0717 193.667  19
  -3   3   5 88.0754 233.858   4
  -3   3   5 177.596 130.760   9
   3  -3  -4 5749.49 400.181   6
  -3   3   4 6197.93 313.130   4
  -3   3   4 6560.28 239.602  19
  -3   3   4 6209.47 322.588  32
   3  -3  -3 1358.91 121.688  14
   3  -3  -3 1634.19 306.079   6
  -3   3   3 2062.43 186.108  19
  -3   3   3 1594.38 234.849   4
  -3   3   2 1475.75 150.938  11
  -3   3   2 1819.30 236.067   4
  -3   3   2 1129.67 245.907  32
  -3   3   1 1444.43 155.512  11
  -3   3   1 667.104 255.512  32
  -3   3   0 5774.27 266.957  23
  -3   3   0 6618.38 194.834  11
  -3   3   0 6367.58 360.100  32
  -3   3  -1 2313.94 238.864  23
  -3   3  -1 2269.68 344.457  32
  -3   3  -1 2575.65 167.648  11
  -3   3  -1 2273.70 191.496  19
   3  -3   1 2177.20 249.427   5
  -3   3  -2 3122.08 254.064  23
   3  -3   2 2741.99 278.115   5
  -3   3  -2 3056.05 205.146  19
  -3   3  -3 863.919 376.619  32
  -3   3  -3 1198.46 246.797  23
  -3   3  -3 735.119 193.465  21
   3  -3   3 1050.12 285.645   5
  -3   3  -3 880.107 184.646  19
  -3   3  -4 337.784 267.300  23
  -3   3  -4 156.150 205.591  21
   3  -3   4 129.992 270.064   5
  -3   3  -4 137.702 189.242  19
  -3   3  -4 526.271 424.678  32
  -3   3  -5 780.063 208.421  19
  -3   3  -5 504.689 245.545  21
  -3   3  -5-35.5708 309.725  23
  -3   3  -5 671.173 474.281  32
   3  -3   5 540.053 304.948   5
  -3   3  -6 4313.61 366.517  23
  -3   3  -6 3773.50 301.068  21
   3  -3   6 4956.89 420.741   5
  -3   3  -6 4437.75 248.320  19
  -3   3  -7 2341.54 289.052  21
  -3   3  -7 2897.48 347.792  23
  -3   3  -7 3079.99 220.277  11
   3  -3   7 3025.31 384.840   5
  -3   3  -7 2304.82 217.096  19
   3  -3   8 592.851 286.698   8
  -3   3  -8 775.308 307.822  23
  -3   3  -8 998.789 190.440  11
  -3   3  -8 1082.04 259.635  21
  -3   3  -8 848.726 178.656  19
  -3   3  -9 496.023 230.281  21
  -3   3  -9 458.574 265.841  23
  -3   3  -9 319.095 164.395  11
  -3   3 -10 481.895 143.745  11
  -3   3 -10 624.017 200.797  21
  -3   3 -11 427.341 107.020  11
   3  -2 -14 624.291 114.270  12
   3  -2 -14 439.669 118.265  13
  -3   2  14 610.968 132.257  17
   3  -2 -13 447.293 203.289  25
   3  -2 -13 530.653 147.223  12
   3  -2 -13 414.302 146.657  13
   3  -2 -12-46.5018 243.736  25
   3  -2 -12 96.5909 171.007  12
   3  -2 -11 1166.42 287.915  25
   3  -2 -11 1756.20 216.521  12
  -3   2  10 208.182 246.300  32
   3  -2 -10 40.1222 278.632  25
   3  -2 -10 269.209 213.506  12
  -3   2  10-53.8202 293.706   4
   3  -2 -10-39.2044 318.522   6
   3  -2  -9 7138.43 399.081  25
   3  -2  -9 8798.65 307.161  12
   3  -2  -9 8534.72 494.078   6
  -3   2   9 10165.4 468.330   4
  -3   2   9 8569.23 367.782  32
  -3   2   8 4791.65 373.342   4
   3  -2  -8 4313.62 364.157   6
  -3   2   8 4322.83 300.923  32
  -3   2   7 511.638 253.875   4
   3  -2  -7 672.652 284.991   6
   3  -2  -7 1017.82 261.657  25
  -3   2   7 1161.87 248.589  32
  -3   2   6 312.408 130.034   9
   3  -2  -6 547.639 282.774   6
  -3   2   6 410.535 234.343   4
  -3   2   6 474.020 229.643  32
   3  -2  -5 20430.8 547.501   6
  -3   2   5 22264.4 467.577   4
   3  -2  -4 12052.3 466.994   6
  -3   2   4 13810.7 367.962   4
  -3   2   4 10419.5 253.939  19
  -3   2   4 9175.92 169.955  10
   3  -2  -3 5906.19 360.099   6
  -3   2   3 5285.68 142.870  10
  -3   2   2 3917.01 251.570   4
  -3   2   2 3607.72 124.698  10
  -3   2   1 26462.5 439.825  23
  -3   2   1 29260.2 330.270  11
  -3   2   0 125655. 975.646  19
  -3   2   0 126984. 1083.57  23
   3  -2   1 227918. 1824.97   5
  -3   2  -1 228887. 1734.00  23
  -3   2  -1 226417. 1640.33  19
  -3   2  -2 18747.8 419.675  23
  -3   2  -2 19483.9 343.377  21
  -3   2  -3 3054.51 226.349  21
   3  -2   3 3508.19 294.621   5
  -3   2  -3 3331.52 183.217  19
  -3   2  -4 4468.50 248.587  21
   3  -2   4 5511.05 342.264   5
  -3   2  -4 4043.12 428.909  32
   3  -2   4 4967.71 337.719   3
  -3   2  -4 4716.27 204.241  19
  -3   2  -4 5179.45 195.170  11
  -3   2  -5 2378.60 251.718  21
  -3   2  -5 2549.48 449.631  32
  -3   2  -5 2521.27 183.803  11
   3  -2   5 2714.23 320.323   5
  -3   2  -5 2642.13 186.880  19
  -3   2  -5 2869.54 258.457  24
   3  -2   5 1950.59 315.773   3
   3  -2   6 6347.05 414.307   3
  -3   2  -6 5777.29 310.428  24
  -3   2  -6 5728.00 306.765  21
  -3   2  -6 6263.20 230.495  11
  -3   2  -6 5279.33 223.617  19
  -3   2  -7 2069.45 291.054  24
   3  -2   7 2786.03 390.897   3
  -3   2  -7 3216.55 215.087  11
  -3   2  -7 2488.85 302.451  21
  -3   2  -7 1907.13 198.443  19
   3  -2   7 2128.11 385.539   5
   3  -2   8 8020.72 501.800   5
  -3   2  -8 7214.66 343.971  24
  -3   2  -8 7116.09 240.927  19
   3  -2   8 7741.18 499.148   3
  -3   2  -9 11909.7 405.493  21
   3  -2   9 12361.7 570.071   5
  -3   2 -10 2834.87 180.131  11
  -3   2 -10 2537.14 294.264  21
  -3   2 -11 337.396 131.206  11
  -3   2 -11 264.457 234.204  21
  -3   2 -12 1004.13 215.384  23
  -3   2 -12 1291.46 193.315  21
  -3   1  14 146.043 129.187  17
   3  -1 -14 271.717 104.808  12
   3  -1 -13 399.250 197.506  25
   3  -1 -13 290.987 140.026  12
   3  -1 -12-17.5659 237.103  25
   3  -1 -12-181.788 169.503  12
   3  -1 -11 655.240 262.503  25
   3  -1 -11 382.115 191.382  12
   3  -1 -10 1061.45 278.832  25
   3  -1 -10 657.821 305.828   6
   3  -1 -10 390.842 205.135  12
   3  -1  -9 3542.81 237.455  12
   3  -1  -9 4044.47 407.013   6
  -3   1   9 3723.84 362.628   4
   3  -1  -9 3645.92 309.091  25
   3  -1  -8 41018.4 613.051  25
   3  -1  -8 42918.5 862.159   6
   3  -1  -7 4790.76 292.172  25
   3  -1  -7 5613.08 343.056   6
   3  -1  -6-40.3077 223.305  25
  -3   1   6 111.688 148.280  22
   3  -1  -6 205.007 256.331   6
  -3   1   6 232.954 238.024   4
  -3   1   5 2902.45 152.277   9
   3  -1  -5 3235.87 313.203   6
  -3   1   5 3106.85 251.077   4
  -3   1   4 24.0578 189.706   4
   3  -1  -4-253.506 246.202   6
  -3   1   4 100.884 117.717   9
  -3   1   4-28.0892 91.5811  10
   3  -1  -3 302019. 2507.76   6
  -3   1   3 306317. 2260.66   4
  -3   1   2 5035.71 217.974   4
  -3   1   1 140.763 145.526   4
   3  -1   0 2919.20 149.983   5
  -3   1  -1 1474.78 117.236  11
   3  -1   1 1432.56 174.747   5
   3  -1   2 41797.3 572.170   3
  -3   1  -2 41243.6 471.533  21
  -3   1  -2 41965.5 400.612  11
  -3   1  -3 29811.3 422.523  24
  -3   1  -3 29042.7 399.538  21
  -3   1  -3 27410.7 313.749  11
  -3   1  -3 27647.6 325.691  19
   3  -1   3 27492.2 482.856   3
  -3   1  -4 21010.2 281.610  11
  -3   1  -4 19278.4 389.101  24
   3  -1   4 21384.9 453.518   3
  -3   1  -4 18501.8 277.904  19
  -3   1  -4 20251.9 362.524  21
  -3   1  -4 17351.3 373.567   1
  -3   1  -5 16474.9 308.870  13
  -3   1  -5 16186.1 380.619  24
  -3   1  -5 17484.3 367.340  21
  -3   1  -5 16595.8 263.646  11
  -3   1  -5 15194.7 269.507  19
   3  -1   5 17510.9 462.042   3
  -3   1  -6 4465.84 177.936  11
  -3   1  -6 4247.17 230.362  13
  -3   1  -6 3083.10 282.970  24
  -3   1  -6 3840.81 272.718  21
  -3   1  -6 3443.78 179.557  19
   3  -1   6 5123.40 344.346   3
  -3   1  -7 921.711 267.042  24
  -3   1  -7 1152.86 220.621  13
  -3   1  -7 1138.62 159.618  11
  -3   1  -7 1323.83 269.832  21
  -3   1  -7 985.992 158.523  19
   3  -1   7 1179.09 286.913   3
  -3   1  -8 1135.48 244.481  13
  -3   1  -8 811.878 298.038  24
  -3   1  -8 1130.91 173.353  11
  -3   1  -8 1005.14 163.943  19
   3  -1   8 1052.77 303.251   3
  -3   1  -8 1106.40 307.862  21
   3  -1   9 3544.24 379.244   8
  -3   1  -9 5556.67 318.096  13
  -3   1  -9 4755.36 360.396  24
   3  -1   9 4680.96 456.802   3
  -3   1  -9 6257.61 378.274  21
  -3   1  -9 5520.26 221.071  11
   3  -1  10 5113.72 481.709   3
   3  -1  10 3815.95 389.422   8
  -3   1 -10 6782.68 325.531  13
  -3   1 -10 4151.53 334.225  24
  -3   1 -10 5793.34 375.640  21
  -3   1 -10 5473.23 219.862  11
  -3   1 -11 1479.83 254.416  24
  -3   1 -11 1179.21 159.473  11
  -3   1 -11 1104.68 303.296  21
  -3   1 -12 1667.31 264.438  21
  -3   1 -13 194.794 184.752  21
   3   0 -14 1114.88 128.112  13
  -3   0  13 716.432 169.748  17
   3   0 -13 705.513 134.225  12
   3   0 -13 730.622 160.281  13
   3   0 -12 112.191 214.823  25
   3   0 -12 167.730 149.813  12
  -3   0  11 16254.0 604.531   2
   3   0 -11 15067.8 396.519  25
   3   0 -10 1467.26 262.498  25
   3   0 -10 1724.63 195.997  12
   3   0  -9 1934.39 206.762  12
   3   0  -9 2333.93 277.485  25
   3   0  -9 1898.67 340.944   6
   3   0  -8 899.144 242.534  25
   3   0  -8 1133.00 186.533  12
   3   0  -8 1102.70 315.093   6
  -3   0   8 1729.67 301.826   4
  -3   0   8 1082.37 176.139  22
   3   0  -7 461.652 200.948  25
  -3   0   7 488.946 240.846   4
  -3   0   7 481.835 155.308  22
   3   0  -7 496.234 241.508   6
   3   0  -6 17530.2 362.122  25
   3   0  -6 17483.9 457.935   6
  -3   0   6 18231.9 438.129   4
   3   0  -5 8841.02 286.430  25
   3   0  -5 8103.01 370.778   6
  -3   0   5 7735.91 319.394   4
  -3   0   5 7880.89 182.587   9
   3   0  -4 28827.9 541.593   6
  -3   0   4 28739.0 453.235   4
   3   0  -3 18708.5 431.453   6
  -3   0   3 17559.9 317.118   4
   3   0  -2 6924.82 292.266   6
  -3   0   2 6325.98 190.176   4
  -3   0   1 15136.5 221.809   4
  -3   0   0 4833.21 113.470   4
  -3   0  -1 79961.0 776.326   1
   3   0   1 51083.8 520.347   3
  -3   0  -2 209.178 176.928   7
  -3   0  -2 261.319 189.060   1
  -3   0  -3 42116.4 486.769  24
  -3   0  -3 43034.6 466.323  21
  -3   0  -3 42619.9 586.475   1
  -3   0  -4 707.725 146.441  13
  -3   0  -4 937.892 190.606  21
  -3   0  -4 564.331 207.307   1
  -3   0  -5 25869.1 428.262  24
  -3   0  -5 26757.7 300.848  11
  -3   0  -5 28336.9 421.686  21
  -3   0  -5 26597.3 351.571  13
  -3   0  -5 28872.0 515.011   1
   3   0   6 4871.31 318.755   2
  -3   0  -6 6146.67 229.676  13
  -3   0  -6 6766.95 309.359  24
  -3   0  -6 5827.75 332.691   1
  -3   0  -6 5799.52 172.897  11
  -3   0  -6 7206.02 291.002  21
   3   0   7-118.399 255.085   2
  -3   0  -7 188.721 194.732  13
  -3   0  -7 30.0872 257.023   1
  -3   0  -7 98.7194 260.531  24
  -3   0  -7-52.7459 241.518  21
   3   0   8-112.872 251.796   2
  -3   0  -8 39.2174 212.891  13
  -3   0  -8 60.9863 277.609  24
  -3   0  -8 196.206 262.034  21
  -3   0  -8 79.9934 140.367  11
  -3   0  -8-198.401 273.892   1
  -3   0  -9 3911.09 277.510  13
  -3   0  -9 3474.66 339.570  24
  -3   0  -9 3668.34 179.731  11
  -3   0  -9 4103.33 342.944  21
  -3   0  -9 3203.76 340.332   1
  -3   0 -10 11616.6 362.453  13
  -3   0 -10 8374.21 406.211  24
  -3   0 -10 10809.0 237.027  11
  -3   0 -10 9963.47 423.870  21
   3   0  10 8421.83 467.892   8
   3   0  10 12543.2 537.131   3
   3   0  11 12479.5 550.123   8
  -3   0 -11 19461.3 415.453  13
  -3   0 -11 13687.6 448.389  24
  -3   0 -11 16175.5 269.971  11
  -3   0 -11 17723.2 484.158  21
   3   0  11 16500.0 583.938   3
  -3   0 -12 1373.53 279.785  24
  -3   0 -12 1313.45 299.361  21
  -3   0 -13-235.320 231.468  21
  -3   0 -14 555.518 165.169  21
   3   1 -14 3739.03 147.738  13
   3   1 -14 3507.22 132.617  11
   3   1 -13 377.430 150.595  13
   3   1 -12 105.660 181.266  13
  -3  -1  12 227.094 197.430  17
   3   1 -11 266.905 149.359  12
  -3  -1  11-91.8653 316.898   2
  -3  -1  11 246.623 220.606  17
   3   1 -10 720.029 224.230  25
   3   1 -10 847.609 165.263  12
  -3  -1  10 677.953 302.443   2
   3   1  -9 31536.7 399.300  12
   3   1  -9 29334.3 499.358  25
   3   1  -8 30209.8 469.152  25
   3   1  -8 28905.8 379.773  12
  -3  -1   8 29743.3 413.633  22
  -3  -1   7 10309.0 255.704  22
  -3  -1   7 10670.5 383.312   3
   3   1  -7 10877.9 225.225  12
   3   1  -6 1846.39 192.737  25
   3   1  -6 1909.76 277.277   6
  -3  -1   6 1899.31 177.798  22
  -3  -1   6 1190.59 212.690   3
   3   1  -5 36591.7 436.423  25
   3   1  -5 33141.5 583.984   6
  -3  -1   5 34301.6 477.215   3
  -3  -1   5 35518.0 430.570  22
   3   1  -4 8330.04 294.031   6
   3   1  -3 34730.0 526.041   6
   3   1  -2 15764.7 315.053   6
  -3  -1   2 9226.14 121.480   5
   3   1  -1 162.623 157.772   6
  -3  -1   0 32248.6 433.770   1
  -3  -1  -1 22025.2 381.353   1
  -3  -1  -2 27358.7 431.799   1
  -3  -1  -2 29142.4 446.766   7
  -3  -1  -3 7138.22 296.475   1
  -3  -1  -4 596.412 179.125  24
  -3  -1  -4 616.033 116.994  16
   3   1   4 599.260 164.438   2
  -3  -1  -5 6286.21 177.806  16
  -3  -1  -5 5955.37 241.729  24
   3   1   5 6685.18 260.943   2
   3   1   6 6055.82 290.293   2
  -3  -1  -6 6806.58 372.141   1
  -3  -1  -7 57853.8 506.805  11
  -3  -1  -7 56621.8 578.616  16
  -3  -1  -8 29081.6 515.086  24
   3   1   8 29742.6 632.422   2
  -3  -1  -8 30210.9 342.839  11
  -3  -1  -9-262.982 183.007  16
   3   1   9-303.945 278.746   8
  -3  -1  -9 398.419 311.148   1
  -3  -1  -9-91.8098 280.990  24
  -3  -1  -9 136.115 119.920  11
   3   1   9 123.957 244.691   2
  -3  -1 -10 298.576 313.102  24
  -3  -1 -10-41.2423 300.931   1
   3   1  10-128.618 260.096   8
   3   1  10 21.0173 249.116   2
   3   1  11 1832.14 308.856   8
  -3  -1 -11 1953.57 352.163  24
  -3  -1 -11 2423.94 345.694   1
  -3  -1 -12 186.235 296.094  24
  -3  -1 -14 337.122 186.491  24
   3   2 -13-89.6762 140.066  13
   3   2 -12 1230.19 184.388  13
  -3  -2  12 991.097 191.438  17
  -3  -2  11 5031.34 257.962  17
   3   2 -11 5091.92 233.289  13
  -3  -2  10 215.676 217.838  17
  -3  -2  10 299.309 300.378   2
  -3  -2   9 2518.15 372.462   2
  -3  -2   9 2569.71 249.243  17
  -3  -2   8 7682.99 437.588   2
  -3  -2   7 43061.6 783.367   2
  -3  -2   7 44936.2 519.293  22
  -3  -2   6 616.025 168.744  22
   3   2  -5 149198. 1420.68   6
  -3  -2   5 151951. 1194.97  22
   3   2  -4 49267.5 647.628   6
  -3  -2   4 50980.5 523.677  22
   3   2  -3 63747.3 688.646   6
  -3  -2   3 63708.3 690.826   5
   3   2  -2 764.854 132.369   6
  -3  -2   2 1012.41 168.533   5
   3   2  -1 154328. 1153.98   6
  -3  -2   1 153306. 1152.98   5
  -3  -2   0 2386.93 218.357   1
   3   2   0 2204.07 127.649   6
  -3  -2   0 2295.12 137.698   5
  -3  -2  -1 29387.5 449.003   7
  -3  -2  -1 28807.7 450.524   1
  -3  -2  -2-41.0500 198.684   1
  -3  -2  -2 60.8704 199.964   7
   3   2   2 80.5986 79.7805   4
   3   2   3 87.8526 83.1089   2
   3   2   3 100.136 119.327   4
  -3  -2  -3 90.7936 226.387   1
  -3  -2  -4 254786. 1955.11   1
   3   2   4 219921. 1694.14   4
  -3  -2  -5 5166.77 342.633   1
  -3  -2  -5 5533.33 175.191  13
  -3  -2  -6 975.126 141.665  16
  -3  -2  -6 401.159 295.498   1
  -3  -2  -6 508.677 150.105  13
  -3  -2  -6 1146.79 200.097  21
   3   2   6 589.204 192.891   4
  -3  -2  -7 1950.21 168.283  16
  -3  -2  -7 2001.93 180.003  13
   3   2   7 1570.33 229.609   4
   3   2   7 2049.73 228.004   2
  -3  -2  -8 8949.62 253.878  16
   3   2   8 8814.36 367.176   2
  -3  -2  -9 21365.5 365.381  16
  -3  -2  -9 21501.0 362.885  12
  -3  -2  -9 22502.5 455.065  21
  -3  -2  -9 22299.5 378.927  13
   3   2  10 16.5947 240.092   8
  -3  -2 -10-33.4490 201.526  12
  -3  -2 -10 58.0505 330.954   1
  -3  -2 -10 148.170 219.540  13
  -3  -2 -10 108.873 186.075  16
  -3  -2 -10 93.8649 278.353  21
   3   2  10-94.5885 248.435   2
  -3  -2 -11 2165.92 253.761  13
  -3  -2 -11 1567.32 331.578  24
  -3  -2 -11 1738.77 312.210  21
   3   2  11 1895.69 278.511   8
  -3  -2 -11 1829.06 208.205  16
  -3  -2 -11 2278.88 371.907   1
  -3  -2 -12 107.966 221.185  13
  -3  -2 -12 85.1569 310.254  24
  -3  -2 -12 33.3387 284.424  21
  -3  -2 -13 218.270 204.049  13
  -3  -2 -13 1.53084 283.261  24
  -3  -2 -13 36.9192 253.759  21
  -3  -2 -14 514.416 176.073  13
  -3  -2 -14 283.229 208.166  21
  -3  -2 -15 372.862 148.262  21
   3   3 -12 369.087 147.727  13
   3   3 -11 12496.6 272.707  13
  -3  -3  11 12207.9 291.781  17
   3   3 -10 6433.85 237.457  13
  -3  -3  10 7037.46 284.161  17
  -3  -3  10 5885.80 446.243   2
  -3  -3   9 5103.55 273.276  17
  -3  -3   9 4209.23 400.806   2
  -3  -3   9 4114.20 437.025   5
  -3  -3   8 8575.46 475.759   2
  -3  -3   8 7429.04 523.425   5
  -3  -3   8 7299.40 303.308  17
  -3  -3   7 34900.6 779.923   2
  -3  -3   7 33463.1 470.127  17
  -3  -3   6 105785. 926.799  17
  -3  -3   6 108359. 1306.25   2
  -3  -3   6 109127. 938.291  22
  -3  -3   5 1110.40 311.022   5
  -3  -3   5 829.201 176.308  22
  -3  -3   5 1101.47 239.160   2
  -3  -3   5 801.099 168.790  17
  -3  -3   4 282.338 209.847   2
  -3  -3   4 44.0955 152.796  17
  -3  -3   4 276.270 266.856   5
  -3  -3   3 120033. 1156.95   2
  -3  -3   3 121830. 1230.06   5
  -3  -3   2 8439.66 247.829   2
  -3  -3   2 9398.40 329.682   5
  -3  -3   1 26351.2 420.078   5
  -3  -3   0 19595.0 342.132   5
  -3  -3  -1 210024. 1617.82   5
  -3  -3  -2 32450.8 423.866   5
   3   3   3 50351.2 514.930   4
   3   3   4 50903.1 549.743   4
   3   3   5 7260.38 249.509   4
  -3  -3  -5 7717.03 176.489  12
  -3  -3  -6 91.9510 139.392  13
  -3  -3  -6 43.2811 313.452   1
  -3  -3  -6 277.160 128.310  12
  -3  -3  -6 645.660 187.893  21
   3   3   6-243.647 212.773   4
  -3  -3  -7 4024.40 194.580  13
  -3  -3  -7 4460.70 183.949  12
   3   3   7 4760.12 302.503   4
  -3  -3  -7 5069.82 405.062   1
  -3  -3  -7 5372.94 250.470  21
  -3  -3  -7 4790.54 195.866  16
  -3  -3  -8 5566.04 215.437  13
   3   3   8 3283.05 251.511   8
  -3  -3  -8 5071.16 207.859  16
   3   3   8 4078.80 303.567   4
  -3  -3  -8 6092.64 272.440  21
  -3  -3  -8 5514.83 419.462   1
   3   3   9 3256.93 278.585   8
  -3  -3  -9 5606.77 443.750   1
  -3  -3  -9 5771.86 240.998  13
   3   3   9 4080.71 317.623   4
  -3  -3  -9 6113.36 299.858  21
  -3  -3  -9 4968.84 228.523  16
   3   3  10 384.579 240.740   4
  -3  -3 -10 864.510 369.551   1
  -3  -3 -10 372.864 204.702  13
  -3  -3 -10 254.510 194.509  16
  -3  -3 -10 492.799 263.465  21
  -3  -3 -11 7049.74 270.832  16
  -3  -3 -11 7456.20 494.872   1
  -3  -3 -11 7787.30 283.507  13
  -3  -3 -11 7260.72 349.253  21
  -3  -3 -12 805.102 191.728  16
  -3  -3 -12 646.954 215.974  13
  -3  -3 -12 126.274 330.786   1
  -3  -3 -12 1040.74 272.433  21
  -3  -3 -13 809.280 169.301  16
  -3  -3 -13 736.383 199.880  13
  -3  -3 -13 358.618 281.066  24
  -3  -3 -13 564.483 244.727  21
  -3  -3 -14 985.551 181.881  13
  -3  -3 -14 624.446 249.389  24
  -3  -3 -14 692.140 204.093  21
  -3  -3 -15 58.9363 176.166  24
   3   4 -11 61.7600 157.589  11
   3   4 -10 3636.35 192.163  13
  -3  -4  10 4204.75 229.563  17
   3   4  -9 6598.12 215.880  13
  -3  -4   9 6133.30 494.646   5
  -3  -4   9 7228.28 276.989  17
  -3  -4   8 1588.10 242.663  17
   3   4  -8 1444.75 170.814  13
  -3  -4   8 1044.61 319.894   2
  -3  -4   8 828.552 384.568   5
   3   4  -7 17710.4 283.941  13
  -3  -4   7 18020.5 605.082   2
  -3  -4   6 16353.7 559.835   2
  -3  -4   6 13725.1 598.744   5
  -3  -4   5 4738.36 356.229   2
  -3  -4   5 4744.20 417.399   5
  -3  -4   4 1086.37 104.545  15
  -3  -4   4 1351.47 174.442  27
  -3  -4   4 1312.31 186.943  17
  -3  -4   4 1571.49 246.103   2
  -3  -4   4 1274.20 319.655   5
  -3  -4   3 17264.7 306.770  17
  -3  -4   3 16168.6 520.630   5
  -3  -4   2 391219. 2696.06  22
  -3  -4   2 387068. 3060.38   5
  -3  -4   2 388474. 2686.55  17
  -3  -4   1 1360.42 238.377   7
  -3  -4   1 1339.69 261.235   5
  -3  -4   0 12949.4 364.740   5
  -3  -4   0 13407.5 373.519   7
  -3  -4  -1 27705.6 479.341   7
  -3  -4  -1 26443.7 471.847   5
  -3  -4  -2-158.720 250.814   1
  -3  -4  -2 128.559 194.767   5
  -3  -4  -2 136.959 138.286  20
  -3  -4  -3 1599.91 112.929  15
  -3  -4  -3 1221.77 252.918   1
  -3  -4  -3 1262.09 189.047   5
  -3  -4  -4 9292.97 176.308  15
   3   4   4 8772.41 276.516   4
  -3  -4  -5 256130. 1782.18  15
   3   4   5 254521. 1995.40   4
  -3  -4  -5 258843. 1780.67  12
  -3  -4  -6 1444.62 96.9787  15
   3   4   6 2276.71 232.001   4
  -3  -4  -6 902.497 201.991  25
  -3  -4  -6 1469.33 145.701  12
  -3  -4  -6 418.758 186.140  21
  -3  -4  -7 47097.0 593.873  25
   3   4   7 52747.5 694.001   4
  -3  -4  -7 51245.0 508.560  12
  -3  -4  -7 46517.3 565.570  21
  -3  -4  -7 51518.9 492.350  13
  -3  -4  -8 1301.25 167.826  13
  -3  -4  -8 1630.30 237.375  25
   3   4   8 1474.23 246.196   4
  -3  -4  -8 1352.67 172.012  12
  -3  -4  -8 1703.91 228.994  21
  -3  -4  -9 131.650 184.481  16
  -3  -4  -9 99.4367 166.030  13
  -3  -4  -9 208.814 171.081  12
  -3  -4  -9 533.002 236.944  21
   3   4   9-171.076 256.012   4
  -3  -4 -10 4258.32 223.628  13
  -3  -4 -10 4774.74 235.872  12
   3   4  10 3726.17 326.065   4
  -3  -4 -10 4242.62 296.533  21
  -3  -4 -10 4372.62 238.408  16
  -3  -4 -11 2157.72 225.471  16
  -3  -4 -11 2124.98 212.284  13
  -3  -4 -11 2504.00 277.842  21
  -3  -4 -12 392.901 195.812  16
  -3  -4 -12 728.143 197.935  13
  -3  -4 -12 401.322 238.782  21
  -3  -4 -13 318.024 174.029  16
  -3  -4 -13 539.605 177.946  13
  -3  -4 -14 671.821 234.333  24
  -3  -4 -14 815.868 147.851  16
  -3  -4 -15 362.021 186.569  24
  -3  -4 -15 724.529 400.202  35
   3   5 -11 889.885 128.775  11
   3   5 -10 3316.28 186.310  11
  -3  -5   8-268.919 397.648   5
  -3  -5   8 94.7398 200.202  17
  -3  -5   7-205.095 406.985   5
  -3  -5   7-105.758 218.276  17
  -3  -5   6 1439.16 439.393   5
  -3  -5   6 1174.11 232.474  17
  -3  -5   5 30140.6 852.916   5
  -3  -5   5 33475.9 476.266  17
  -3  -5   4 847.683 361.633   5
  -3  -5   4 889.956 199.379  17
  -3  -5   3 7873.84 257.612  27
  -3  -5   3 7272.78 244.735  17
  -3  -5   2 422.379 293.814   5
  -3  -5   2 692.523 228.228  34
  -3  -5   2 502.912 173.030  17
  -3  -5   2 266.092 214.297   7
  -3  -5   1 32495.9 546.324   7
  -3  -5   1 32274.1 378.968  22
  -3  -5   1 31676.5 642.073   5
  -3  -5   1 32344.9 399.156  17
  -3  -5   0 37195.7 385.946  22
  -3  -5   0 35837.7 656.275   5
  -3  -5  -1 12899.1 410.328   5
  -3  -5  -2 382.166 228.791   5
  -3  -5  -2 548.715 304.788   1
  -3  -5  -3 3055.40 299.562   1
  -3  -5  -3 2748.57 279.178   5
   3   5   4 91294.6 972.244   4
  -3  -5  -4 92891.8 747.653  18
  -3  -5  -5 11214.1 213.769  15
  -3  -5  -5 10107.9 111.265  18
   3   5   5 10648.4 347.447   4
  -3  -5  -5 11604.1 199.374  12
  -3  -5  -5 11976.4 470.248   1
  -3  -5  -5 12925.0 245.792  20
  -3  -5  -6 744.445 111.368  15
  -3  -5  -6 1201.75 326.264   1
   3   5   6 1426.99 230.341   4
  -3  -5  -6 978.729 176.420  25
  -3  -5  -6 964.074 135.111  12
  -3  -5  -6 1282.89 235.455  30
  -3  -5  -6 1143.61 536.179  35
  -3  -5  -7 238.398 189.118  25
  -3  -5  -7-115.631 141.969  12
  -3  -5  -7-163.775 348.689   1
   3   5   7 58.6974 214.473   4
  -3  -5  -7 153.913 208.168  30
  -3  -5  -8 5786.90 484.565   1
  -3  -5  -8 5221.72 282.387  25
  -3  -5  -8 6395.78 215.813  12
   3   5   8 6343.87 319.793   4
  -3  -5  -8 4696.22 273.885  30
   3   5   9-312.677 295.775   4
  -3  -5  -9 349.719 253.208  25
  -3  -5  -9 288.621 436.025   1
  -3  -5  -9 554.909 180.464  12
  -3  -5 -10 665.638 195.631  12
   3   5  10 971.865 294.876   4
  -3  -5 -10 463.174 213.792  16
  -3  -5 -11 8695.61 562.003   1
  -3  -5 -11 9147.81 279.683  12
  -3  -5 -11 8320.86 293.798  16
  -3  -5 -12 2438.38 223.737  16
  -3  -5 -12 2591.05 215.892  12
  -3  -5 -13 1008.35 181.590  16
  -3  -5 -13 614.690 553.567  35
  -3  -5 -14-48.4886 452.449  35
  -3  -5 -14 196.070 139.223  16
  -3  -5 -15 1377.21 346.834  35
  -3  -6  11 117.669 138.477  29
   3   6 -10 577.819 121.847  11
   3   6  -9 3.32882 144.753  11
   3   6  -8 176.765 162.662  11
   3   6  -7 5958.31 222.947  11
  -3  -6   7 4637.11 454.393   5
   3   6  -6 18425.7 321.500  11
  -3  -6   6 15673.9 683.543   5
   3   6  -5 11213.9 253.986  11
  -3  -6   5 10635.8 585.064   5
   3   6  -4 6889.38 210.135  11
  -3  -6   4 6422.68 496.717   5
   3   6  -3 7530.99 191.732  11
  -3  -6   3 7721.11 487.296   5
  -3  -6   2 1425.23 202.196  27
  -3  -6   2 1279.24 330.070   5
  -3  -6   1 705.972 181.094  27
  -3  -6   1 722.008 305.750   5
  -3  -6   1 643.348 255.299  34
  -3  -6   0 1252.08 195.521  27
  -3  -6   0 1520.77 267.712  34
  -3  -6   0 1577.69 315.202   5
  -3  -6  -1 45254.5 787.943   5
  -3  -6  -1 46562.0 614.989  28
  -3  -6  -1 42878.3 546.245  27
  -3  -6  -1 43639.6 634.309  34
  -3  -6  -2 12064.1 414.470  34
  -3  -6  -2 13122.7 336.861  27
  -3  -6  -3 5496.33 294.201  31
  -3  -6  -3 4120.36 292.616  27
  -3  -6  -3 4441.27 234.256  20
  -3  -6  -3 5271.45 430.990   1
  -3  -6  -4 594.285 249.610  31
  -3  -6  -4 145.284 255.817  27
  -3  -6  -4 350.081 105.426  18
  -3  -6  -4 287.336 173.579  20
  -3  -6  -4 323.685 257.499   1
  -3  -6  -5 3216.55 303.542  31
  -3  -6  -5 3298.54 282.276  30
   3   6   5 3708.71 292.229   4
  -3  -6  -5 4533.78 330.102   1
  -3  -6  -5 3224.15 209.973  20
  -3  -6  -5 4081.34 500.797  35
  -3  -6  -6 1951.21 295.559  31
  -3  -6  -6 2044.59 264.765  30
  -3  -6  -6 2701.66 346.195   1
   3   6   6 2337.40 276.363   4
  -3  -6  -6 2547.15 538.582  35
  -3  -6  -7 899.346 561.371  35
  -3  -6  -7 355.866 112.635  15
  -3  -6  -7 756.702 187.910  25
  -3  -6  -7 354.574 137.651  12
   3   6   7 202.979 248.842   4
  -3  -6  -7 611.574 297.823  31
  -3  -6  -7 203.283 330.752   1
  -3  -6  -8 23516.6 709.636   1
   3   6   8 26057.2 579.532   4
  -3  -6  -8 22293.9 439.269  25
  -3  -6  -8 28149.8 366.349  12
  -3  -6  -8 20915.4 497.285  31
  -3  -6  -8 21121.1 818.192  35
  -3  -6  -9 17499.8 808.239  35
  -3  -6  -9 18249.8 438.133  25
   3   6   9 18075.1 509.615   4
  -3  -6  -9 19838.0 342.344  12
   3   6  10 8367.34 392.902   4
  -3  -6 -10 8607.51 266.174  12
  -3  -6 -11 1335.00 586.045  35
  -3  -6 -11 1105.11 193.169  12
   3   6  11 978.650 265.990   4
  -3  -6 -11 729.329 338.372   1
  -3  -6 -11 888.721 223.589  16
  -3  -6 -12 547.979 539.552  35
  -3  -6 -12 140.419 179.527  16
  -3  -6 -12 119.728 172.732  12
  -3  -6 -13 2538.57 192.648  16
  -3  -6 -13 1475.14 467.376  35
  -3  -6 -14 1118.96 201.932  24
  -3  -6 -14 1474.83 143.485  16
  -3  -7  10 1170.87 156.280  29
   3   7  -9 357.465 138.103  19
   3   7  -9 674.462 111.775  11
   3   7  -8 1149.72 138.921  11
   3   7  -7 924.337 151.564  11
   3   7  -6 741.039 153.141  11
  -3  -7   6 315.808 179.580  18
  -3  -7   5 753.030 358.028   5
   3   7  -5 950.756 155.536  11
   3   7  -4 4983.68 184.436  11
  -3  -7   4 3776.80 457.414   5
  -3  -7   3 847.935 373.033   5
  -3  -7   2 50666.7 1041.41   5
  -3  -7   2 51377.8 691.629  28
  -3  -7   1 389.655 210.171  18
  -3  -7   1 1085.57 203.979  27
  -3  -7   1 501.211 338.025   5
   3   7   0 559.601 152.979  19
  -3  -7   0 1059.97 199.806  27
  -3  -7  -1 147.678 202.211  27
  -3  -7  -1-99.5956 283.102  34
  -3  -7  -2 1012.08 310.101  34
  -3  -7  -2 949.041 251.970  20
  -3  -7  -2 1478.37 209.277  18
  -3  -7  -3 16641.4 477.262  34
  -3  -7  -3 17596.7 407.013  27
  -3  -7  -3 17836.1 396.952  20
  -3  -7  -4 170.929 287.175  27
  -3  -7  -4 307.191 340.579  34
  -3  -7  -5 39352.2 518.910  20
  -3  -7  -5 39027.8 654.715  27
  -3  -7  -6 10019.1 256.727  15
  -3  -7  -6 12620.7 477.979  27
   3   7   6 10085.8 427.571   4
  -3  -7  -6 9175.56 434.686   1
  -3  -7  -6 12196.7 292.140  20
  -3  -7  -7-180.238 291.475   1
   3   7   7-224.606 274.810   4
  -3  -7  -7 27.8327 131.325  15
  -3  -7  -7 401.958 533.139  35
  -3  -7  -8-324.353 299.120   1
   3   7   8-250.879 276.000   4
  -3  -7  -8 508.244 523.481  35
  -3  -7  -9 1875.56 172.388  12
  -3  -7  -9 1311.39 303.217   1
   3   7   9 1288.64 276.839   4
  -3  -7 -10 3303.31 514.113  35
   3   7  10 2865.53 294.044   4
  -3  -7 -10 2972.33 185.715  12
  -3  -7 -10 2500.75 323.171   1
  -3  -7 -11 489.388 154.031  12
  -3  -7 -11 861.262 452.882  35
  -3  -7 -13-148.144 144.242  16
  -3  -7 -14 10.8068 224.710  27
  -3  -7 -14 480.603 163.212  24
  -3  -7 -14 397.493 111.902  16
  -3  -7 -15 293.546 141.960  27
   3   8  -7 418.973 144.415  19
   3   8  -6 514.616 181.294  19
   3   8  -5 646.318 192.297  19
  -3  -8   4 931.000 152.072  15
  -3  -8   4 1103.04 176.201  26
   3   8  -4 1509.77 205.502  19
   3   8  -3 3015.51 221.243  19
  -3  -8   3 2717.34 388.955   5
  -3  -8   2 109.387 324.986   5
   3   8  -2 546.946 187.207  19
  -3  -8   1 2796.37 241.906  27
  -3  -8   1 1622.85 241.610  18
  -3  -8   1 3302.07 325.732  28
   3   8  -1 2209.26 190.339  19
  -3  -8   0 541.589 297.298  28
  -3  -8   0 212.936 206.419  27
   3   8   0 392.629 152.579  19
  -3  -8  -1 7.59071 207.906  27
  -3  -8  -1 124.277 179.306  18
  -3  -8  -2 6987.20 295.408  27
  -3  -8  -2 7258.20 358.409  20
  -3  -8  -2 6730.73 379.757  34
  -3  -8  -3-150.589 256.418  27
  -3  -8  -3-359.558 316.633  34
   3   8   4 13429.0 495.132   4
  -3  -8  -4 12458.6 434.965  34
  -3  -8  -4 13322.9 372.880  20
  -3  -8  -5 16903.0 441.454  27
   3   8   5 14422.6 511.957   4
  -3  -8  -5 15110.2 467.606  34
  -3  -8  -5 16602.8 382.604  20
  -3  -8  -6 97.4335 307.057  27
   3   8   6-127.537 269.059   4
  -3  -8  -6-108.951 166.085  15
  -3  -8  -6 66.8569 191.815  20
  -3  -8  -7 3126.59 360.697  27
   3   8   7 2479.00 308.913   4
  -3  -8  -8-86.1733 326.578  27
   3   8   8-148.229 249.072   4
  -3  -8  -9 1397.19 349.552  27
  -3  -8 -10 376.895 328.625  27
  -3  -8 -11 1609.50 315.077  27
  -3  -8 -11 1267.49 185.833  16
  -3  -8 -12 761.260 275.286  27
   3   8  14 332.232 144.726  32
  -3  -8 -14 223.496 148.283  27
  -3  -9   5 1073.15 181.826  20
   3   9  -5 1048.40 129.873  19
   3   9  -4 441.023 138.160  19
  -3  -9   4 210.828 212.861  20
  -3  -9   3 59.5758 158.017  26
   3   9  -3 103.251 144.232  19
  -3  -9   3-109.858 237.983  20
  -3  -9   2 6691.24 124.477  18
   3   9  -2-63.9113 148.672  19
  -3  -9   1 8594.78 143.560  18
   3   9  -1 10.3773 149.465  19
  -3  -9   0 3718.30 347.097  28
  -3  -9   0 12875.4 155.798  18
  -3  -9  -1 2426.91 345.890  28
  -3  -9  -1 2251.47 321.908  20
  -3  -9  -2 2381.22 295.692  20
  -3  -9  -3 500.027 251.247  20
  -3  -9  -4 879.318 217.294  27
   3   9   4 763.288 271.825   4
  -3  -9  -4 882.449 229.813  20
  -3  -9  -5 143.307 178.935  15
  -3  -9  -5 80.0515 224.310  27
  -3  -9  -5 123.225 197.575  20
  -3  -9  -6 556.158 241.452  27
  -3  -9  -6 810.958 161.474  15
   3   9   7-13.4829 239.609  32
  -3  -9  -7 137.889 121.718  15
  -3  -9  -7 304.229 239.716  27
   3   9   8 1152.59 262.988  32
  -3  -9  -8 1799.97 265.680  27
  -3  -9  -9 2646.60 268.748  27
  -3  -9 -10 2237.90 245.375  27
  -3  -9 -10 1382.35 168.648  16
   3   9  11 99.3641 217.620  32
  -3  -9 -11-83.7720 129.447  16
  -3  -9 -11 511.200 203.177  27
  -3  -9 -12 615.489 163.986  27
   3   9  12 347.074 183.871  32
   3   9  13 483.009 134.266  32
  -3 -10   3 160.627 138.969  20
  -3 -10   2 495.156 114.347  15
  -3 -10   2 530.460 125.147  26
  -3 -10   1-20.9069 141.243  15
  -3 -10   0 1020.18 207.980  20
  -3 -10   0 94.1374 165.956  15
  -3 -10  -1 1326.52 213.441  20
  -3 -10  -2 960.836 264.539  28
  -3 -10  -2 276.259 191.252  20
  -3 -10  -3-233.132 177.167  15
  -3 -10  -3 32.6368 188.680  20
  -3 -10  -4-95.6859 162.134  15
  -3 -10  -4 116.367 167.766  20
  -3 -10  -5 152.018 141.605  15
  -3 -10  -6 66.8958 116.140  15
  -3 -10  -7 0.51867 95.1417  15
  -3 -10  -8 39.2011 256.252  28
   3  10   9 752.178 175.976  32
  -3 -10  -9 587.113 238.982  28
  -3 -10 -10 2607.80 218.537  28
   3  10  10 2241.83 179.013  32
   3  10  11 590.823 127.168  32
  -3 -10 -11 391.503 137.699  28
  -3 -11  -1 262.106 100.516  20
  -3 -11  -2 420.017 95.0298  15
  -3 -11  -2 770.198 109.997  20
  -3 -11  -3 445.207 98.0016  15
  -3 -11  -4 744.964 178.084  28
  -3 -11  -4 307.677 95.8717  15
  -3 -11  -5 320.841 88.0224  15
  -3 -11  -9 292.427 93.8956  28
  -4   7   9 637.647 169.211  32
  -4   7   7 1347.23 293.285  32
  -4   7   6 451.825 311.873  32
  -4   7   5 714.855 336.656  32
  -4   7   4 270.323 346.562  32
  -4   7   3 1844.94 382.710  32
  -4   7   2 1395.87 377.919  32
  -4   7   1 25.9743 347.101  32
  -4   7   0 202.118 314.246  32
  -4   6  10 1045.79 237.077  32
   4  -6  -9 209.395 156.994  25
  -4   6   9 634.797 293.599  32
   4  -6  -8 453.592 187.627  25
   4  -6  -7 407.523 211.136  25
  -4   6   6 2340.83 441.303  32
   4  -6  -6 1535.09 259.922  25
   4  -6  -5 2197.53 272.018  25
  -4   6   5 3547.77 483.419  32
   4  -6  -4 463.963 258.008  25
  -4   6   4 381.803 463.473  32
  -4   6   3 482.768 218.569  19
  -4   6   3 47.5911 463.588  32
   4  -6  -2 2467.73 164.297  14
  -4   6   2 3583.00 494.131  32
   4  -6  -1 813.860 155.042  14
  -4   6   1 820.334 460.829  32
   4  -6   0 536.690 161.849  14
  -4   6   0 728.791 460.975  32
  -4   6  -1 130.887 437.392  32
   4  -6   1 317.108 161.967  14
   4  -6   2 66.2237 156.390  14
  -4   6  -2 174.528 170.329  19
  -4   6  -2 486.935 409.640  32
   4  -6   3 547.275 148.751  14
  -4   6  -3 846.074 161.581  19
   4  -6   4 1350.60 140.654  14
  -4   6  -4 1407.76 131.530  11
  -4   6  -4 1134.74 142.396  19
   4  -5 -11 398.691 107.728  12
   4  -5 -10 1535.53 147.054  12
  -4   5  10 1548.88 296.943  32
   4  -5  -9 537.820 158.315  12
  -4   5   9 598.057 325.050  32
  -4   5   8 4988.34 419.162  32
   4  -5  -8 5052.47 215.032  12
  -4   5   7 4743.80 449.979  32
   4  -5  -6 423.762 302.571  25
  -4   5   5 230.901 144.139   9
  -4   5   4 430.933 249.261  19
  -4   5   4 821.345 151.253   9
  -4   5   4 1184.31 467.335  32
   4  -5  -3 260.133 141.154  14
   4  -5  -3 126.735 307.264   6
  -4   5   3 219.285 248.138  19
  -4   5   3 130.344 461.360  32
   4  -5  -2 101.464 153.135  14
   4  -5  -2-91.7486 301.764   6
  -4   5   2-305.621 484.537  32
   4  -5  -1-49.2051 294.722   6
   4  -5  -1 398.582 168.647  14
  -4   5   0 4121.56 540.484  32
   4  -5   0 3614.56 213.655  14
   4  -5   0 2685.96 374.406   6
  -4   5   0 2847.21 159.117  10
  -4   5   0 4039.06 230.791  11
   4  -5   1 1440.20 199.300  14
  -4   5  -1 1463.95 515.914  32
  -4   5  -1 1540.07 207.829  11
  -4   5  -1 1617.86 230.765  19
  -4   5  -2 3.01815 494.448  32
   4  -5   2 502.562 195.401  14
  -4   5  -2 108.262 185.618  11
  -4   5  -2 309.876 207.467  19
  -4   5  -3 387.750 199.216  19
   4  -5   3 415.147 196.114  14
  -4   5  -3 481.329 181.561  11
  -4   5  -3 1076.65 498.071  32
   4  -5   4 1695.52 201.668  14
  -4   5  -4 1527.53 193.441  19
  -4   5  -5 1102.85 167.546  19
   4  -5   7 675.768 113.343  14
   4  -4 -12 286.699 157.787  25
   4  -4 -11 1017.52 220.858  25
   4  -4 -10 1755.67 260.022  25
  -4   4  10 2727.85 313.988  32
   4  -4  -9 525.973 271.105  25
  -4   4   9 747.202 322.328  32
  -4   4   8 2143.89 361.518  32
   4  -4  -8 1241.66 328.109  25
   4  -4  -7 3712.82 403.803   6
  -4   4   7 5583.40 411.662  32
  -4   4   6 62.2902 148.627   9
  -4   4   6 909.950 372.945  32
  -4   4   5 553.904 160.148   9
  -4   4   4 192.274 261.098  19
  -4   4   4 795.599 163.915   9
  -4   4   3 5269.13 495.884  32
  -4   4   2 6967.94 548.548  32
  -4   4   2 7756.82 203.144  10
   4  -4  -1 913.117 178.911  14
  -4   4   1 893.898 151.695  10
  -4   4   0 621.380 233.996  19
  -4   4   0 1009.70 209.080  11
  -4   4  -1 701.977 208.789  11
  -4   4  -1 1328.03 493.392  32
  -4   4  -1 719.325 230.315  19
  -4   4  -2 5028.58 265.228  19
  -4   4  -2 4946.52 577.297  32
  -4   4  -3 1985.31 252.725  23
  -4   4  -3 2535.62 238.442  19
  -4   4  -4 8016.41 282.456  19
  -4   4  -4 9851.51 650.918  32
  -4   4  -5 505.069 186.140  19
  -4   4  -6 1719.80 180.397  19
  -4   4  -7-205.020 153.037  11
   4  -4   8 519.175 141.504  14
  -4   4  -8 270.074 127.746  11
   4  -3 -13 540.209 153.491  25
   4  -3 -13 457.172 106.049  12
   4  -3 -12 155.910 189.510  25
   4  -3 -12 230.484 134.106  12
   4  -3 -11 1274.64 183.044  12
   4  -3 -11 388.520 244.854  25
   4  -3 -10 3636.62 233.102  12
  -4   3  10 3393.67 299.354  32
   4  -3  -9 5001.24 403.575   6
   4  -3  -9 5331.06 353.818  25
  -4   3   8-69.0961 343.319  32
   4  -3  -8 631.265 333.728  25
   4  -3  -8 597.392 286.329   6
  -4   3   7-76.7030 340.569  32
   4  -3  -7-12.4765 329.522  25
   4  -3  -7 625.423 316.655   6
  -4   3   6 7.13904 154.275   9
   4  -3  -6-161.247 305.616   6
  -4   3   6 91.6550 323.769  32
  -4   3   5 5570.02 379.479  32
   4  -3  -5 5227.08 407.616   6
  -4   3   5 5385.54 208.724   9
  -4   3   4 401.256 335.688  32
   4  -3  -4 1513.12 362.473   6
  -4   3   3 1773.29 146.224  10
   4  -3  -3 1273.80 363.982   6
   4  -3  -2 15938.8 586.937   6
  -4   3   2 14245.2 253.329  10
  -4   3   1 13500.2 295.214  11
  -4   3   1 14791.2 331.157  19
  -4   3   0 13221.1 310.741  19
  -4   3   0 9473.45 539.382  32
  -4   3  -1 116.729 254.859  23
  -4   3  -1 616.026 202.419  19
  -4   3  -1 695.776 416.814  32
  -4   3  -2 24907.4 400.510  19
  -4   3  -2 23452.2 715.729  32
  -4   3  -3 34040.8 592.315  23
  -4   3  -3 35284.9 475.762  19
  -4   3  -3 35941.2 893.358  32
  -4   3  -4 1698.85 316.409  23
  -4   3  -4 1235.34 561.707  32
  -4   3  -4 1325.49 214.515  19
  -4   3  -5 518.818 296.735  23
  -4   3  -5 204.353 187.813  19
  -4   3  -6 48.0679 171.459  19
  -4   3  -6-173.519 193.235  11
  -4   3  -7 1255.77 288.089  23
  -4   3  -7 1060.36 188.941  11
  -4   3  -7 834.655 158.509  19
  -4   3  -8 299.278 246.071  23
  -4   3  -8-224.793 161.699  11
  -4   3  -9-22.8690 131.277  11
   4  -3  10 482.512 119.782  14
  -4   3 -10 415.482 103.047  11
   4  -2 -13 2559.90 193.095  25
   4  -2 -13 3821.07 157.150  12
   4  -2 -12 189.562 205.879  25
   4  -2 -12 399.433 149.090  12
   4  -2 -11 171.798 244.679  25
   4  -2 -11 312.167 182.309  12
   4  -2 -10 2013.82 341.341   6
   4  -2 -10 1594.89 285.202  25
   4  -2 -10 2359.83 227.856  12
  -4   2   9 644.025 284.369  32
   4  -2  -9 652.076 291.596  25
   4  -2  -9 952.499 224.677  12
   4  -2  -9 1250.95 313.874   6
   4  -2  -8 11637.8 439.462  25
   4  -2  -8 12891.7 521.832   6
  -4   2   8 13219.7 470.153   4
  -4   2   8 12681.7 440.563  32
   4  -2  -7 2534.87 330.112  25
   4  -2  -7 2806.71 363.664   6
  -4   2   7 3005.61 296.359   4
  -4   2   7 2972.21 330.700  32
  -4   2   6 9516.91 238.832   9
   4  -2  -6 10506.1 511.536   6
  -4   2   6 10583.4 386.542   4
  -4   2   5 13552.0 396.477   4
  -4   2   5 13077.6 413.558  32
  -4   2   5 14021.5 270.286   9
  -4   2   4 6381.09 196.799   9
   4  -2  -4 5926.56 430.926   6
  -4   2   4 5755.42 291.221   4
  -4   2   4 5177.30 161.690  10
  -4   2   4 6315.99 339.254  32
   4  -2  -3 5247.00 396.551   6
  -4   2   3 4460.42 256.198   4
  -4   2   3 4895.58 169.829  10
  -4   2   3 5161.20 324.345  32
  -4   2   2 1261.81 199.827  19
  -4   2   2 880.925 144.504  10
  -4   2   2 1124.55 299.334  32
  -4   2   1 50745.9 549.194  19
  -4   2   0 3039.04 304.100  23
  -4   2   0 5689.30 229.903  19
  -4   2  -1 26184.1 494.639  23
  -4   2  -1 27424.7 380.927  19
  -4   2  -1 27394.5 629.770  32
  -4   2  -2 32295.3 543.996  23
  -4   2  -2 32267.4 413.513  19
  -4   2  -2 32920.9 705.894  32
  -4   2  -3 2787.33 460.139  32
  -4   2  -3 3263.05 190.715  11
  -4   2  -3 2350.05 191.598  19
  -4   2  -3 2610.91 309.554  23
  -4   2  -4 53.1232 472.002  32
  -4   2  -4 191.151 308.825  23
  -4   2  -4 99.8621 240.272  21
  -4   2  -4-184.760 179.099  11
  -4   2  -4 389.944 173.241  19
  -4   2  -5 1042.38 355.196  23
  -4   2  -5 1666.22 276.493  21
  -4   2  -5 1687.77 197.350  11
  -4   2  -5 1566.84 194.020  19
  -4   2  -6 1034.47 361.183  23
  -4   2  -6 469.208 277.611  21
  -4   2  -6 387.977 187.362  11
  -4   2  -6 769.073 173.467  19
  -4   2  -7 1604.31 370.516  23
  -4   2  -7 987.288 300.772  21
  -4   2  -7 1149.14 163.774  19
  -4   2  -7 1093.39 196.830  11
  -4   2  -8 659.872 349.048  23
  -4   2  -8 105.458 276.503  21
  -4   2  -9 2163.79 343.956  23
  -4   2  -9 2387.65 281.034  21
  -4   2  -9 2037.34 178.810  11
  -4   2 -10 861.293 279.132  23
  -4   2 -10 746.282 230.400  21
  -4   2 -10 503.283 133.108  11
  -4   2 -11 659.708 206.390  23
   4  -1 -13 455.888 171.176  25
   4  -1 -13 401.963 127.913  12
  -4   1  13 600.474 170.206  17
   4  -1 -12 166.773 196.344  25
   4  -1 -12 13.9651 145.632  12
   4  -1 -11 5546.11 302.659  25
   4  -1 -11 7048.70 240.091  12
   4  -1 -10 1520.06 277.304  25
   4  -1 -10 1240.62 209.800  12
   4  -1 -10 1099.49 313.356   6
   4  -1  -9 4270.81 246.005  12
   4  -1  -9 4248.84 417.040   6
   4  -1  -8 3921.87 318.142  25
   4  -1  -8 4668.75 392.997   6
  -4   1   8 4542.06 338.578   4
   4  -1  -7 3415.17 317.707  25
   4  -1  -7 3841.34 349.906   6
  -4   1   7 2893.57 208.565  22
  -4   1   7 2947.28 311.390   4
  -4   1   7 3714.20 287.286  32
  -4   1   6 442.052 229.700  32
   4  -1  -6-234.058 254.202  25
  -4   1   6-85.2163 155.715   9
   4  -1  -6 63.1369 261.334   6
  -4   1   6 100.450 213.959   4
  -4   1   5 2292.05 169.141   9
   4  -1  -5 2493.18 318.967   6
  -4   1   5 2606.07 263.838   4
  -4   1   5 2423.95 251.474  32
   4  -1  -4 21392.9 561.932   6
  -4   1   4 21345.4 421.348   4
  -4   1   4 17079.6 293.433   9
  -4   1   4 18347.3 257.814  10
   4  -1  -3 32291.6 686.224   6
  -4   1   3 29703.4 463.136   4
  -4   1   3 28495.8 338.692  10
  -4   1   3 33540.0 421.306  19
  -4   1   2 23369.3 301.730  10
   4  -1  -2 24608.1 582.283   6
  -4   1   1 32116.6 391.155  19
  -4   1   1 29832.6 339.286  10
  -4   1   0 31233.6 365.422  11
  -4   1   0 31834.4 381.360  19
  -4   1  -1 20552.6 426.284  23
  -4   1  -1 19964.2 310.626  19
  -4   1  -2 786.868 273.348  23
  -4   1  -2 1057.22 142.680  11
  -4   1  -2 741.549 151.171  19
  -4   1  -3 1374.34 389.257  32
  -4   1  -3 1382.75 294.513  23
  -4   1  -3 2004.70 236.074  21
  -4   1  -3 1597.98 156.670  11
  -4   1  -3 1673.97 157.540  19
   4  -1   4 384.449 229.376   3
  -4   1  -4 869.832 254.268  24
  -4   1  -4 886.490 238.860  21
  -4   1  -4 597.056 146.895  11
  -4   1  -4 634.908 145.763  19
   4  -1   4 601.811 221.768   5
   4  -1   5 3709.84 333.603   3
  -4   1  -5 3006.61 304.972  24
  -4   1  -5 3199.99 285.368  21
  -4   1  -5 3514.26 182.453  11
   4  -1   6 1868.89 329.075   3
  -4   1  -6 1837.69 308.858  24
  -4   1  -6 2100.39 298.055  21
  -4   1  -6 2432.59 181.952  11
  -4   1  -6 1938.55 156.534  19
  -4   1  -7 1483.53 316.412  24
  -4   1  -7 1583.39 177.487  11
  -4   1  -7 1131.31 313.111  21
   4  -1   7 1067.78 345.293   3
   4  -1   8-158.516 312.889   3
  -4   1  -8 258.587 313.475  21
  -4   1  -8-102.987 166.701  11
   4  -1   9 986.499 330.594   3
   4  -1   9 439.311 299.077   8
  -4   1  -9 401.667 315.316  24
  -4   1  -9 1362.35 334.239  21
  -4   1  -9 628.514 172.486  11
  -4   1 -10 827.550 306.538  21
  -4   1 -10 49.4476 141.962  11
  -4   1 -11 1848.70 274.517  21
  -4   1 -12 766.355 247.239  23
  -4   1 -12 954.147 201.475  21
   4   0 -14 1080.65 100.701  13
   4   0 -13 336.851 136.138  13
  -4   0  13 148.740 171.138  17
   4   0 -12 820.980 194.669  25
   4   0 -12 962.345 147.921  12
  -4   0  12 1269.22 209.994  17
   4   0 -11 316.157 219.493  25
   4   0 -11 349.266 166.137  12
   4   0 -10 484.483 245.439  25
   4   0 -10 384.883 193.405  12
   4   0  -9 3435.35 278.667  25
   4   0  -9 3954.26 223.879  12
   4   0  -9 3392.83 374.403   6
  -4   0   9 3199.44 194.301  22
   4   0  -8 694.578 261.508  25
  -4   0   8 358.854 186.428  22
   4   0  -8 493.186 314.432   6
   4   0  -7 12837.5 373.548  25
  -4   0   7 13711.1 315.483  22
   4   0  -6 2073.84 242.261  25
   4   0  -6 1983.08 278.312   6
  -4   0   6 1740.61 200.064  22
  -4   0   6 1409.26 234.447   4
  -4   0   5 62818.4 590.035   9
  -4   0   5 57484.5 774.293   4
  -4   0   4 788.558 149.127   9
   4   0  -4 913.069 261.168   6
  -4   0   4 548.664 191.085   4
  -4   0   3 14564.8 229.073  10
  -4   0   3 14752.0 235.025   9
   4   0  -2 16127.8 449.169   6
  -4   0   2 14999.9 227.805  10
  -4   0   1 115.080 110.463  10
  -4   0   1 320.462 148.189  19
  -4   0   0 2515.90 235.491  23
  -4   0   0 2806.03 137.619  11
  -4   0  -1 39988.8 514.689  23
  -4   0  -1 36122.0 371.675  11
  -4   0  -2 36074.8 547.905   7
  -4   0  -2 34638.1 476.379  24
  -4   0  -2 33620.3 521.767  23
  -4   0  -2 34067.8 456.482  21
  -4   0  -2 36740.4 362.630  11
  -4   0  -3 35487.9 497.767  24
   4   0   3 32384.2 492.398   3
  -4   0  -3 36102.9 476.956  21
  -4   0  -3 33100.2 543.944   1
  -4   0  -3 33679.4 360.818  11
  -4   0  -4 31286.7 472.261  21
  -4   0  -4 31040.5 500.766  24
  -4   0  -4 30387.3 345.608  11
  -4   0  -5 18623.7 439.552   1
  -4   0  -5 17873.3 436.580  24
  -4   0  -5 18953.3 406.732  21
  -4   0  -6 296.819 233.435   1
  -4   0  -6 334.648 282.317  24
  -4   0  -6 621.940 266.633  21
  -4   0  -6 507.028 134.578  11
  -4   0  -7 2614.25 333.940  24
  -4   0  -7 2860.02 320.192  21
  -4   0  -7 2839.51 161.686  11
   4   0   8 2737.83 354.149   3
  -4   0  -8 1821.96 349.975  24
  -4   0  -8 2411.05 344.320  21
  -4   0  -8 2538.50 164.794  11
   4   0   9 716.774 315.116   3
  -4   0  -9 726.209 346.526  24
  -4   0  -9 1070.81 345.132  21
  -4   0  -9 538.537 147.698  11
   4   0  10 1864.06 350.199   3
   4   0  10 981.524 311.192   8
  -4   0 -10 1911.01 355.192  24
  -4   0 -10 2400.67 364.174  21
  -4   0 -10 1366.79 149.210  11
  -4   0 -11 1634.36 298.771  24
  -4   0 -11 1661.38 321.603  21
  -4   0 -12 2134.98 245.184  24
  -4   0 -12 1356.51 274.483  21
  -4   0 -13 291.533 181.203  21
   4   1 -13 1154.84 142.935  13
  -4  -1  13 702.065 168.436  17
  -4  -1  12-76.5972 194.554  17
   4   1 -11 43.3425 140.639  12
  -4  -1  11 40.2198 230.936  17
  -4  -1  10 1993.23 335.397   2
   4   1 -10 1749.13 180.850  12
   4   1  -9 10846.4 265.179  12
  -4  -1   9 10669.3 273.255  22
   4   1  -8 51988.9 554.570  12
  -4  -1   8 52334.8 604.541  22
   4   1  -7 34186.5 732.992   6
  -4  -1   7 32036.0 467.044  22
   4   1  -6 15094.9 461.960   6
  -4  -1   6 13133.1 307.633  22
   4   1  -5 4195.31 232.262  25
   4   1  -5 3805.84 275.641   6
  -4  -1   4 21418.4 294.258   9
   4   1  -4 21445.8 506.079   6
   4   1  -3 2057.11 242.143   6
  -4  -1   3 1161.62 119.493  10
  -4  -1   2 23685.5 284.234  10
   4   1  -2 26263.2 509.116   6
   4   1  -1 206064. 1741.96   6
  -4  -1   1 203113. 1459.80  10
  -4  -1   0 14632.2 322.261  23
  -4  -1  -1 7011.87 295.498   1
  -4  -1  -1 8360.26 244.649  24
  -4  -1  -2 15671.2 392.058   7
  -4  -1  -2 16890.5 410.280   1
  -4  -1  -3-148.046 229.070   1
  -4  -1  -4 3576.24 284.867   1
  -4  -1  -5-132.110 247.469  24
  -4  -1  -5 324.019 112.968  11
  -4  -1  -5 423.848 276.445   1
  -4  -1  -6 20796.6 456.781  24
  -4  -1  -6 19679.1 264.608  11
  -4  -1  -7 27739.8 539.224  24
  -4  -1  -7 26324.8 320.750  11
  -4  -1  -8 543.374 321.838  24
  -4  -1  -8 579.576 302.591   1
  -4  -1  -9 878.719 344.875  24
  -4  -1  -9 1150.12 319.489   1
   4   1  10-3.09178 245.976   8
  -4  -1 -10-212.592 341.577  24
  -4  -1 -11-130.313 333.376  24
  -4  -1 -12 52.7738 293.028  24
  -4  -1 -13 240.549 220.878  24
   4   2 -13 489.577 125.856  13
   4   2 -12 2900.86 177.239  13
  -4  -2  12 2879.93 210.292  17
  -4  -2  11 6237.34 281.941  17
  -4  -2  10 200.034 245.012  17
  -4  -2  10 239.927 286.171   2
  -4  -2   9 22160.5 704.141   2
  -4  -2   9 24391.1 453.725  17
  -4  -2   8 757.648 249.613  29
  -4  -2   8 985.452 204.964  22
  -4  -2   8 716.334 291.575   2
  -4  -2   7 2225.01 275.441  29
  -4  -2   7 2262.31 299.701   2
  -4  -2   7 2583.24 235.373  22
  -4  -2   6 2047.30 134.111  26
   4   2  -6 1976.42 264.075   6
  -4  -2   6 1824.88 217.242  22
   4   2  -5 3198.33 268.899   6
  -4  -2   5 3397.71 220.724  22
   4   2  -4 132857. 1269.54   6
  -4  -2   4 130819. 1141.52   5
   4   2  -3 17536.3 344.841   6
  -4  -2   3 13541.3 233.766   5
  -4  -2   2 5513.55 159.958   9
   4   2  -2 5589.84 236.847   6
  -4  -2   1 6811.60 154.705   2
   4   2  -1 12175.7 273.505   6
  -4  -2   0 22799.3 263.803  10
   4   2   0 21121.6 355.651   6
  -4  -2  -1 6756.22 424.313   1
  -4  -2  -1 4315.69 297.709   7
  -4  -2  -2 4921.35 294.782   7
  -4  -2  -2 4698.59 314.180   1
  -4  -2  -3 68356.8 798.611   7
  -4  -2  -3 68496.2 670.244  24
  -4  -2  -3 68897.0 661.111  21
  -4  -2  -4 29971.0 445.270  24
  -4  -2  -4 30232.7 427.016  21
  -4  -2  -4 28919.2 593.614   1
  -4  -2  -5 46586.2 493.900  13
  -4  -2  -5 44157.2 562.901  21
  -4  -2  -6 17466.4 528.451   1
  -4  -2  -6 17367.9 314.715  13
  -4  -2  -6 18470.6 391.010  21
  -4  -2  -7 140.686 167.037  16
  -4  -2  -7-31.0280 204.365  13
  -4  -2  -7 9.70167 270.022  24
  -4  -2  -7 215.658 308.831   1
  -4  -2  -7 107.488 254.567  21
  -4  -2  -8 358.341 188.860  16
  -4  -2  -8 8.97297 218.095  13
  -4  -2  -8 342.863 300.712  24
  -4  -2  -8 308.646 321.453   1
  -4  -2  -8 39.7852 277.030  21
  -4  -2  -9 234.007 197.750  16
  -4  -2  -9 327.660 231.321  13
  -4  -2  -9-125.160 329.734  24
  -4  -2  -9 152.804 329.961   1
  -4  -2  -9 66.5155 307.154  21
   4   2  10-46.4296 225.132   8
  -4  -2 -10 59.1056 240.009  13
  -4  -2 -10 152.168 345.098  24
  -4  -2 -10 96.6931 313.218  21
  -4  -2 -10 37.7397 318.924   1
  -4  -2 -10 1.01046 198.976  16
  -4  -2 -11 2538.26 357.822   1
  -4  -2 -11 2842.97 277.801  13
  -4  -2 -11 3106.73 381.939  24
  -4  -2 -11 2515.55 334.221  21
  -4  -2 -12 823.746 238.921  13
  -4  -2 -12 544.032 286.935  21
  -4  -2 -13 886.840 274.636  24
  -4  -2 -13 1485.74 253.796  21
  -4  -2 -14 171.457 197.714  24
  -4  -2 -14 482.385 180.693  21
  -4  -3  12 5205.45 194.611  17
   4   3 -12 5228.04 175.098  13
   4   3 -11 1885.47 175.253  13
  -4  -3  11 1838.06 217.947  17
  -4  -3  10 423.099 226.697  29
  -4  -3  10 582.856 243.298  17
  -4  -3   9 4196.71 389.078   2
  -4  -3   9 5459.57 299.919  17
  -4  -3   8 2389.71 342.655   2
  -4  -3   8 3380.53 279.163  17
  -4  -3   7 16831.1 375.474  17
  -4  -3   7 15995.3 558.322   2
  -4  -3   7 15214.6 351.680  22
  -4  -3   6 2218.77 154.946  26
  -4  -3   6 2333.13 301.892   2
  -4  -3   6 2351.73 235.455  17
  -4  -3   6 2969.62 232.980  22
  -4  -3   6 2430.13 301.778   5
  -4  -3   5 2867.58 230.168  22
  -4  -3   5 2753.93 279.296   5
  -4  -3   5 3315.09 156.526  26
  -4  -3   5 3057.20 216.961  17
  -4  -3   4 28299.5 527.741   2
  -4  -3   4 29257.6 534.666   5
  -4  -3   3 1527.81 184.246   2
  -4  -3   3 1921.82 207.040   5
  -4  -3   2-122.081 143.361  17
  -4  -3   2-19.7533 127.030   2
  -4  -3   2 5.07962 161.959   5
  -4  -3   1 42848.7 498.005   5
  -4  -3   1 42131.8 432.027  17
  -4  -3   0 170787. 1200.85  15
  -4  -3   0 164060. 1312.38   5
  -4  -3  -1 237282. 1959.62   1
  -4  -3  -1 166626. 1654.05   7
  -4  -3  -2 14987.1 420.942   7
  -4  -3  -2 15204.2 447.063   1
  -4  -3  -3 56909.1 499.839  16
  -4  -3  -3 54765.9 768.494   1
  -4  -3  -4 96094.4 865.699  24
  -4  -3  -4 97455.1 852.980  21
  -4  -3  -5 7343.56 208.944  16
  -4  -3  -5 7601.20 275.911  21
  -4  -3  -6 73436.2 681.674  13
  -4  -3  -6 76091.5 780.628  21
  -4  -3  -7 153.265 182.492  13
  -4  -3  -7 128.973 334.165   1
  -4  -3  -7 147.375 237.846  21
  -4  -3  -8 160.935 188.694  13
  -4  -3  -8 177.512 336.822   1
  -4  -3  -8-5.38526 260.375  21
  -4  -3  -8-78.5283 182.514  16
  -4  -3  -9 2573.39 348.800  30
  -4  -3  -9 6552.82 469.467   1
  -4  -3  -9 5023.05 258.930  13
  -4  -3  -9 4264.43 326.579  21
  -4  -3  -9 4646.11 249.488  16
  -4  -3 -10 8344.70 295.372  16
  -4  -3 -10 8639.15 524.223   1
  -4  -3 -10 8638.52 300.320  13
  -4  -3 -10 7217.25 404.684  24
  -4  -3 -10 7883.46 378.288  21
  -4  -3 -11 3762.70 246.638  16
  -4  -3 -11 3861.11 423.772   1
  -4  -3 -11 4009.10 265.136  13
  -4  -3 -11 3225.80 383.109  24
  -4  -3 -11 2966.47 328.943  21
  -4  -3 -12 1717.01 233.475  13
  -4  -3 -12 908.338 343.488  24
  -4  -3 -12 1078.51 284.238  21
  -4  -3 -13 166.414 279.198  24
  -4  -3 -13 230.626 234.881  21
  -4  -3 -14 191.637 222.713  24
  -4  -3 -14 725.569 189.921  21
  -4  -3 -15 162.665 357.022  35
   4   4 -12 59.7378 105.564  11
  -4  -4  11 740.269 183.795  29
  -4  -4  11 1100.40 167.571  17
  -4  -4  10 2797.41 282.021  29
  -4  -4  10 3130.82 243.473  17
   4   4  -9 230.863 152.170  13
  -4  -4   8-287.731 285.386   2
  -4  -4   7 18093.1 602.785   2
  -4  -4   7 19458.9 703.167   5
  -4  -4   6 2623.78 170.612  26
  -4  -4   6 2595.08 321.608   2
  -4  -4   6 2791.60 246.744  22
  -4  -4   6 2945.50 401.352   5
  -4  -4   6 3411.74 281.076  17
  -4  -4   5 14485.9 465.358   2
  -4  -4   5 14944.4 343.179  17
  -4  -4   5 15896.8 550.245   5
  -4  -4   4 31427.6 332.148  15
  -4  -4   4 37021.9 462.229  27
  -4  -4   4 33584.0 405.356  26
  -4  -4   4 31447.5 598.461   2
  -4  -4   4 33905.8 669.600   5
  -4  -4   4 34848.5 458.185  17
  -4  -4   3 11021.6 197.583  15
  -4  -4   3 11125.1 388.075   5
  -4  -4   2 7855.37 180.470  15
  -4  -4   2 8407.53 249.091  22
  -4  -4   2 7598.28 319.149   5
  -4  -4   1 66301.4 575.341  15
  -4  -4   1 65041.5 775.831   5
  -4  -4   1 65541.2 608.074  17
  -4  -4   1 66871.9 642.286  22
  -4  -4   1 64948.3 594.133  20
  -4  -4   0 5813.41 267.861   5
  -4  -4   0 5894.33 162.217  15
  -4  -4   0 6459.24 350.762   7
  -4  -4   0 6420.17 194.303  20
  -4  -4   0 6242.14 184.263  17
  -4  -4  -1 20610.3 401.551   5
  -4  -4  -1 21687.4 288.264  20
  -4  -4  -1 20987.8 276.839  17
  -4  -4  -2 3783.18 142.019  15
  -4  -4  -2 3578.17 160.381  20
  -4  -4  -3 25359.0 297.855  15
  -4  -4  -3 24904.3 300.846  20
  -4  -4  -3 24626.1 285.332  16
  -4  -4  -4 107264. 844.485  15
   4   4   4 108326. 949.588   4
  -4  -4  -5 12899.6 290.117  21
  -4  -4  -5 12271.2 245.197  16
  -4  -4  -6 46928.5 896.507  36
   4   4   6 47614.1 606.049   4
  -4  -4  -6 50322.7 793.027  30
  -4  -4  -6 46580.1 576.200  21
  -4  -4  -6 50028.8 517.642  16
  -4  -4  -7 10858.5 252.518  13
   4   4   7 9391.84 339.901   4
  -4  -4  -7 10429.6 241.024  12
  -4  -4  -7 9504.54 437.660  30
  -4  -4  -7 9542.61 327.413  21
  -4  -4  -8 301.180 295.593  30
   4   4   8 106.452 212.607   4
  -4  -4  -8 353.568 178.930  13
  -4  -4  -8 245.943 165.303  12
  -4  -4  -8-253.741 256.200  21
  -4  -4  -8-215.049 377.537   1
  -4  -4  -9 1063.28 213.834  16
  -4  -4  -9 1185.68 288.375  30
  -4  -4  -9 1565.05 209.822  13
  -4  -4  -9 1362.26 289.033  21
  -4  -4  -9 917.551 390.867   1
  -4  -4 -10 535.683 207.918  13
  -4  -4 -10-25.8261 212.515  16
  -4  -4 -10-74.5097 284.664  21
  -4  -4 -10 92.4404 380.340   1
  -4  -4 -11 1473.70 235.259  16
  -4  -4 -11 1934.65 226.368  13
  -4  -4 -11 1272.36 287.931  21
  -4  -4 -11 1730.44 407.520   1
  -4  -4 -12 67.8541 192.410  16
  -4  -4 -12 530.081 200.472  13
  -4  -4 -12 239.018 252.488  21
  -4  -4 -13 816.305 172.397  16
  -4  -4 -13 458.992 291.831  24
  -4  -4 -13 846.616 221.369  21
  -4  -4 -14-119.008 496.447  35
  -4  -4 -14 59.3126 222.489  24
  -4  -4 -15 185.041 156.572  24
  -4  -4 -15 430.967 367.536  35
  -4  -5  11-143.675 165.811  29
   4   5 -11-121.099 110.342  11
  -4  -5  10 5416.56 304.534  29
   4   5 -10 7384.44 221.292  11
  -4  -5   9 2203.23 227.164  17
  -4  -5   8 1897.88 244.604  17
  -4  -5   7 6900.02 306.195  17
  -4  -5   7 5174.55 473.841   5
  -4  -5   6-293.350 258.615  17
  -4  -5   6-243.689 392.126   5
  -4  -5   6 281.074 148.815  26
  -4  -5   5 12830.3 280.233  26
  -4  -5   5 13408.6 582.235   5
  -4  -5   4 52471.9 577.217  26
  -4  -5   4 52475.1 604.396  22
  -4  -5   4 51783.5 947.793   5
  -4  -5   4 54359.4 618.881  17
  -4  -5   3 1647.80 141.290  15
  -4  -5   3 2632.68 233.889  27
  -4  -5   3 1955.37 293.275   7
  -4  -5   3 1409.76 196.670  26
  -4  -5   3 2075.71 198.951  22
  -4  -5   3 2097.20 313.306   5
  -4  -5   3 2199.95 214.781  17
  -4  -5   2 362.092 260.466   5
  -4  -5   2 334.087 172.829  27
  -4  -5   2 259.783 263.601   7
  -4  -5   2 493.771 173.278  22
  -4  -5   2-33.6407 133.347  15
  -4  -5   1 48108.2 497.810  15
  -4  -5   1 49662.3 545.895  27
  -4  -5   1 46568.1 742.686   7
  -4  -5   1 47671.8 519.632  22
  -4  -5   1 45494.5 732.940   5
  -4  -5   0 1084.50 141.789  15
  -4  -5   0 1285.61 242.417   5
  -4  -5   0 1249.83 263.349   7
  -4  -5   0 956.625 150.292  22
  -4  -5   0 862.673 175.441  20
  -4  -5  -1 35137.5 608.989   7
  -4  -5  -1 34169.5 385.542  22
  -4  -5  -1 35054.2 431.627  20
  -4  -5  -1 33704.3 591.156   5
  -4  -5  -2 13763.0 278.864  20
  -4  -5  -2 13146.3 395.096   5
  -4  -5  -3 37032.6 405.809  15
  -4  -5  -3 33528.1 375.023  18
  -4  -5  -3 33351.3 554.721   5
  -4  -5  -3 36635.0 429.492  20
  -4  -5  -3 39797.6 713.521   1
  -4  -5  -3 36900.3 380.026  16
  -4  -5  -4 45872.5 462.084  15
   4   5   4 40536.6 564.870   4
  -4  -5  -4 44512.9 489.343  24
  -4  -5  -4 47151.5 790.976   1
  -4  -5  -4 41348.1 419.885  18
  -4  -5  -4 46227.1 463.961  16
  -4  -5  -5 374.032 548.220  35
  -4  -5  -5 555.728 121.058  15
  -4  -5  -5 609.643 320.100   1
  -4  -5  -5 1023.62 460.384  36
  -4  -5  -5 24.4537 152.618  16
   4   5   5 542.566 206.013   4
  -4  -5  -5 158.627 279.509  30
  -4  -5  -6 12522.5 426.442  30
  -4  -5  -6 11040.7 552.630   1
  -4  -5  -6 12316.4 710.123  35
  -4  -5  -6 11107.6 260.664  16
  -4  -5  -7 478.106 275.263  30
  -4  -5  -7 416.369 150.507  12
   4   5   7-236.671 223.376   4
  -4  -5  -7-176.283 179.906  16
  -4  -5  -8 2162.27 285.577  30
   4   5   8 1670.65 243.432   4
  -4  -5  -8 1832.14 213.696  16
  -4  -5  -9 19454.1 338.947  12
  -4  -5  -9 11701.0 424.263  30
  -4  -5 -11 686.139 231.512  16
  -4  -5 -12-120.392 293.049  24
  -4  -5 -12-601.501 648.951  35
  -4  -5 -12-5.05068 195.227  16
  -4  -5 -13 860.545 568.669  35
  -4  -5 -13 1453.53 182.611  16
  -4  -5 -14 778.139 465.276  35
  -4  -5 -14 681.992 134.288  16
  -4  -5 -15 1750.38 183.347  27
  -4  -5 -15 2564.99 344.847  35
   4   6 -10-85.8300 114.290  11
   4   6  -9 341.625 137.559  11
   4   6  -8 3892.38 193.644  11
   4   6  -7 11529.7 267.671  11
  -4  -6   6 363.123 365.016   5
   4   6  -6-247.893 173.350  11
  -4  -6   5 3071.70 443.172   5
  -4  -6   5 3629.30 211.022  26
  -4  -6   4 38606.6 449.266  15
  -4  -6   4 39741.5 532.510  26
  -4  -6   4 38371.7 926.090   5
  -4  -6   3 6827.36 470.541   5
  -4  -6   3 7603.33 226.880  15
  -4  -6   2 514.454 309.848   5
  -4  -6   2 644.975 203.132  27
  -4  -6   2 647.454 153.753  15
  -4  -6   1 1394.07 278.482  34
  -4  -6   1 1788.53 221.325  28
  -4  -6   1 1315.48 210.091  27
  -4  -6   1 1614.35 307.115   5
  -4  -6   0 73211.6 1032.87   5
  -4  -6   0 72739.1 766.547  27
  -4  -6   0 74365.5 867.379  34
  -4  -6  -1 2830.43 260.577  28
  -4  -6  -1 2396.87 244.396  27
  -4  -6  -1 3027.22 233.500  20
  -4  -6  -1 2668.99 329.562  34
  -4  -6  -1 2119.00 300.998   5
  -4  -6  -2 10265.6 353.674  31
  -4  -6  -2 10589.1 248.378  15
  -4  -6  -2 8921.22 321.487  28
  -4  -6  -2 9616.82 316.871  27
  -4  -6  -2 11502.3 420.019   5
  -4  -6  -2 9881.87 285.742  20
  -4  -6  -2 8591.34 405.023  34
  -4  -6  -2 9747.37 232.089  18
  -4  -6  -2 10869.4 347.004  30
  -4  -6  -3 3305.03 304.617  31
  -4  -6  -3 3040.32 176.196  15
  -4  -6  -3 2770.08 276.942  27
  -4  -6  -3 2502.03 167.786  18
  -4  -6  -3 2949.42 270.846   5
  -4  -6  -4 32065.7 549.325  30
  -4  -6  -4 25425.0 328.807  18
  -4  -6  -4 28975.3 378.393  15
   4   6   4 26262.6 510.701   4
  -4  -6  -4 29835.9 548.424  27
  -4  -6  -4 30714.8 562.597  31
  -4  -6  -4 33115.5 714.755   1
  -4  -6  -4 28670.2 735.849  35
  -4  -6  -5 27264.8 548.604  31
  -4  -6  -5 28418.1 540.007  30
  -4  -6  -5 25712.4 341.312  15
  -4  -6  -5 27864.4 564.898  27
   4   6   5 24818.2 491.364   4
  -4  -6  -5 26834.5 677.964   1
  -4  -6  -5 28476.9 771.434  35
  -4  -6  -6 46235.1 711.181  30
  -4  -6  -6 47230.7 491.210  15
   4   6   6 47958.0 699.755   4
  -4  -6  -6 47968.7 891.005   1
  -4  -6  -6 44624.3 968.090  35
  -4  -6  -6 45309.7 725.094  31
  -4  -6  -7 6277.58 356.165  30
  -4  -6  -7 5625.80 455.796   1
   4   6   7 5242.31 319.378   4
  -4  -6  -7 6665.94 703.662  35
  -4  -6  -8-126.225 215.799  16
  -4  -6  -8 808.624 281.588  30
  -4  -6  -8 226.781 423.985   1
   4   6   8-55.7551 247.521   4
  -4  -6  -8-249.489 722.544  35
  -4  -6  -9 125.314 207.666  16
  -4  -6  -9 423.530 244.805  30
  -4  -6  -9 420.509 681.150  35
  -4  -6  -9-69.1124 439.106   1
  -4  -6 -10 285.572 312.944  31
  -4  -6 -10 799.973 670.261  35
  -4  -6 -10 851.922 476.382   1
  -4  -6 -11 67.8747 619.943  35
  -4  -6 -12 2375.26 215.444  16
  -4  -6 -12 2187.86 294.847  24
  -4  -6 -12 1981.25 594.307  35
  -4  -6 -13 811.986 167.304  16
  -4  -6 -13 963.002 251.066  24
  -4  -6 -13 994.434 495.491  35
  -4  -6 -14 683.230 124.895  16
  -4  -6 -14 600.251 204.921  24
  -4  -6 -14 1080.04 379.992  35
  -4  -6 -15 144.210 164.557  27
  -4  -7  10 921.940 139.376  29
  -4  -7   9-75.8004 221.720  29
   4   7  -8 1727.37 135.999  11
   4   7  -7 4145.83 173.178  11
   4   7  -6 1703.77 151.607  11
  -4  -7   5 1173.10 171.769  26
   4   7  -5 934.258 140.466  11
  -4  -7   4 331.504 134.855  15
  -4  -7   4 22.3395 203.440  26
  -4  -7   4 230.287 349.649   5
  -4  -7   3 6826.82 507.363   5
  -4  -7   3 7506.95 243.085  15
  -4  -7   2 3373.10 214.781  15
  -4  -7   2 3795.90 299.995  27
  -4  -7   1 5749.16 281.899  27
  -4  -7   1 5410.22 435.081   5
  -4  -7   0 19305.7 432.690  28
  -4  -7   0 18720.2 392.571  27
  -4  -7   0 17926.3 429.999  20
  -4  -7   0 19893.9 611.348   5
  -4  -7   0 20165.3 501.865  34
  -4  -7  -1 6905.38 343.244  28
  -4  -7  -1 6741.69 307.031  27
  -4  -7  -1 6852.02 389.723  34
  -4  -7  -1 6745.68 313.557  20
  -4  -7  -1 6454.03 416.741   5
  -4  -7  -2 1279.65 319.327   5
  -4  -7  -2 1782.19 298.979  28
  -4  -7  -2 1547.72 271.540  27
  -4  -7  -2 1767.88 357.008  34
  -4  -7  -3 2541.12 210.919  15
  -4  -7  -3 2115.44 297.004  27
  -4  -7  -3 1896.91 209.301  18
  -4  -7  -3 2979.43 393.419  34
  -4  -7  -3 2633.54 312.429   5
  -4  -7  -4 231.011 309.642  31
  -4  -7  -4 172.104 307.849  27
  -4  -7  -4 137.015 323.007   1
   4   7   4 79.8090 249.140   4
  -4  -7  -4 106.830 175.433  15
  -4  -7  -4 1180.49 135.335  18
  -4  -7  -5 1214.98 192.423  15
  -4  -7  -5 2130.00 375.246  27
  -4  -7  -5 1381.16 387.746   1
   4   7   5 1087.41 269.237   4
  -4  -7  -5 2425.45 232.378  20
  -4  -7  -5 2391.30 353.998  31
  -4  -7  -6 21797.8 347.593  15
  -4  -7  -6 20985.3 584.470  27
   4   7   6 21818.1 527.418   4
  -4  -7  -6 24394.6 681.912   1
  -4  -7  -6 18479.8 748.666  35
  -4  -7  -6 21519.9 539.478  31
  -4  -7  -7 378.088 407.604  27
  -4  -7  -7 988.005 142.525  15
  -4  -7  -7 446.385 370.594   1
   4   7   7 920.429 262.526   4
  -4  -7  -7 1740.32 603.674  35
  -4  -7  -7 1324.94 342.272  31
  -4  -7  -8 3185.05 386.239   1
  -4  -7  -8 3569.76 346.246  31
  -4  -7  -8 4393.68 613.812  35
   4   7   8 3356.82 293.855   4
  -4  -7  -9 2887.53 317.363  31
  -4  -7  -9 2809.55 602.653  35
  -4  -7  -9 2431.87 375.908   1
  -4  -7  -9 3522.57 246.548  16
  -4  -7 -10 44.4949 200.628  16
  -4  -7 -10 1136.84 555.042  35
  -4  -7 -11 742.486 511.121  35
  -4  -7 -12 1537.61 246.508  24
  -4  -7 -12 2076.13 478.874  35
  -4  -7 -13 967.986 216.941  24
  -4  -7 -13 1307.49 379.855  35
  -4  -7 -14 192.083 102.848  16
   4   8  -7 1508.76 158.064  19
   4   8  -6 4005.18 204.265  19
  -4  -8   6 2112.47 182.736  18
  -4  -8   4 1071.39 192.769  26
  -4  -8   4-36.9750 205.320  18
  -4  -8   3 418.601 325.212   5
  -4  -8   3 808.659 167.372  15
  -4  -8   3 531.682 223.789  26
  -4  -8   2 1830.63 207.251  15
  -4  -8   2 2240.80 252.222  27
   4   8  -2 1654.00 184.841  19
  -4  -8   2 1741.47 361.801   5
  -4  -8   1 1118.26 349.901   5
  -4  -8   1 1310.90 325.026  20
  -4  -8   1 412.599 242.326  18
  -4  -8   0 346.845 319.360   5
  -4  -8   0 872.730 234.559  27
  -4  -8   0 80.5306 302.879  20
  -4  -8  -1 86.9166 302.844   5
  -4  -8  -1 188.618 297.130  28
  -4  -8  -1 283.993 237.254  27
  -4  -8  -1 416.101 334.623  34
  -4  -8  -2-3.49579 314.658   5
  -4  -8  -2 1.80465 327.373  28
  -4  -8  -2 143.418 262.392  27
  -4  -8  -2 124.672 346.477  34
  -4  -8  -3 6823.80 280.580  15
  -4  -8  -3 5572.81 401.307  28
  -4  -8  -3 5887.54 411.736  34
  -4  -8  -3 6201.58 345.526  27
  -4  -8  -3 5433.13 380.447   5
  -4  -8  -4 289.171 199.522  15
  -4  -8  -4 677.062 297.677  27
   4   8   4-192.261 270.016   4
  -4  -8  -4-262.153 253.996  20
  -4  -8  -4-383.375 382.517  34
  -4  -8  -5 972.891 393.024  34
  -4  -8  -5 497.174 181.800  15
  -4  -8  -5 1458.59 324.681  27
   4   8   5 317.755 249.054   4
  -4  -8  -5 997.948 233.265  20
  -4  -8  -6 2547.45 183.342  15
  -4  -8  -6 3267.67 376.544  27
   4   8   6 2518.88 289.207   4
  -4  -8  -6 2531.80 415.079  34
  -4  -8  -7 7841.11 222.206  15
   4   8   7 7530.35 381.030   4
  -4  -8  -8 617.642 376.705  27
  -4  -8  -9 1115.04 209.110  16
  -4  -8  -9 1572.59 387.269  27
  -4  -8 -10 2497.02 381.395  27
  -4  -8 -10 1850.43 203.896  16
  -4  -8 -11 41.1900 160.797  16
  -4  -8 -11-7.02575 323.620  27
  -4  -8 -12 2396.52 172.908  16
  -4  -8 -12 2186.41 311.383  27
  -4  -8 -14 201.208 149.512  27
  -4  -9   7 134.616 127.405  29
  -4  -9   6 829.496 209.613  29
   4   9  -5 393.161 119.362  19
   4   9  -4 1001.88 135.865  19
  -4  -9   4 732.931 112.592  18
  -4  -9   3 109.257 129.598  15
  -4  -9   3 196.307 177.155  26
  -4  -9   3-26.7947 142.023  18
  -4  -9   2 461.085 172.840  15
  -4  -9   2 489.612 226.600  26
  -4  -9   2-31.9231 293.351  20
  -4  -9   2 585.728 184.196  18
  -4  -9   1 2616.40 228.012  15
  -4  -9   1 2556.00 197.203  18
  -4  -9   0 14641.4 363.944  15
  -4  -9   0 15580.7 365.325  27
  -4  -9  -1 1997.56 239.724  27
  -4  -9  -1 1425.12 342.597   5
  -4  -9  -2-194.083 277.735   5
  -4  -9  -2 902.996 232.996  27
  -4  -9  -3-15.4327 245.184   5
  -4  -9  -3 75.9484 329.093  28
  -4  -9  -3 363.871 237.393  27
   4   9   3-33.9790 238.012   4
  -4  -9  -3 258.829 246.280  20
  -4  -9  -4-247.882 212.766  15
  -4  -9  -4 425.072 346.073  28
  -4  -9  -4 54.2170 255.732  27
   4   9   4 256.862 241.123   4
  -4  -9  -4 604.827 241.919  20
  -4  -9  -5-197.234 178.212  15
  -4  -9  -5-194.439 205.680  20
  -4  -9  -6 205.367 154.926  15
  -4  -9  -6 54.1455 279.500  27
  -4  -9  -6 532.155 288.123  34
  -4  -9  -7 274.324 127.634  15
  -4  -9  -7 111.233 277.346  27
  -4  -9  -7 300.928 283.781  34
  -4  -9  -8 310.513 159.986  16
  -4  -9  -8 30.3891 276.858  27
  -4  -9  -8 461.112 267.213  34
  -4  -9  -9 456.500 274.567  27
  -4  -9  -9 62.4127 156.361  16
  -4  -9 -10 15.1523 150.339  16
  -4  -9 -10 335.213 269.761  27
  -4  -9 -11 556.473 149.110  16
  -4  -9 -11 1518.80 248.921  27
  -4  -9 -12 1003.25 124.528  16
  -4  -9 -12 2078.27 209.296  27
   4   9  13 203.991 131.593  32
  -4  -9 -13 544.333 131.131  27
  -4 -10   3 1077.82 155.551  20
  -4 -10   2 109.407 112.154  15
  -4 -10   2 173.812 148.040  26
  -4 -10   2 82.4416 175.348  20
  -4 -10   1-195.664 148.739  15
  -4 -10   1-25.8319 192.100  26
  -4 -10   1 164.783 197.527  20
  -4 -10   0-239.435 172.698  15
  -4 -10  -2 2.27832 199.676  15
  -4 -10  -3-206.206 189.263  15
  -4 -10  -3 121.087 185.990  27
  -4 -10  -3 30.6038 196.912  20
  -4 -10  -4 2022.11 198.159  27
  -4 -10  -4 1667.12 188.126  15
  -4 -10  -5 973.170 162.054  15
  -4 -10  -5 1319.51 299.981  28
  -4 -10  -5 1305.13 195.535  27
  -4 -10  -6 178.026 127.363  15
  -4 -10  -6 63.6483 282.705  28
  -4 -10  -6 244.044 194.217  27
  -4 -10  -7 215.647 97.4378  15
  -4 -10  -7-33.1731 267.169  28
  -4 -10  -7 383.561 198.160  27
  -4 -10  -8 1703.52 272.475  28
  -4 -10  -8 1714.52 206.606  27
  -4 -10  -9 730.643 229.103  28
  -4 -10  -9 960.251 193.444  27
   4  10  10 441.184 150.657  32
  -4 -10 -10 513.337 163.470  27
  -4 -10 -11 593.387 128.195  27
  -4 -11   0 148.202 123.506  26
  -4 -11  -1-132.653 152.445  26
  -4 -11  -2 366.131 120.220  20
  -4 -11  -3-31.9924 108.302  15
  -4 -11  -4-19.3156 106.628  15
  -4 -11  -5 796.293 102.947  15
  -4 -11  -6 182.404 179.376  28
  -4 -11  -8-83.0149 135.264  28
  -5   6   8 426.481 229.438  32
   5  -6  -6 270.179 154.377  25
   5  -6  -5 939.756 186.579  25
  -5   6   5 1960.23 370.131  32
   5  -6  -4 445.204 190.185  25
  -5   6   4 1472.42 396.036  32
   5  -6  -3 324.597 194.183  25
  -5   6   3 269.601 397.816  32
   5  -6  -2 773.494 197.022  25
  -5   6   2 578.624 409.786  32
  -5   6   1 1310.86 424.373  32
  -5   6   1 2036.57 125.356   9
  -5   6   0 991.123 151.380  19
  -5   6   0 1483.55 119.228   9
  -5   6  -1 143.604 130.975  19
  -5   6  -1-70.5359 347.607  32
   5  -5  -9 351.402 109.210  12
  -5   5   9 239.971 271.402  32
   5  -5  -8 1004.24 137.639  12
  -5   5   8 648.060 338.392  32
   5  -5  -7 2431.03 161.274  12
  -5   5   7 2458.80 414.681  32
  -5   5   6 2465.87 449.902  32
   5  -5  -5 226.746 267.682  25
  -5   5   4 4172.96 177.110   9
  -5   5   3 2702.50 526.148  32
  -5   5   3 1900.63 165.019   9
  -5   5   2 321.362 153.258   9
  -5   5   2 497.579 498.345  32
   5  -5  -1 127.880 140.811  14
  -5   5   1 384.743 215.587  19
  -5   5   1 454.728 508.836  32
   5  -5   0 196.668 147.345  14
  -5   5   0-249.601 507.814  32
  -5   5   0 208.314 201.674  19
   5  -5   1 1001.58 158.728  14
  -5   5  -1 731.018 509.038  32
  -5   5  -1 671.513 132.981  10
  -5   5  -1 749.298 201.726  19
  -5   5  -2 1787.90 146.816  10
   5  -5   2 2192.02 166.552  14
  -5   5  -2 1772.57 201.386  19
  -5   5  -3 624.211 128.122  10
  -5   5  -3 799.881 170.655  19
   5  -5   4 461.496 128.079  14
  -5   5  -4 125.117 112.354  10
   5  -5   5 402.649 110.848  14
   5  -4 -11 589.666 140.740  25
   5  -4 -10 1474.94 189.518  25
   5  -4  -9 271.695 219.192  25
   5  -4  -9 195.483 154.261  12
  -5   4   9 497.124 322.689  32
   5  -4  -8 2023.27 190.397  12
  -5   4   8 1954.10 391.025  32
  -5   4   7 5477.98 473.693  32
   5  -4  -7 3916.05 340.261  25
   5  -4  -6 1691.93 338.804  25
  -5   4   6 2207.47 171.860   9
  -5   4   6 1954.45 466.737  32
  -5   4   5 5.11730 161.154   9
  -5   4   5-200.272 458.485  32
  -5   4   4 2074.28 190.508   9
   5  -4  -3 2050.51 394.911   6
  -5   4   3 3630.43 200.508   9
  -5   4   2 412.390 133.274  10
  -5   4   2-105.039 257.958  19
  -5   4   2-295.529 531.092  32
   5  -4  -1 1229.51 152.838  14
   5  -4  -1 494.168 338.686   6
  -5   4   1 973.199 251.879  19
  -5   4   1 1125.93 155.876  10
  -5   4   1 1763.03 548.851  32
   5  -4   0 1370.46 176.179  14
   5  -4   0 787.302 339.351   6
  -5   4   0 1513.90 166.915  10
  -5   4   0 1333.26 245.913  19
  -5   4   0 2038.61 569.618  32
  -5   4  -1 1350.98 166.423  10
  -5   4  -1 1538.42 231.786  19
   5  -4   1 1726.90 190.184  14
  -5   4  -1 1415.15 575.974  32
  -5   4  -2 324.954 206.545  19
  -5   4  -2 783.456 567.015  32
  -5   4  -2 152.421 155.995  10
  -5   4  -3 1257.45 562.814  32
  -5   4  -3 659.792 195.656  19
  -5   4  -4 567.187 178.360  19
  -5   4  -5 1982.76 176.179  11
   5  -4   6 1239.73 158.224  14
  -5   4  -6 821.165 142.686  11
  -5   4  -7 189.642 108.532  11
  -5   4  -7 156.161 99.1779  10
   5  -3 -12 282.496 93.9937  12
   5  -3 -11-221.915 185.421  25
   5  -3 -11 310.428 126.883  12
   5  -3 -10 202.626 220.635  25
   5  -3 -10 30.5833 157.607  12
   5  -3  -9 2731.19 288.774  25
   5  -3  -8-211.237 287.192  25
  -5   3   8 256.602 347.130  32
   5  -3  -7-84.0785 323.094  25
   5  -3  -7 639.499 295.537   6
  -5   3   7 549.435 386.751  32
  -5   3   6 1933.35 183.493   9
   5  -3  -6 1401.63 341.225   6
  -5   3   6 1474.72 420.981  32
   5  -3  -5 4721.17 439.027   6
  -5   3   5 5695.23 486.460  32
  -5   3   5 5895.46 236.347   9
   5  -3  -4 298.561 317.459   6
  -5   3   4 1317.60 188.914   9
  -5   3   4 1303.86 453.471  32
  -5   3   3 71.0231 132.483  10
  -5   3   3-239.544 448.765  32
  -5   3   2 10027.8 358.368  19
  -5   3   2 9316.36 239.532  10
  -5   3   1 13750.7 287.367  10
  -5   3   1 14119.3 383.023  19
  -5   3   0 11965.8 651.244  32
  -5   3   0 11600.6 346.549  19
  -5   3   0 12010.6 275.336  10
  -5   3  -1 193.931 228.498  19
  -5   3  -1 1445.76 542.724  32
  -5   3  -2 1374.40 232.190  19
  -5   3  -2 2330.80 596.953  32
  -5   3  -3 45.9600 585.009  32
  -5   3  -3 164.355 278.628  23
  -5   3  -3 44.4215 196.767  11
  -5   3  -3 77.3015 198.821  19
  -5   3  -4 726.642 294.336  23
  -5   3  -4 983.925 208.976  11
  -5   3  -4 825.679 192.581  19
  -5   3  -5 1650.52 301.271  23
  -5   3  -5 2118.81 209.951  11
  -5   3  -5 1682.83 178.345  19
  -5   3  -6 1076.88 271.345  23
  -5   3  -6 817.230 187.811  11
  -5   3  -7 187.719 227.779  23
  -5   3  -7 122.189 152.504  11
  -5   3  -8 194.051 120.755  11
   5  -3   9 227.896 109.375  14
   5  -2 -12 1405.60 180.216  25
   5  -2 -12 2127.97 139.510  12
   5  -2 -11 1381.48 158.771  12
   5  -2 -11 592.052 210.428  25
   5  -2 -10 14.0847 177.173  12
   5  -2  -9 860.616 209.205  12
   5  -2  -9 517.526 266.796  25
  -5   2   8 2504.66 338.364  32
   5  -2  -8 1898.38 312.894  25
   5  -2  -8 1699.69 302.489   6
   5  -2  -7 758.048 317.639  25
   5  -2  -7 673.429 307.703   6
  -5   2   7 1384.30 354.822  32
  -5   2   6 2106.92 198.899   9
   5  -2  -6 1897.04 361.120   6
  -5   2   6 2041.67 369.363  32
  -5   2   5-152.214 182.104   9
   5  -2  -5-406.116 313.232   6
  -5   2   5 147.531 353.109  32
  -5   2   4-162.250 182.524   9
   5  -2  -4-272.077 313.534   6
  -5   2   4 86.9786 130.193  10
  -5   2   3 2787.98 173.890  10
  -5   2   3 2000.81 257.101  19
   5  -2  -3 2222.97 390.165   6
  -5   2   3 3055.92 433.054  32
   5  -2  -2 1236.65 379.246   6
  -5   2   2 747.677 258.453  19
  -5   2   2 2158.43 180.799  10
  -5   2   2 1177.78 437.103  32
  -5   2   1 47151.0 596.925  19
  -5   2   1 45902.7 516.982  10
  -5   2   0 14515.5 353.765  19
  -5   2   0 14820.3 292.829  10
  -5   2  -1 8053.86 392.933  23
  -5   2  -1 8332.42 278.417  11
  -5   2  -1 8355.38 288.464  19
  -5   2  -2 2204.29 355.880  23
  -5   2  -2 2194.61 222.147  11
  -5   2  -2 1970.41 219.305  19
  -5   2  -3 1864.31 591.783  32
  -5   2  -3 2498.39 361.051  23
  -5   2  -3 2587.42 222.642  11
  -5   2  -3 1810.51 212.210  19
  -5   2  -4 527.497 179.705  19
  -5   2  -4 544.277 339.265  23
  -5   2  -4 321.999 189.339  11
  -5   2  -5-66.6655 159.246  19
  -5   2  -5-192.618 332.755  23
  -5   2  -5 72.7953 176.752  11
  -5   2  -5-600.946 609.154  32
  -5   2  -6 839.376 334.467  23
  -5   2  -6 689.647 177.646  11
  -5   2  -7 770.485 165.543  11
  -5   2  -7 806.313 316.554  23
  -5   2  -8 608.317 287.921  23
  -5   2  -8 568.198 149.662  11
  -5   2  -9 1070.99 250.889  23
  -5   2 -10 349.729 187.253  23
  -5   1  13 346.484 123.410  17
   5  -1 -12 678.815 168.048  25
   5  -1 -12 999.525 137.783  12
   5  -1 -11 458.776 198.362  25
   5  -1 -11 377.526 151.453  12
   5  -1 -10 427.554 240.564  25
   5  -1 -10 536.923 191.056  12
   5  -1  -9 1540.85 277.972  25
   5  -1  -9 2328.61 225.664  12
   5  -1  -9 1678.05 332.578   6
   5  -1  -8 809.707 273.657  25
   5  -1  -8 969.927 298.297   6
   5  -1  -7 3062.13 331.960  25
   5  -1  -7 2957.08 350.514   6
  -5   1   7 2504.85 215.185  22
   5  -1  -6 8363.55 484.857   6
  -5   1   6 8805.05 414.505  32
  -5   1   5-205.100 179.600   9
   5  -1  -5-199.941 301.447   6
  -5   1   4 643.593 181.149   9
   5  -1  -4 242.144 282.719   6
  -5   1   4 201.736 133.429  10
  -5   1   4 839.978 324.529  32
  -5   1   3 27400.6 357.974  10
  -5   1   3 28082.0 380.805   9
   5  -1  -2 12977.6 536.655   6
  -5   1   2 15303.6 279.430  10
  -5   1   2 14345.1 337.570  19
  -5   1   2 13903.8 517.530  32
  -5   1   1 3847.71 243.941  19
  -5   1   1 3816.42 194.946  10
  -5   1   1 3558.85 424.942  32
  -5   1   0 2364.91 293.405  23
  -5   1   0 1510.04 192.982  11
  -5   1   0 2088.83 214.558  19
  -5   1   0 2143.75 171.298  10
  -5   1   0 2606.67 419.465  32
  -5   1  -1 2038.13 314.486  23
  -5   1  -1 1871.24 184.014  11
  -5   1  -1 1964.00 201.383  19
  -5   1  -2 917.099 302.262  23
  -5   1  -2 653.613 166.448  11
  -5   1  -2 1170.52 173.684  19
  -5   1  -3 3086.67 347.500  23
  -5   1  -3 3991.27 202.326  11
  -5   1  -3 3598.20 193.858  19
  -5   1  -3 3452.68 531.874  32
  -5   1  -4 973.467 175.349  11
  -5   1  -4 674.304 156.884  19
  -5   1  -5 6562.14 443.720  23
  -5   1  -5 6980.08 230.148  11
  -5   1  -6 1185.94 395.530  23
  -5   1  -6 1206.92 173.973  11
  -5   1  -6 469.267 308.494  21
  -5   1  -7 1104.08 399.654  23
  -5   1  -7 705.125 162.148  11
  -5   1  -8 1261.36 384.032  23
  -5   1  -8 982.038 152.764  11
  -5   1  -9 1206.58 356.752  23
  -5   1  -9 272.589 282.913  21
  -5   1 -10 832.649 304.615  23
  -5   1 -11 994.511 229.681  23
  -5   0  14 45.0489 174.352  33
   5   0 -13-45.5141 99.3764  13
  -5   0  13-82.7473 134.717  17
   5   0 -12 1388.94 134.944  12
  -5   0  12 1636.19 201.161  17
   5   0 -11 695.090 152.186  12
   5   0 -10 459.726 221.600  25
   5   0 -10 259.352 175.024  12
   5   0  -9 3761.42 281.560  25
   5   0  -9 4255.72 392.664   6
  -5   0   9 4134.20 208.927  22
   5   0  -8 1674.16 263.551  25
  -5   0   8 1629.46 199.908  22
   5   0  -8 1893.43 341.353   6
   5   0  -7-95.1420 256.567  25
  -5   0   7-30.7306 202.043  22
   5   0  -7-198.825 272.031   6
   5   0  -6 3966.33 319.639  25
   5   0  -6 5219.64 382.703   6
  -5   0   5 1814.89 190.217   9
   5   0  -5 1659.77 303.521   6
  -5   0   4 852.599 166.875  29
   5   0  -4 478.040 265.526   6
  -5   0   4 374.678 169.718   9
  -5   0   3 3255.07 190.384  29
   5   0  -3 2538.06 323.313   6
  -5   0   3 2662.07 159.719  10
  -5   0   3 2694.39 185.111   9
   5   0  -2 4110.25 348.472   6
  -5   0   2 4026.03 412.351  33
  -5   0   2 3975.16 178.168  10
  -5   0   1 373.887 180.031  19
  -5   0   1 577.088 153.915  10
  -5   0   0 4718.66 307.084  23
  -5   0   0 4431.29 218.507  19
  -5   0   0 5415.99 191.449  10
  -5   0   0 5492.87 406.832  32
  -5   0  -1 1987.08 276.854   7
  -5   0  -1 1907.79 165.087  11
  -5   0  -1 1439.73 177.528  19
  -5   0  -1 2159.35 392.999  32
  -5   0  -2 17635.0 434.823   7
  -5   0  -2 21132.8 463.193  23
  -5   0  -2 22094.9 305.346  11
  -5   0  -2 18108.2 300.987  19
  -5   0  -2 17452.1 612.458  32
  -5   0  -3 589.493 323.723  33
  -5   0  -3 726.012 311.902  23
  -5   0  -3 831.756 148.303  11
  -5   0  -4 207.579 289.992  24
  -5   0  -4 544.893 328.666  23
  -5   0  -4 212.561 260.892  21
  -5   0  -4 239.405 142.158  11
  -5   0  -4 590.295 316.331  33
  -5   0  -4-517.914 487.813  32
  -5   0  -5 572.049 311.963  24
  -5   0  -5 447.177 355.851  23
  -5   0  -5 356.742 284.548  21
  -5   0  -5 524.773 146.043  11
  -5   0  -6 2001.46 348.265  24
  -5   0  -6 2277.96 324.179  21
  -5   0  -6 1712.64 163.848  11
  -5   0  -7 4774.95 396.614  24
  -5   0  -7 4640.38 373.854  21
  -5   0  -7 4899.47 189.843  11
  -5   0  -8 592.609 344.436  24
  -5   0  -8 281.265 339.192  21
  -5   0  -8 523.172 137.574  11
  -5   0  -9 2698.84 359.552  24
  -5   0  -9 2698.00 353.384  21
  -5   0 -10 896.717 300.589  24
  -5   0 -10 437.251 306.983  21
  -5   0 -11 7297.51 390.692  23
  -5   0 -11 7220.46 324.822  21
  -5   0 -12 965.258 242.960  23
   5   1 -13 179.484 103.673  13
  -5  -1  13 358.646 136.330  17
  -5  -1  12 1563.54 210.810  17
  -5  -1  11 1107.99 227.777  17
   5   1 -10 2033.00 170.870  12
  -5  -1  10 2189.29 280.390  17
   5   1  -9 5188.06 223.488  12
  -5  -1   9 4596.12 226.855  22
   5   1  -8 446.100 209.283  25
   5   1  -8 408.491 178.278  12
  -5  -1   8 353.426 199.679  22
   5   1  -8 602.720 265.551   6
   5   1  -7-164.130 233.183  25
  -5  -1   7-6.91715 224.608  22
   5   1  -7-9.60684 269.115   6
   5   1  -6 21409.7 590.756   6
  -5  -1   6 21781.4 441.609  22
  -5  -1   5 4801.36 271.213  29
   5   1  -5 4156.69 270.395  25
   5   1  -5 5120.59 328.139   6
   5   1  -4 99.6734 229.357   6
   5   1  -3 20827.8 537.101   6
  -5  -1   3 20656.4 297.797  10
   5   1  -2 3047.86 321.384   6
  -5  -1   2 3779.47 168.793  10
   5   1  -1 51961.6 787.643   6
  -5  -1   1 50099.8 504.128   9
  -5  -1   1 52302.3 517.517  10
  -5  -1   0 60203.4 704.255  23
  -5  -1  -1 3211.50 324.411   7
  -5  -1  -2 425.111 248.415   7
  -5  -1  -2 463.851 226.717   1
  -5  -1  -2 202.004 129.453  11
  -5  -1  -3 327.859 345.592   1
  -5  -1  -3 161.847 117.561  11
  -5  -1  -4 5735.59 395.502  33
  -5  -1  -4 6306.12 323.623  21
  -5  -1  -4 7001.46 188.276  11
  -5  -1  -5 1538.96 310.830  24
  -5  -1  -5 1065.21 282.207  21
  -5  -1  -5 1513.87 136.101  11
  -5  -1  -5 607.612 468.138  36
  -5  -1  -5 1745.15 351.049  33
  -5  -1  -5 1538.16 290.935   1
  -5  -1  -6 1926.56 343.628  24
  -5  -1  -6 1695.13 292.224   1
  -5  -1  -6 2114.29 314.015  21
  -5  -1  -6 1347.82 477.454  36
  -5  -1  -7 2988.74 385.006  24
  -5  -1  -7 3001.77 318.138   1
  -5  -1  -7 3349.08 359.820  21
  -5  -1  -8 5329.48 431.766  24
  -5  -1  -8 5711.70 407.571  21
   5   1   9 558.434 282.140   3
  -5  -1  -9 609.882 367.195  24
  -5  -1 -10 569.401 347.468  24
  -5  -1 -11 972.122 299.358  24
  -5  -1 -12 1871.60 255.591  24
  -5  -1 -13 350.338 218.322  23
   5   2 -12 2250.66 157.469  13
  -5  -2  12 2044.24 202.632  17
  -5  -2  11 88.4493 216.538  17
  -5  -2  10 1189.80 264.177  17
  -5  -2   9 13449.7 403.472  17
  -5  -2   9 12380.4 310.211  22
  -5  -2   8 288.600 217.614  22
  -5  -2   8 171.388 252.532   2
  -5  -2   8 280.306 274.939  17
  -5  -2   7 1529.99 251.338  29
   5   2  -7 1076.99 169.525  12
  -5  -2   7 1324.24 242.848  22
  -5  -2   6 19550.2 432.889  29
  -5  -2   6 20462.4 416.266  22
  -5  -2   5 12763.2 234.704  26
  -5  -2   5 11692.0 351.240  29
   5   2  -5 12300.0 438.336   6
  -5  -2   5 11704.5 350.527  22
  -5  -2   4 10234.8 219.926  26
   5   2  -4 10143.9 349.913   6
  -5  -2   3 9178.80 218.027  26
   5   2  -3 9683.76 342.285   6
  -5  -2   2 21764.2 311.442   9
   5   2  -2 20269.0 446.217   6
   5   2  -1 1032.69 196.433   6
  -5  -2   1 874.731 145.861  17
   5   2   0 3127.72 264.950   6
  -5  -2   0 2490.43 266.595  23
  -5  -2  -1 61186.6 581.816  10
  -5  -2  -1 63277.7 704.762  23
  -5  -2  -2 43078.4 713.579   7
  -5  -2  -2 42457.1 542.009  24
  -5  -2  -3 864.515 249.618   7
  -5  -2  -3 1169.37 315.631   1
  -5  -2  -3 1595.91 247.666  24
  -5  -2  -3 894.586 276.319  23
  -5  -2  -3 802.206 136.685  10
  -5  -2  -4 3622.27 298.016  24
  -5  -2  -4 3488.10 372.488  33
  -5  -2  -5 2122.23 318.055   1
  -5  -2  -5 1052.90 488.883  36
  -5  -2  -5 1871.82 350.336  33
  -5  -2  -6 8720.56 449.988   1
  -5  -2  -6 5546.53 569.530  36
  -5  -2  -7 133.877 298.687   1
  -5  -2  -7 782.478 484.239  36
  -5  -2  -8 5907.93 426.896   1
  -5  -2  -8 5709.55 424.969  24
  -5  -2  -9 286.688 310.157   1
  -5  -2  -9-58.7372 367.258  24
  -5  -2 -10 1350.58 380.541  24
  -5  -2 -11 55.0675 338.241  24
  -5  -2 -11 586.015 312.852  21
  -5  -2 -12 283.952 291.442  24
  -5  -2 -12 290.858 256.728  21
  -5  -2 -13 406.620 216.874  24
  -5  -2 -13 351.527 201.564  21
  -5  -2 -14-10.5441 370.759  35
   5   3 -12 4246.57 143.536  13
  -5  -3  12 4469.74 185.794  17
   5   3 -11 809.667 149.594  13
  -5  -3  11 992.908 212.408  17
  -5  -3  10 754.962 249.384  17
  -5  -3   9 2662.19 261.039  29
  -5  -3   9 3774.76 306.792  17
  -5  -3   8 5806.17 326.484  29
  -5  -3   8 6574.64 280.623  22
  -5  -3   8 6645.06 349.509  17
  -5  -3   7 16851.7 450.070  29
  -5  -3   7 18348.6 401.570  22
  -5  -3   7 17375.6 417.949  17
  -5  -3   6 34913.8 592.941  29
  -5  -3   6 35623.6 526.485  22
  -5  -3   5 33200.9 563.721  29
  -5  -3   5 32500.9 397.131  26
  -5  -3   5 34250.9 509.351  22
  -5  -3   4 16847.7 408.746  29
  -5  -3   4 15918.4 282.410  26
  -5  -3   4 16291.8 371.935  22
  -5  -3   3 614.707 234.704  29
  -5  -3   3 508.019 189.680  27
  -5  -3   3 90.1237 149.386  26
  -5  -3   3 11.5309 194.461  17
  -5  -3   2 28114.9 384.819  17
  -5  -3   1 1446.18 147.966   9
  -5  -3   1 1050.83 163.452  17
  -5  -3   0 9069.58 204.432  10
  -5  -3   0 8716.23 215.721  17
  -5  -3  -1 17752.1 518.213   7
  -5  -3  -1 19019.5 483.340   1
  -5  -3  -1 14124.1 332.208  23
  -5  -3  -1 16043.6 250.905  10
  -5  -3  -1 15745.5 241.625   9
  -5  -3  -2 3251.97 334.224   7
  -5  -3  -2 3169.63 151.923  10
  -5  -3  -2 2962.76 231.898  24
  -5  -3  -3 5460.15 281.374  24
  -5  -3  -3 6000.53 294.684  23
  -5  -3  -3 5966.44 176.335  10
  -5  -3  -4 2292.07 164.873  16
  -5  -3  -4 2237.94 147.785  10
  -5  -3  -5 155.735 495.623  36
  -5  -3  -5 445.594 259.262  24
  -5  -3  -5 646.208 123.696  10
  -5  -3  -5 496.826 245.009  21
  -5  -3  -5 682.309 323.944  33
  -5  -3  -5 489.944 160.990  16
  -5  -3  -6 1173.38 331.093   1
  -5  -3  -6 610.997 176.922  16
  -5  -3  -6 1072.03 287.506  24
  -5  -3  -6 1098.67 266.065  21
  -5  -3  -6 501.799 512.539  36
  -5  -3  -6 1059.82 340.212  33
  -5  -3  -6 508.897 117.735  10
  -5  -3  -7 3839.56 353.674  24
  -5  -3  -7 4056.05 325.460  21
  -5  -3  -7 3389.87 550.256  36
  -5  -3  -8 1325.93 321.860  21
  -5  -3  -8 1502.56 385.290   1
  -5  -3  -9 801.925 222.189  16
  -5  -3  -9-272.913 382.453  30
  -5  -3  -9 743.100 373.466   1
  -5  -3  -9 508.695 325.204  21
  -5  -3 -10 82.5981 339.076   1
  -5  -3 -10 159.244 321.229  30
  -5  -3 -10 590.371 320.407  21
  -5  -3 -11 2151.64 374.792  24
  -5  -3 -11 2241.07 330.717  21
  -5  -3 -12 114.372 309.496  24
  -5  -3 -12 608.894 261.201  21
  -5  -3 -13 78.7655 251.369  24
  -5  -3 -13 314.248 210.698  21
  -5  -3 -14 687.910 177.129  24
   5   4 -12 840.079 100.003  11
  -5  -4  11 722.739 176.117  17
  -5  -4  10 212.353 196.545  29
  -5  -4  10-154.540 204.307  17
  -5  -4   9 2969.41 293.608  29
  -5  -4   9 3312.88 284.950  17
  -5  -4   8 1222.20 311.990  29
  -5  -4   8 2428.61 298.852  17
  -5  -4   7 864.103 321.440  29
  -5  -4   7 752.922 286.483  17
  -5  -4   7 1058.46 148.639  26
  -5  -4   7 1245.50 243.493  22
  -5  -4   6 20022.0 427.524  22
  -5  -4   6 21550.3 447.385  17
  -5  -4   5 3835.46 219.953  26
  -5  -4   4 4498.99 199.990  26
  -5  -4   3 4865.07 312.426  29
  -5  -4   3 5371.75 203.106  26
  -5  -4   3 5033.12 264.520  22
  -5  -4   2 79997.1 883.494  29
  -5  -4   2 82029.1 740.305  26
  -5  -4   2 80977.2 814.091  22
  -5  -4   2 81763.5 1128.62  33
  -5  -4   2 79509.7 766.293  17
  -5  -4   1 16003.1 335.487   5
  -5  -4   1 19914.9 321.886  17
  -5  -4   0 3092.00 140.388  20
  -5  -4   0 3331.76 173.789  17
  -5  -4  -1 16736.5 264.076  17
  -5  -4  -2 28244.4 596.533   7
  -5  -4  -2 26677.9 381.770  24
  -5  -4  -3 4335.71 166.574  16
  -5  -4  -3 4704.17 248.537  24
  -5  -4  -3 4600.57 231.320  23
  -5  -4  -3 4568.03 142.503  10
  -5  -4  -4 7075.00 206.428  16
  -5  -4  -4 7274.92 409.322  33
  -5  -4  -4 7320.15 287.690  24
  -5  -4  -4 7542.07 296.450  23
  -5  -4  -4 6522.57 635.338  35
  -5  -4  -5 27818.8 370.457  16
  -5  -4  -5 24356.8 593.252  33
  -5  -4  -5 22167.1 474.553  27
  -5  -4  -5 27577.3 477.634  24
  -5  -4  -5 31868.2 703.229   1
  -5  -4  -5 21434.3 753.542  36
  -5  -4  -5 21654.8 837.833  35
  -5  -4  -6 8341.40 252.971  16
  -5  -4  -6 7457.19 603.940  36
  -5  -4  -6 9871.36 490.645   1
  -5  -4  -6 9058.82 365.519  24
  -5  -4  -6 8437.94 327.661  21
  -5  -4  -7 14706.6 322.951  16
  -5  -4  -7 9737.26 533.848  30
  -5  -4  -7 17542.5 623.755   1
  -5  -4  -7 14374.2 440.522  24
  -5  -4  -7 13618.8 393.428  21
  -5  -4  -7 12344.5 672.091  36
  -5  -4  -8 247.525 388.444  30
  -5  -4  -8 756.545 393.560   1
  -5  -4  -8 999.826 331.945  24
  -5  -4  -8 1134.05 296.583  21
  -5  -4  -9 1134.69 364.604  30
  -5  -4  -9 1730.05 369.437  24
  -5  -4  -9 1777.42 317.311  21
  -5  -4 -10 4296.32 276.415  16
  -5  -4 -10 4497.97 474.423   1
  -5  -4 -10 3490.03 339.168  21
  -5  -4 -11 10494.7 385.567  21
  -5  -4 -11 13727.4 339.800  16
  -5  -4 -12 495.045 247.203  21
  -5  -4 -13 125.105 558.788  35
  -5  -4 -14 263.245 197.786  24
  -5  -4 -14 132.128 444.026  35
  -5  -4 -15 537.011 275.014  35
   5   5 -11 263.400 102.083  11
  -5  -5  10 1184.25 215.510  29
   5   5 -10 1232.13 147.845  11
  -5  -5   9 4355.13 318.247  29
  -5  -5   9 4981.93 261.783  17
  -5  -5   8 255.617 319.559  29
  -5  -5   8 833.677 247.588  17
  -5  -5   7 1223.24 143.272  26
  -5  -5   7 1731.70 271.701  17
  -5  -5   6 11458.0 269.581  26
  -5  -5   6 13377.1 387.468  17
  -5  -5   5 51158.5 556.676  26
  -5  -5   5 54720.5 676.282  17
  -5  -5   4 41550.4 874.694  33
  -5  -5   4 43222.7 504.722  26
  -5  -5   4 42623.2 575.434  22
  -5  -5   3 32.2340 215.509   5
  -5  -5   3 375.043 112.818  15
  -5  -5   3-3.00169 312.417   7
  -5  -5   3 585.931 194.592  26
  -5  -5   3-48.6461 218.687  22
  -5  -5   2 9975.37 485.151  33
  -5  -5   2 11644.7 223.928  15
  -5  -5   2 8487.61 342.184   5
  -5  -5   2 10448.2 470.417   7
  -5  -5   2 10967.5 284.431  26
  -5  -5   2 10697.7 296.495  22
  -5  -5   2 9448.84 243.173  20
  -5  -5   2 11278.7 358.180  34
  -5  -5   1 55573.5 536.162  15
  -5  -5   1 54934.3 705.341  29
  -5  -5   1 51587.2 890.191   7
  -5  -5   1 54299.3 594.980  26
  -5  -5   1 53493.5 594.389  22
  -5  -5   1 58005.0 873.712  33
  -5  -5   1 51766.2 547.748  20
  -5  -5   1 55500.0 700.744  34
  -5  -5   1 51698.8 567.047  17
  -5  -5   0 5412.36 303.567  31
  -5  -5   0 4689.75 272.032  29
  -5  -5   0 5616.59 191.932  15
  -5  -5   0 5575.91 385.741   7
  -5  -5   0 5130.21 340.179  34
  -5  -5   0 4536.64 270.469   5
  -5  -5   0 4431.65 222.414  22
  -5  -5   0 4611.78 194.613  20
  -5  -5   0 4896.84 215.589  17
  -5  -5  -1 15119.1 414.107  31
  -5  -5  -1 14201.5 343.398  29
  -5  -5  -1 16330.1 496.276   7
  -5  -5  -1 15551.7 349.960  27
  -5  -5  -1 14054.3 294.886  22
  -5  -5  -1 15045.4 280.242  20
  -5  -5  -1 14312.1 360.016   5
  -5  -5  -2 27055.7 533.829  31
  -5  -5  -2 30101.3 358.336  15
  -5  -5  -2 28299.9 457.854  27
  -5  -5  -2 24245.1 360.169  22
  -5  -5  -2 25463.4 347.577  20
  -5  -5  -2 29101.1 750.305  36
  -5  -5  -2 32763.8 608.571  30
  -5  -5  -3 10945.7 209.508  16
  -5  -5  -3 12151.6 226.071  15
  -5  -5  -3 11865.5 356.582  27
  -5  -5  -3 9813.11 203.502  18
  -5  -5  -3 13285.5 627.786  36
  -5  -5  -3 12062.2 454.710  33
  -5  -5  -4 7070.94 200.956  16
  -5  -5  -4 7073.58 419.443  30
  -5  -5  -4 6627.39 335.035  27
  -5  -5  -4 6453.55 256.133  24
  -5  -5  -4 6993.03 385.610  33
  -5  -5  -4 6438.62 572.891  36
  -5  -5  -5 1224.04 168.216  16
  -5  -5  -5 1473.24 368.767  30
  -5  -5  -5 1745.72 310.361  27
  -5  -5  -5 1487.43 248.566  24
  -5  -5  -5 2389.68 341.452  33
  -5  -5  -6 93394.2 1224.64  30
  -5  -5  -6 98301.4 1008.83  24
  -5  -5  -7 2911.24 234.421  16
  -5  -5  -7 2744.27 409.254  30
  -5  -5  -7 2923.75 322.079  24
  -5  -5  -8 8173.34 400.321  24
  -5  -5  -8 7390.19 438.181  30
  -5  -5  -9 109.381 329.649  24
  -5  -5  -9 714.022 261.559  21
  -5  -5 -10 290.860 260.425  30
  -5  -5 -10 4.26128 374.361   1
  -5  -5 -10-116.905 335.438  24
  -5  -5 -10 176.762 250.022  21
  -5  -5 -10-401.405 772.492  35
  -5  -5 -11 289.750 212.503  16
  -5  -5 -11 384.251 330.100  24
  -5  -5 -12 179.783 183.089  16
  -5  -5 -12 44.0337 293.118  24
  -5  -5 -12-306.789 644.280  35
  -5  -5 -13 273.071 255.334  24
  -5  -5 -13 464.950 551.332  35
  -5  -5 -14 1309.47 434.981  35
  -5  -5 -15 929.878 260.511  35
  -5  -6  10 744.330 176.791  29
   5   6 -10 896.548 104.748  11
  -5  -6   9 4576.34 296.461  29
   5   6  -9 4804.49 168.430  11
  -5  -6   8 1623.05 333.894  29
   5   6  -8 1833.01 169.175  11
  -5  -6   7 1020.24 235.813  17
  -5  -6   6 2870.34 188.923  26
  -5  -6   6 3754.72 285.423  17
  -5  -6   5 2754.63 197.167  26
  -5  -6   5 2360.92 288.483  17
  -5  -6   4-109.427 264.078   7
  -5  -6   4 49.8493 197.635  26
  -5  -6   4 292.193 181.604  20
  -5  -6   4-179.853 285.571   5
  -5  -6   4-154.510 265.193  17
  -5  -6   3 666.397 281.467   5
  -5  -6   3 1094.28 145.220  15
  -5  -6   3 1475.68 269.058  27
  -5  -6   3 819.066 294.911   7
  -5  -6   3 713.414 224.677  26
  -5  -6   3 1221.48 209.774  22
  -5  -6   3 963.184 200.763  20
  -5  -6   2 11964.4 258.481  15
  -5  -6   2 10092.5 456.749   7
  -5  -6   2 12734.2 347.858  27
  -5  -6   2 9392.13 425.044   5
  -5  -6   2 11196.3 323.970  26
  -5  -6   2 10911.8 289.716  22
  -5  -6   2 10991.9 305.236  20
  -5  -6   1 3773.11 192.610  15
  -5  -6   1 2844.47 315.523   7
  -5  -6   1 4073.08 253.455  27
  -5  -6   1 3197.48 207.624  22
  -5  -6   1 3143.14 233.088  20
  -5  -6   1 2652.94 295.789   5
  -5  -6   0 20596.2 431.639  30
  -5  -6   0 19378.1 332.154  15
  -5  -6   0 18076.9 431.816  29
  -5  -6   0 19755.9 377.773  28
  -5  -6   0 17181.2 504.700   7
  -5  -6   0 19997.5 392.805  27
  -5  -6   0 17248.9 319.606  22
  -5  -6   0 19037.3 354.909  20
  -5  -6   0 16044.0 470.722   5
  -5  -6  -1 3203.11 301.172  31
  -5  -6  -1 2932.37 271.435  30
  -5  -6  -1 2292.04 240.548  29
  -5  -6  -1 2544.22 212.631  28
  -5  -6  -1 2086.62 160.481  22
  -5  -6  -1 2743.40 284.095   5
  -5  -6  -1 2549.58 208.614  20
  -5  -6  -1 2479.67 463.179  36
  -5  -6  -2 2356.00 317.520  33
  -5  -6  -2 3093.76 294.088  30
  -5  -6  -2 3456.92 187.531  15
  -5  -6  -2 2756.29 216.988  29
  -5  -6  -2 2527.68 228.846  28
  -5  -6  -2 2924.30 210.271  20
  -5  -6  -2 3314.79 492.741  36
  -5  -6  -2 2624.18 251.381   5
  -5  -6  -3 14197.2 446.695  30
  -5  -6  -3 14489.5 633.751  36
  -5  -6  -3 15322.8 287.010  15
  -5  -6  -3 12074.6 297.526  29
  -5  -6  -3 16377.2 557.016   1
  -5  -6  -3 12544.5 324.111  28
  -5  -6  -3 13472.8 286.760  20
  -5  -6  -3 11722.6 249.570  18
  -5  -6  -3 14092.5 446.145  33
  -5  -6  -4 1217.12 145.367  16
  -5  -6  -4 1118.30 353.981  31
  -5  -6  -4 292.341 153.747  18
  -5  -6  -4 1178.09 161.381  15
  -5  -6  -4 996.967 468.708   1
  -5  -6  -5 4579.85 206.001  16
  -5  -6  -5 5792.48 390.421  30
  -5  -6  -5 4086.22 184.112  15
  -5  -6  -5 6102.21 111.231  18
  -5  -6  -5 3702.91 445.293   1
  -5  -6  -5 7364.05 612.268  36
  -5  -6  -5 4938.38 643.559  35
  -5  -6  -6 616.326 351.872  30
  -5  -6  -6 174.432 192.296  16
  -5  -6  -6 11.3376 412.046   1
  -5  -6  -6 575.076 260.859  24
  -5  -6  -7 24319.0 408.201  16
  -5  -6  -7 23357.0 585.040  30
  -5  -6  -7 23962.0 666.220  27
  -5  -6  -7 23274.4 500.613  24
  -5  -6  -7 23856.3 765.181   1
  -5  -6  -8 7201.19 284.057  16
  -5  -6  -8 5733.16 394.393  30
  -5  -6  -8 5593.04 358.387  24
  -5  -6  -8 8010.46 547.994   1
  -5  -6  -8 5093.25 787.527  35
  -5  -6  -9 679.171 226.520  16
  -5  -6  -9 1137.76 282.914  30
  -5  -6  -9 1448.79 411.253   1
  -5  -6  -9 923.933 304.335  24
  -5  -6  -9 1244.36 718.574  35
  -5  -6 -10 4292.55 357.199  24
  -5  -6 -10 3177.77 739.641  35
  -5  -6 -10 3308.52 278.559  30
  -5  -6 -11 838.974 306.847  24
  -5  -6 -11 724.726 655.157  35
  -5  -6 -12 549.162 253.135  31
  -5  -6 -12 513.163 275.796  24
  -5  -6 -12 808.125 591.073  35
  -5  -6 -13 869.525 151.143  16
  -5  -6 -13 1330.94 486.928  35
  -5  -6 -13 424.707 285.506  27
  -5  -6 -13 767.813 236.739  24
  -5  -6 -14 467.141 209.687  27
  -5  -6 -14 677.802 181.810  24
  -5  -7   9 87.6011 190.907  29
  -5  -7   8 5086.13 326.195  29
  -5  -7   7 452.134 339.784  29
  -5  -7   6 418.247 147.641  26
  -5  -7   5 1907.52 179.463  26
  -5  -7   4 2629.71 138.346  15
  -5  -7   4 2837.58 226.041  26
  -5  -7   4 2382.42 228.002  20
  -5  -7   4 2512.81 358.958   5
  -5  -7   3 675.279 305.212   5
  -5  -7   3 1024.50 155.468  15
  -5  -7   3 1089.15 263.581  27
  -5  -7   3 336.434 238.903  26
  -5  -7   3 643.504 231.539  20
  -5  -7   2 1739.90 182.490  15
  -5  -7   2 1451.86 322.414   5
  -5  -7   2 1913.70 302.096  27
  -5  -7   2 1127.43 258.428  26
  -5  -7   2 1015.45 249.364  20
  -5  -7   1-34.8879 166.982  15
  -5  -7   1-82.9870 241.893  27
  -5  -7   0 4667.38 236.316  15
  -5  -7   0 5107.14 296.280  28
  -5  -7   0 4499.91 290.582  27
  -5  -7   0 3766.51 279.922  20
  -5  -7   0 4397.92 386.718  34
  -5  -7   0 4257.68 369.810   5
  -5  -7  -1 861.200 251.459  29
  -5  -7  -1 918.605 290.798   5
  -5  -7  -1 1462.96 251.044  28
  -5  -7  -1 1347.56 272.849  27
  -5  -7  -1 795.172 236.918  20
  -5  -7  -1 1518.11 371.336  34
  -5  -7  -2 2246.87 233.738  29
  -5  -7  -2 2681.16 279.305  28
  -5  -7  -2 2902.55 305.592  27
  -5  -7  -2 2509.20 239.747  20
  -5  -7  -2 2979.41 415.047  34
  -5  -7  -2 1445.63 210.095  18
  -5  -7  -2 1850.78 279.368   5
  -5  -7  -3 3102.11 369.769  31
  -5  -7  -3 3972.90 339.230  30
  -5  -7  -3 3628.23 220.697  15
  -5  -7  -3 2718.53 294.025  28
  -5  -7  -3 2819.69 321.406  27
  -5  -7  -3 3297.66 251.101  20
  -5  -7  -3 2798.85 445.345  34
  -5  -7  -3 1656.00 206.144  18
  -5  -7  -4 12503.6 485.865  31
  -5  -7  -4 13768.9 299.904  15
  -5  -7  -4 11686.6 386.537  28
  -5  -7  -4 12282.9 513.755   1
  -5  -7  -4 12319.2 443.792  27
  -5  -7  -5 8658.45 486.747  31
  -5  -7  -5 8580.29 435.614  30
  -5  -7  -5 9834.00 267.599  15
  -5  -7  -5 7960.25 370.693  28
  -5  -7  -5 8927.17 473.130  27
  -5  -7  -5 14776.4 150.907  18
  -5  -7  -5 13788.4 773.805   1
  -5  -7  -5 8690.09 252.794  16
  -5  -7  -6 17450.2 561.011  31
  -5  -7  -6 16687.0 531.615  30
  -5  -7  -6 17299.2 298.782  15
  -5  -7  -6 17816.1 698.913   1
  -5  -7  -6 16424.1 775.927  35
  -5  -7  -6 16446.4 332.090  16
  -5  -7  -7 481.804 380.531  31
  -5  -7  -7 87.8483 186.310  16
  -5  -7  -7 450.295 308.411  30
  -5  -7  -7 1251.62 623.930  35
  -5  -7  -7 174.907 371.437   1
  -5  -7  -8-262.526 390.610   1
  -5  -7  -8-26.1553 357.339  31
  -5  -7  -8-246.661 201.746  16
  -5  -7  -8 367.345 283.207  30
  -5  -7  -8 172.227 243.218  24
  -5  -7  -9 3454.17 240.352  16
  -5  -7  -9 2047.02 370.920  31
  -5  -7  -9 2964.44 302.724  24
  -5  -7  -9 3038.86 462.668   1
  -5  -7  -9 2953.85 644.113  35
  -5  -7 -10 2203.58 226.950  16
  -5  -7 -10 1967.64 323.643  31
  -5  -7 -10 1906.07 298.322  24
  -5  -7 -10 2916.51 603.318  35
  -5  -7 -11 383.473 183.376  16
  -5  -7 -11 844.089 255.671  31
  -5  -7 -11 614.097 266.901  24
  -5  -7 -11 1196.08 538.051  35
  -5  -7 -12 362.426 233.520  24
  -5  -7 -12 1105.00 469.994  35
  -5  -7 -13 103.443 268.122  27
  -5  -7 -13 377.607 197.060  24
  -5  -7 -14-179.685 180.412  27
  -5  -8   8 206.102 176.326  29
  -5  -8   7 584.403 260.661  29
   5   8  -7 513.428 132.264  19
  -5  -8   5-27.9045 141.201  26
  -5  -8   4 538.447 179.445  26
  -5  -8   4 272.906 207.908  20
  -5  -8   3 271.451 141.031  15
  -5  -8   3 3.27936 221.043  26
  -5  -8   3-99.4336 245.198  20
  -5  -8   2 236.735 305.726   5
  -5  -8   2 588.006 172.417  15
  -5  -8   2 570.649 282.828  27
  -5  -8   2 115.546 252.448  26
  -5  -8   2 351.848 261.696  20
  -5  -8   1 5114.21 240.353  15
  -5  -8   1 3832.15 373.659  29
  -5  -8   1 4146.23 324.063  20
  -5  -8   1 3766.85 288.134  18
  -5  -8   1 4005.50 406.123   5
  -5  -8   0-207.013 204.970  15
  -5  -8   0 54.1160 296.030   5
  -5  -8   0-368.566 295.750  29
  -5  -8   0 1191.08 286.205  28
  -5  -8   0 910.294 260.327  27
  -5  -8   0-118.609 274.139  20
  -5  -8  -1 2500.63 281.224  29
  -5  -8  -1 5184.41 324.595  28
  -5  -8  -1 4298.32 311.805  27
  -5  -8  -1 3594.25 298.733  20
  -5  -8  -1 4939.78 405.833  34
  -5  -8  -1 3439.39 375.429   5
  -5  -8  -2 2648.84 226.664  29
  -5  -8  -2 3417.34 321.351  28
  -5  -8  -2 2800.24 318.291  27
  -5  -8  -2 3241.20 277.592  20
  -5  -8  -2 3391.25 407.120  34
  -5  -8  -2 2178.05 317.998   5
  -5  -8  -3 4563.58 243.673  15
  -5  -8  -3 4255.40 332.858  28
  -5  -8  -3 3581.03 346.198  27
  -5  -8  -3 4439.81 287.858  20
  -5  -8  -3 4006.48 440.158  34
  -5  -8  -4 933.036 420.876  34
  -5  -8  -4 1872.09 209.474  15
  -5  -8  -4 1106.91 311.071  28
  -5  -8  -4 728.314 329.147  27
  -5  -8  -5 7423.70 250.866  15
  -5  -8  -5 7198.17 377.820  28
  -5  -8  -5 7793.68 416.242  27
  -5  -8  -5 6409.57 494.373  34
  -5  -8  -6-76.6439 304.099   1
  -5  -8  -6 57.9258 147.909  16
  -5  -8  -6 234.578 149.449  15
  -5  -8  -6 99.3261 357.303  27
  -5  -8  -7 4867.41 377.362  31
  -5  -8  -7 4668.08 478.313   1
  -5  -8  -7 4612.11 440.072  27
  -5  -8  -7 4483.16 222.863  16
  -5  -8  -8 2978.40 215.676  16
  -5  -8  -8 3208.61 341.910  31
  -5  -8  -8 3279.26 434.620  27
  -5  -8  -9 563.633 271.769  31
  -5  -8  -9-70.8087 180.607  16
  -5  -8  -9 152.430 401.578  27
  -5  -8 -10-207.672 174.763  16
  -5  -8 -10-35.6100 380.484  27
  -5  -8 -11 316.065 157.723  16
  -5  -8 -12 964.144 148.251  16
  -5  -8 -13 1161.54 117.026  16
  -5  -8 -13 145.085 195.822  34
  -5  -9   6-122.287 200.420  29
  -5  -9   5 762.720 265.048  29
  -5  -9   5 818.382 134.989  18
  -5  -9   4-311.545 301.495  29
  -5  -9   4 315.579 129.951  26
  -5  -9   3-259.103 322.755  29
  -5  -9   3 291.075 176.086  26
  -5  -9   2 4795.85 202.536  15
  -5  -9   2 2661.85 335.893  29
  -5  -9   2 4077.57 268.735  26
  -5  -9   2 3551.00 294.951  20
  -5  -9   2 2325.41 235.341  18
  -5  -9   1 305.395 178.359  15
  -5  -9   1-91.3808 271.166  29
  -5  -9   1 409.746 241.264  27
  -5  -9   1 101.103 260.743  26
  -5  -9   1-57.7810 261.692  20
  -5  -9   0 2060.56 266.889  29
  -5  -9   0 2802.62 305.780  20
  -5  -9   0 2855.08 245.500  18
  -5  -9  -1 6611.69 356.156  28
  -5  -9  -1 6250.85 308.461  27
  -5  -9  -2 5962.72 346.143  28
  -5  -9  -2 5315.15 316.623  27
  -5  -9  -2 4172.68 315.664  20
  -5  -9  -2 4087.81 354.425   5
  -5  -9  -3 9606.69 311.606  15
  -5  -9  -3 9625.67 386.117  28
  -5  -9  -3 8457.83 359.591  27
  -5  -9  -3 9810.66 443.159  34
  -5  -9  -4 1099.79 228.740  15
  -5  -9  -4 1603.70 376.879  34
  -5  -9  -4 1381.64 332.588  28
  -5  -9  -4 442.689 317.184  27
  -5  -9  -5 1033.69 180.824  15
  -5  -9  -5 678.348 311.746  28
  -5  -9  -5 1112.62 360.784  34
  -5  -9  -6 122.551 137.871  15
  -5  -9  -6-313.891 311.287  28
  -5  -9  -6 119.575 346.182  34
  -5  -9  -7 579.056 297.348  28
  -5  -9  -7 888.769 315.864  27
  -5  -9  -7 1084.77 352.803  34
  -5  -9  -8 364.595 303.630  27
  -5  -9  -8 600.964 331.310  34
  -5  -9  -9 486.987 295.183  27
  -5  -9  -9 279.147 307.861  34
  -5  -9 -10 1435.78 161.503  16
  -5  -9 -10 1855.38 294.500  27
  -5  -9 -10 1408.55 288.912  34
  -5  -9 -11 1805.49 152.848  16
  -5  -9 -11 1253.67 226.073  34
  -5  -9 -12 1274.07 200.579  27
  -5  -9 -13 349.735 123.944  27
  -5 -10   3 339.462 114.494  26
  -5 -10   3 11179.2 101.264  18
  -5 -10   2 330.274 154.672  26
  -5 -10   2 185.476 175.076  20
  -5 -10   1 2549.67 163.547  15
  -5 -10   1 2388.09 227.295  26
  -5 -10   1 1962.61 231.891  20
  -5 -10   0 689.812 172.721  15
  -5 -10   0 781.060 223.645  20
  -5 -10  -1 1274.35 238.837  27
  -5 -10  -1 607.857 234.542  20
  -5 -10  -2 718.155 230.940  27
  -5 -10  -3 2119.78 196.854  15
  -5 -10  -3 2789.82 289.457  28
  -5 -10  -3 2792.24 229.002  27
  -5 -10  -4 264.058 163.597  15
  -5 -10  -4 480.291 216.778  27
  -5 -10  -5 155.136 144.086  15
  -5 -10  -5-238.738 214.627  27
  -5 -10  -6 789.765 125.310  15
  -5 -10  -6 929.610 258.803  28
  -5 -10  -6 692.811 230.829  27
  -5 -10  -6 880.875 255.605  34
  -5 -10  -7 519.635 255.923  28
  -5 -10  -7 490.330 238.150  34
  -5 -10  -7 356.068 228.211  27
  -5 -10  -8 794.351 234.197  27
  -5 -10  -8 980.444 217.500  34
  -5 -10  -9-51.0149 210.367  27
  -5 -10 -10 442.576 182.308  27
  -5 -10 -11 931.980 144.284  27
  -5 -11   1 700.338 90.1141  26
  -5 -11   0 612.893 133.142  26
  -5 -11  -1 164.165 96.1778  15
  -5 -11  -1 91.9976 161.773  26
  -5 -11  -3 181.301 109.913  15
  -5 -11  -4 601.464 111.552  15
  -5 -11  -5 796.860 197.695  28
  -5 -11  -5 600.144 152.167  27
  -5 -11  -6 99.7152 176.441  28
  -5 -11  -6 293.707 133.893  27
  -5 -11  -7 161.345 120.883  27
  -5 -11  -8 38.3483 104.134  27
  -6   6   3 294.327 212.618  32
  -6   5   7 2178.93 282.625  32
  -6   5   6 1407.57 331.513  32
  -6   5   5 1148.76 371.418  32
   6  -5  -4 225.210 185.610  25
  -6   5   3 43.1860 108.171   9
   6  -5  -3 227.608 197.858  25
  -6   5   2 354.937 119.160   9
  -6   5   2 198.996 428.663  32
  -6   5   1 387.775 427.846  32
  -6   5   1 653.773 126.022   9
  -6   5   0 293.565 409.742  32
  -6   5   0 677.138 119.714   9
  -6   5  -1 236.587 106.684   9
   6  -4  -9 358.940 130.206  25
   6  -4  -8 225.324 169.449  25
   6  -4  -8 186.607 115.982  12
   6  -4  -7 226.206 199.623  25
   6  -4  -7 394.886 138.117  12
   6  -4  -6 244.607 236.727  25
  -6   4   6 734.059 400.400  32
  -6   4   5 793.501 144.926   9
   6  -4  -5 378.355 259.661  25
  -6   4   4 720.366 157.209   9
  -6   4   4 898.820 473.207  32
  -6   4   3 3551.39 194.117   9
  -6   4   2 1320.57 179.811   9
  -6   4   1 606.867 166.268   9
  -6   4   1 282.166 120.366  10
  -6   4   0 316.250 131.517  10
  -6   4   0 810.633 553.393  32
  -6   4  -1 394.030 549.162  32
   6  -4   1 817.109 135.182  14
  -6   4  -1 118.150 187.398  19
  -6   4  -1 364.956 137.253  10
   6  -4   2 4037.45 168.436  14
  -6   4  -2 4502.47 181.245  10
  -6   4  -2 4214.93 567.866  32
   6  -4   3 1070.90 145.975  14
  -6   4  -3 652.782 140.028  10
   6  -4   4 508.569 127.712  14
  -6   4  -4 220.825 120.004  10
   6  -4   5 857.236 106.598  14
  -6   4  -5 777.089 106.006  10
   6  -3 -10 332.369 154.238  25
   6  -3 -10 403.313 106.708  12
   6  -3  -9 1129.95 195.280  25
   6  -3  -8 1669.79 236.996  25
   6  -3  -7 310.465 264.611  25
  -6   3   7-564.619 395.654  32
   6  -3  -6 896.499 298.435  25
  -6   3   6 716.789 445.246  32
  -6   3   5 125.163 172.187   9
  -6   3   4-133.810 180.996   9
  -6   3   3 1492.46 141.814  10
  -6   3   3 1913.21 534.086  32
  -6   3   3 2037.80 211.089   9
  -6   3   2 513.860 195.213   9
  -6   3   2 347.511 145.553  10
  -6   3   1 913.337 165.009  10
  -6   3   0 688.495 175.750  10
   6  -3   0 863.180 150.383  14
  -6   3   0 439.114 228.758  19
  -6   3   0 978.852 606.788  32
  -6   3  -1 1095.75 223.727  19
  -6   3  -1 1652.91 189.580  10
  -6   3  -1 1240.74 630.797  32
  -6   3  -2 939.638 624.036  32
  -6   3  -2 292.961 199.823  19
  -6   3  -2 312.284 180.821  10
  -6   3  -3 6614.52 229.740  10
  -6   3  -3 5670.85 671.439  32
  -6   3  -4 558.062 162.693  10
  -6   3  -5 1130.82 154.195  10
  -6   3  -6 791.575 131.398  10
   6  -3   7 568.874 119.714  14
   6  -2 -11 888.645 113.341  12
  -6   2  11 1487.79 143.916  17
   6  -2 -10 109.001 182.209  25
   6  -2 -10 264.600 135.026  12
  -6   2  10 237.707 306.981  33
   6  -2  -9 1440.21 173.435  12
   6  -2  -9 842.361 227.093  25
  -6   2   9 1010.76 365.964  33
   6  -2  -8 2733.65 277.856  25
  -6   2   8 2665.76 423.860  33
   6  -2  -7 77.7026 289.165  25
   6  -2  -6 787.498 313.411  25
  -6   2   6-127.824 418.943  32
   6  -2  -5 4453.15 426.357   6
  -6   2   5 4720.23 518.566  32
   6  -2  -4 3345.98 400.995   6
  -6   2   4 3072.88 514.418  32
  -6   2   3 430.084 212.596   9
  -6   2   3 351.760 154.253  10
   6  -2  -2 2677.03 423.606   6
  -6   2   2 3880.21 206.847  10
  -6   2   2 3702.74 563.891  32
  -6   2   2 4895.12 249.753   9
  -6   2   1 182.636 247.735  19
   6  -2  -1-79.5814 355.960   6
  -6   2   1 1163.10 194.629  10
  -6   2   1 652.819 549.611  32
  -6   2   0 1392.97 257.060  19
  -6   2   0 2150.91 215.077  10
  -6   2  -1 3317.78 260.715  19
  -6   2  -1 4689.89 240.792  10
  -6   2  -2 579.362 205.313  19
  -6   2  -2 573.980 200.192  10
  -6   2  -2 780.204 644.500  32
  -6   2  -3 811.215 317.740  23
  -6   2  -3 1253.60 205.775  11
  -6   2  -3 969.721 186.248  19
  -6   2  -3 584.594 201.650  10
  -6   2  -4 345.135 311.699  23
  -6   2  -4 454.369 187.666  11
  -6   2  -5 471.356 310.958  23
  -6   2  -5 889.397 180.292  11
  -6   2  -6 476.502 294.247  23
  -6   2  -6 521.049 159.831  11
  -6   2  -7 151.591 252.252  23
  -6   2  -8 14.3909 202.448  23
  -6   2  -8 227.085 116.520  10
  -6   1  12 26.9190 249.970  33
   6  -1 -11 291.236 127.552  12
  -6   1  11 874.131 390.936  33
   6  -1 -10 99.3614 190.744  25
   6  -1 -10 403.270 151.918  12
   6  -1  -9 1460.90 233.112  25
   6  -1  -9 2307.08 199.630  12
   6  -1  -8 657.889 249.796  25
   6  -1  -7 349.474 285.731  25
  -6   1   7 401.270 181.619  22
   6  -1  -7 478.823 258.487   6
  -6   1   6 4171.58 550.151  33
   6  -1  -6 3433.41 338.131  25
   6  -1  -6 3038.34 363.535   6
  -6   1   6 3478.78 424.120  32
  -6   1   5 2764.60 232.973   9
   6  -1  -5 1953.11 353.966   6
  -6   1   5 2585.99 498.879  33
  -6   1   5 2382.96 449.765  32
  -6   1   4-162.544 217.112   9
   6  -1  -4-294.808 307.949   6
  -6   1   4 464.877 435.955  33
  -6   1   4-612.044 441.997  32
  -6   1   3 1488.73 231.599   9
  -6   1   3 1529.76 430.073  33
   6  -1  -3 986.603 324.774   6
  -6   1   3 1655.94 176.826  10
  -6   1   3 1671.64 461.914  32
  -6   1   2 1175.34 184.683  10
  -6   1   2 1421.45 213.976   9
  -6   1   2 1458.97 477.886  32
  -6   1   1 829.938 194.492  10
  -6   1   1 488.726 493.124  32
  -6   1   0 5404.29 287.472  19
  -6   1   0 6479.26 620.130  32
  -6   1  -1 20473.9 519.219  23
  -6   1  -1 18342.8 385.887  19
  -6   1  -2 6910.26 438.728  23
  -6   1  -2 5656.15 255.738  19
  -6   1  -3 67.7583 366.639  23
  -6   1  -3 703.043 189.811  11
  -6   1  -3 518.237 177.214  19
  -6   1  -4 44.6664 360.440  23
  -6   1  -4 203.973 176.491  11
  -6   1  -4-604.680 660.000  32
  -6   1  -5 102.883 357.869  23
  -6   1  -5 272.965 166.268  11
  -6   1  -6 552.036 352.724  23
  -6   1  -6 599.834 161.493  11
  -6   1  -7 631.431 143.281  11
  -6   1  -7 984.563 338.703  23
  -6   1  -8 1232.14 309.833  23
  -6   1  -9 896.422 259.565  23
  -6   1  -9 881.878 130.562  10
  -6   1 -10 228.415 200.222  23
  -6   0  12 463.790 333.615  33
  -6   0  12 280.305 135.994  17
   6   0 -11 1968.28 138.974  12
   6   0 -10 1587.28 167.786  12
   6   0  -9 412.019 212.242  25
   6   0  -9 427.994 175.440  12
   6   0  -8 630.310 240.568  25
  -6   0   8 467.439 183.367  22
   6   0  -7-128.765 249.327  25
  -6   0   7 13.6728 205.948  22
   6   0  -6 6525.86 408.674   6
  -6   0   6 7141.57 315.380  22
  -6   0   5 8014.32 287.527   9
   6   0  -5 5344.40 426.879   6
  -6   0   4 285.854 208.433   9
   6   0  -4 87.6528 288.938   6
   6   0  -3 718.831 289.191   6
  -6   0   3 1004.93 457.715  33
  -6   0   3 1126.10 173.545  10
  -6   0   2 4369.30 216.379  10
  -6   0   2 3009.74 470.870  33
   6   0  -2 3144.39 388.740   6
  -6   0   2 4433.04 471.355  32
  -6   0   1 3309.23 467.015  33
   6   0  -1 3356.50 392.375   6
  -6   0   1 4065.50 501.117  32
  -6   0   0 4148.83 364.281   7
  -6   0   0 3681.39 467.640  33
  -6   0   0 4271.64 532.307  32
  -6   0  -1 962.547 341.779  23
  -6   0  -1 1848.93 213.011  10
  -6   0  -1 929.717 420.593  33
  -6   0  -1 1941.38 546.109  32
  -6   0  -2 8042.84 485.707  33
  -6   0  -2 8396.30 682.173  32
  -6   0  -3 1879.96 389.137  23
  -6   0  -3 2494.80 196.225  11
  -6   0  -3 1459.01 386.448  33
  -6   0  -4 6107.47 446.256  23
  -6   0  -4 5040.25 417.956  33
  -6   0  -5 171.746 391.516  23
  -6   0  -5 164.852 156.412  11
  -6   0  -6 119.816 401.692  23
  -6   0  -6 261.737 144.483  11
  -6   0  -7 133.690 395.718  23
  -6   0  -8 2020.58 390.348  23
  -6   0  -9 921.709 337.767  23
  -6   0 -10 879.039 278.251  23
  -6   0 -11 444.424 205.589  23
  -6  -1  12 135.966 140.018  17
  -6  -1  12 115.855 348.589  33
  -6  -1  11 1206.00 209.927  17
   6   1  -9 6606.15 224.972  12
  -6  -1   9 5211.41 222.762  22
   6   1  -8 1966.82 202.325  12
  -6  -1   8 1757.79 220.899  22
  -6  -1   7 1374.47 242.220  22
  -6  -1   6 3029.19 238.739  29
   6   1  -6 2578.50 270.957  25
  -6  -1   6 3150.62 290.443  22
  -6  -1   5-44.4176 221.602  29
   6   1  -5 558.404 253.603  25
   6   1  -5 225.703 236.062   6
  -6  -1   4 6528.83 295.384  29
   6   1  -4 7474.20 431.498   6
  -6  -1   3 2413.29 229.938  29
   6   1  -3 2498.00 318.434   6
  -6  -1   3 2681.67 506.818  33
  -6  -1   2 1293.37 173.183  10
   6   1  -2 677.974 258.537   6
  -6  -1   2 1224.80 447.281  33
  -6  -1   2 1569.73 418.560  32
  -6  -1   1 168.427 178.349   9
  -6  -1   1-395.618 417.885  33
  -6  -1   1 41.8198 168.038  10
  -6  -1   0 2719.05 362.175   7
  -6  -1   0 3538.34 459.798  33
   6   1   0 2252.30 321.405   6
  -6  -1   0 3196.52 500.436  32
  -6  -1  -1 20878.3 665.904  33
  -6  -1  -1 22498.3 740.653  32
  -6  -1  -2 1246.77 271.719   7
  -6  -1  -2 1508.88 425.329  33
  -6  -1  -2 1454.81 522.903  32
  -6  -1  -3 477.291 387.062  33
  -6  -1  -3 143.159 180.215  10
  -6  -1  -4 949.167 150.024  11
  -6  -1  -4 787.176 187.543  10
  -6  -1  -4 498.002 376.589  33
  -6  -1  -5 320.973 536.919  36
  -6  -1  -5 929.609 384.108  33
  -6  -1  -6 1982.04 382.100  24
  -6  -1  -6 1368.24 527.542  36
  -6  -1  -7 990.103 371.377  24
  -6  -1  -8 477.725 358.860  24
  -6  -1  -9 1043.05 341.196  24
  -6  -1 -10 578.670 351.352  23
  -6  -1 -11 439.100 288.539  23
  -6  -1 -12 757.950 203.609  23
  -6  -2  12 486.079 343.043  33
  -6  -2  12 242.845 133.430  17
  -6  -2  11 605.081 200.223  17
  -6  -2  10 702.672 244.227  17
  -6  -2   9-106.526 179.946  22
  -6  -2   8 58.4466 214.214  22
  -6  -2   7-251.980 240.124  22
  -6  -2   6 17064.9 457.303  29
  -6  -2   6 18498.7 436.729  22
  -6  -2   6 17713.4 456.634  17
  -6  -2   5-395.379 284.361  22
  -6  -2   4-249.278 243.643  17
  -6  -2   3 2312.60 285.953  29
  -6  -2   3 3227.12 511.117  33
  -6  -2   3 2665.09 237.807  17
  -6  -2   2 12102.5 377.716  29
  -6  -2   2 12334.7 603.606  33
  -6  -2   2 12613.4 291.654  17
  -6  -2   1 3996.28 478.036  33
  -6  -2   1 3373.73 274.365  29
  -6  -2   1 3881.88 193.869  17
  -6  -2   0-120.706 174.132   9
  -6  -2   0-258.205 323.953   7
  -6  -2   0-153.158 410.936  33
  -6  -2  -1 712.449 168.195   9
  -6  -2  -1 1440.85 321.225   7
  -6  -2  -1 1248.37 288.178  23
  -6  -2  -1 1813.58 432.435  33
  -6  -2  -1 1001.79 181.129  10
  -6  -2  -1 1626.39 442.389  32
  -6  -2  -2 272.373 274.461   7
  -6  -2  -2 328.259 285.876  23
  -6  -2  -2-11.4782 175.666  10
  -6  -2  -2 396.405 396.974  33
  -6  -2  -2 337.407 460.759  32
  -6  -2  -3 405.289 300.863  23
  -6  -2  -3 661.594 272.880   1
  -6  -2  -3 658.577 397.087  33
  -6  -2  -3 421.925 177.655  10
  -6  -2  -4 5464.64 422.389   1
  -6  -2  -4 3987.54 343.589  24
  -6  -2  -4 4341.57 375.359  23
  -6  -2  -4 3387.97 437.117  33
  -6  -2  -4 4633.42 220.700  10
  -6  -2  -5 1940.73 387.158  23
  -6  -2  -5 482.143 569.667  36
  -6  -2  -5 2107.05 196.590  10
  -6  -2  -5 1435.46 608.842  35
  -6  -2  -5 2785.35 436.257   1
  -6  -2  -5 1442.75 406.114  33
  -6  -2  -6 22704.8 610.306  23
  -6  -2  -6 22234.0 669.802   1
  -6  -2  -6 21748.5 359.576  10
  -6  -2  -7 3841.48 452.841  23
  -6  -2  -7 4217.02 408.847   1
  -6  -2  -7 3193.69 559.157  36
  -6  -2  -7 4417.75 214.659  10
  -6  -2  -8 308.334 150.859  10
  -6  -2  -8 366.067 385.457  24
  -6  -2  -9 135.868 362.359  24
  -6  -2  -9 334.983 129.756  10
  -6  -2 -10 15.7006 333.869  30
  -6  -2 -10 200.904 328.995  24
  -6  -2 -11 507.347 286.819  24
  -6  -2 -12 864.305 226.682  24
  -6  -2 -12 35.2595 487.085  35
  -6  -2 -13 875.926 351.736  35
  -6  -3  12 54.1490 266.702  33
   6   3 -11 109.403 122.474  13
  -6  -3  11 356.696 178.179  17
  -6  -3  10 4469.02 269.879  17
  -6  -3   8 1496.60 265.685  29
  -6  -3   8 1880.49 229.444  22
  -6  -3   7 1559.29 277.500  29
  -6  -3   7 1375.20 257.597  22
  -6  -3   6 5863.24 342.530  29
  -6  -3   6 4885.12 318.143  22
  -6  -3   5 31062.3 566.305  29
  -6  -3   5 30073.1 540.894  22
  -6  -3   4 5482.47 348.643  29
  -6  -3   4 5423.07 224.416  26
  -6  -3   4 4820.87 349.525  22
  -6  -3   4 5012.24 306.199  17
  -6  -3   3 1093.16 233.361  17
  -6  -3   3 1453.65 277.817  29
  -6  -3   3 1104.04 180.147  26
  -6  -3   2 8461.54 349.467  29
  -6  -3   2 9609.76 257.847  27
  -6  -3   1 4622.19 208.105  26
  -6  -3   1 4722.83 216.158  17
  -6  -3   0 8707.30 233.391   9
  -6  -3   0 8999.74 490.865   7
  -6  -3   0 8093.03 228.539  26
  -6  -3   0 9002.95 235.992  10
  -6  -3  -1 56411.9 988.004  33
  -6  -3  -1 57792.1 576.542  26
  -6  -3  -1 62146.8 722.809  23
  -6  -3  -1 61729.6 604.277  10
  -6  -3  -1 62267.3 578.545   9
  -6  -3  -2 3293.32 352.913   7
  -6  -3  -2 2706.71 436.485  33
  -6  -3  -2 2508.94 163.291  26
  -6  -3  -2 2217.84 300.872  23
  -6  -3  -2 3021.01 189.352  10
  -6  -3  -2 2549.70 179.747   9
  -6  -3  -3 113.650 134.083   9
  -6  -3  -3 520.544 326.953   1
  -6  -3  -3 896.199 262.453  24
  -6  -3  -3 21.5025 276.177  23
  -6  -3  -3 211.695 389.595  33
  -6  -3  -3 237.066 155.543  10
  -6  -3  -4 13269.8 411.651  24
  -6  -3  -4 14305.0 441.521  23
  -6  -3  -4 9825.59 673.194  35
  -6  -3  -4 14943.5 294.811  10
  -6  -3  -4 10921.4 529.396  33
  -6  -3  -5 2613.17 334.630  24
  -6  -3  -5 3229.08 361.969  23
  -6  -3  -5 4104.27 435.236   1
  -6  -3  -5 1538.78 600.027  36
  -6  -3  -5 2599.56 652.349  35
  -6  -3  -5 2512.45 187.205  10
  -6  -3  -5 2828.10 419.744  33
  -6  -3  -6 3131.29 376.470  24
  -6  -3  -6 2787.14 391.251  23
  -6  -3  -6 3353.15 418.199   1
  -6  -3  -6 2405.75 712.485  35
  -6  -3  -6 2195.74 178.481  10
  -6  -3  -6 2830.16 439.269  33
  -6  -3  -6 2627.83 628.834  36
  -6  -3  -7 473.585 357.462   1
  -6  -3  -7 356.838 376.760  24
  -6  -3  -7 316.199 146.007  10
  -6  -3  -8-242.185 356.194   1
  -6  -3  -8 297.103 332.868  21
  -6  -3  -9-90.1623 321.013  21
  -6  -3  -9-393.687 348.675   1
  -6  -3 -10 98.8018 336.226  30
  -6  -3 -10 217.702 311.116  21
  -6  -3 -11 647.898 324.936  24
  -6  -3 -11 281.661 654.185  35
  -6  -3 -12 2654.01 278.296  24
  -6  -3 -12 2113.86 306.914  23
  -6  -3 -12 1817.80 581.159  35
  -6  -3 -13 751.441 193.545  24
  -6  -3 -13 447.821 212.748  23
  -6  -3 -13 664.961 446.312  35
  -6  -3 -14 851.988 267.955  35
  -6  -4  11 1500.91 159.224  17
  -6  -4  10 760.479 435.017  33
  -6  -4  10-78.6145 194.149  17
  -6  -4   9 11.8715 211.709  29
  -6  -4   9-216.216 239.568  17
  -6  -4   8 381.119 259.865  29
  -6  -4   8-106.825 285.298  17
  -6  -4   7 6375.76 363.802  29
  -6  -4   7 6597.82 298.156  22
  -6  -4   6 175.539 300.964  29
  -6  -4   6 136.135 256.279  22
  -6  -4   5 11269.4 452.618  29
  -6  -4   5 10513.2 280.097  26
  -6  -4   4 64166.8 855.438  29
  -6  -4   4 64383.7 662.247  26
  -6  -4   4 62359.3 746.250  17
  -6  -4   3 32200.7 588.156  29
  -6  -4   3 35577.6 483.476  27
  -6  -4   3 32061.2 443.840  26
  -6  -4   3 35000.2 903.795  33
  -6  -4   3 31240.5 501.776  17
  -6  -4   2 8991.85 355.028  29
  -6  -4   2 10223.8 306.289  27
  -6  -4   2 7865.70 338.236  22
  -6  -4   2 8457.44 308.180  34
  -6  -4   2 9504.64 585.856  33
  -6  -4   2 7595.47 290.159  17
  -6  -4   1 1687.87 241.744  31
  -6  -4   1 1741.33 302.935  30
  -6  -4   1 2654.41 204.598  27
  -6  -4   1 2199.99 258.397  34
  -6  -4   1 1964.19 207.834  17
  -6  -4   1 1909.24 450.414  33
  -6  -4   0 5.42581 257.310  31
  -6  -4   0 243.749 323.274  30
  -6  -4   0 387.050 154.213  26
  -6  -4   0-14.3028 264.892  34
  -6  -4   0-365.104 413.435  33
  -6  -4   0-186.210 165.881  17
  -6  -4  -1 7412.92 472.311  30
  -6  -4  -1 5640.37 318.010  29
  -6  -4  -1 10395.7 479.605   7
  -6  -4  -1 7338.46 260.202  27
  -6  -4  -1 9289.16 228.351  26
  -6  -4  -1 7019.94 499.699  33
  -6  -4  -1 7649.02 209.129  17
  -6  -4  -2 5469.81 283.118  29
  -6  -4  -2 7062.06 412.986   7
  -6  -4  -2 6237.66 261.618  27
  -6  -4  -2 7737.84 209.420  26
  -6  -4  -2 6631.13 282.605  23
  -6  -4  -2 8368.94 536.522  35
  -6  -4  -2 7830.18 199.234  10
  -6  -4  -3 4553.01 240.753  29
  -6  -4  -3 8914.82 504.555   1
  -6  -4  -3 5627.80 255.432  27
  -6  -4  -3 6457.85 191.926  26
  -6  -4  -3 7198.00 302.118  24
  -6  -4  -3 6107.58 302.498  23
  -6  -4  -3 6626.64 561.335  35
  -6  -4  -3 6768.55 191.253  10
  -6  -4  -4 1382.85 224.330  27
  -6  -4  -4 3566.60 496.041   1
  -6  -4  -4 1396.50 265.860  24
  -6  -4  -4 1692.47 274.660  23
  -6  -4  -4-307.312 589.793  36
  -6  -4  -4 1640.80 583.272  35
  -6  -4  -4 1810.86 144.662  10
  -6  -4  -5 1175.92 245.922  27
  -6  -4  -5 1545.66 401.373   1
  -6  -4  -5 1216.86 304.721  24
  -6  -4  -5 1305.13 307.143  23
  -6  -4  -5 878.303 595.783  36
  -6  -4  -5 1476.92 669.540  35
  -6  -4  -5 1052.90 130.098  10
  -6  -4  -6 1711.80 278.143  27
  -6  -4  -6 1775.50 335.004  24
  -6  -4  -6 2039.48 341.181  23
  -6  -4  -6 2126.71 409.204   1
  -6  -4  -6 2230.92 636.405  36
  -6  -4  -6 1921.97 743.932  35
  -6  -4  -7 269.529 380.997   1
  -6  -4  -7 169.699 272.348  27
  -6  -4  -7 650.290 346.454  24
  -6  -4  -8 276.117 284.820  27
  -6  -4  -8 1022.14 370.790  24
  -6  -4  -8 1042.48 409.372   1
  -6  -4  -9 3515.58 446.386  30
  -6  -4  -9 2298.38 300.447  27
  -6  -4  -9 4534.78 419.579  24
  -6  -4  -9 5687.08 478.766   1
  -6  -4  -9 1719.67 857.655  35
  -6  -4 -10 684.801 325.024  30
  -6  -4 -10-42.8689 775.654  35
  -6  -4 -11 551.762 228.796  30
  -6  -4 -12 72.3863 279.138  23
  -6  -4 -13 474.771 216.524  23
   6   5 -10 9287.51 187.699  11
  -6  -5  10 8595.61 230.551  17
  -6  -5   9 1106.52 233.960  29
  -6  -5   9 1291.94 211.632  17
  -6  -5   8-137.143 273.004  29
  -6  -5   8 472.941 464.166  33
  -6  -5   8 322.416 235.828  17
  -6  -5   7 5005.11 368.444  29
  -6  -5   7 5181.42 317.473  17
  -6  -5   6 969.478 554.873  33
  -6  -5   6 805.908 337.185  29
  -6  -5   6 274.892 331.675   7
  -6  -5   6 317.456 168.613  26
  -6  -5   5-141.037 200.215  26
  -6  -5   5 847.644 545.518  33
  -6  -5   4 312.700 347.244  29
  -6  -5   4 843.151 383.766   7
  -6  -5   4 189.622 265.373  22
  -6  -5   4 1345.67 537.685  33
  -6  -5   3 5722.89 375.824  29
  -6  -5   3 7161.09 322.030  27
  -6  -5   3 4058.45 442.415   7
  -6  -5   3 6315.13 243.373  26
  -6  -5   3 4443.61 299.374  22
  -6  -5   3 4489.94 545.200  33
  -6  -5   3 4718.46 287.444  17
  -6  -5   2 17750.8 637.787   7
  -6  -5   2 17129.7 394.349  22
  -6  -5   2 16432.8 658.395  33
  -6  -5   2 18440.8 436.956  34
  -6  -5   2 17296.2 369.762  17
  -6  -5   1 2063.06 260.160  31
  -6  -5   1 1749.49 250.412  30
  -6  -5   1 2397.57 226.353  27
  -6  -5   1 1384.33 366.069   7
  -6  -5   1 1493.42 236.195  22
  -6  -5   1 2103.74 292.258  34
  -6  -5   1 1868.44 448.234  33
  -6  -5   1 1353.70 204.632  17
  -6  -5   0 12627.3 398.948  31
  -6  -5   0 13341.5 431.034  30
  -6  -5   0 12675.7 376.167  29
  -6  -5   0 14649.8 333.160  27
  -6  -5   0 13807.1 585.912  33
  -6  -5   0 14891.9 310.074  26
  -6  -5   0 12435.5 344.064  22
  -6  -5   0 12763.6 430.120  34
  -6  -5   0 12574.6 284.720  17
  -6  -5  -1 3028.64 338.018  31
  -6  -5  -1 4169.59 362.600  30
  -6  -5  -1 3610.07 270.646  29
  -6  -5  -1 3566.11 251.635  27
  -6  -5  -1 4503.77 225.215  26
  -6  -5  -1 3036.14 370.745  34
  -6  -5  -1 3572.33 439.868  33
  -6  -5  -2 1266.32 360.592  30
  -6  -5  -2 466.883 229.274  29
  -6  -5  -2 669.485 228.442  27
  -6  -5  -2 1228.43 186.526  26
  -6  -5  -2-70.7576 560.667  36
  -6  -5  -2 450.727 379.651  33
  -6  -5  -3 3251.55 427.384  30
  -6  -5  -3 2192.97 223.341  29
  -6  -5  -3 2397.90 261.229  27
  -6  -5  -3 2514.80 593.966  36
  -6  -5  -3 2682.15 190.711  26
  -6  -5  -3 3544.29 411.162  33
  -6  -5  -3 3762.70 546.364  35
  -6  -5  -3 1407.54 137.859  18
  -6  -5  -4 1366.08 180.242  29
  -6  -5  -4 549.351 259.907  27
  -6  -5  -4 625.845 155.306  26
  -6  -5  -4 711.761 229.527  24
  -6  -5  -4 1718.39 578.927  35
  -6  -5  -4 1616.36 379.844  33
  -6  -5  -5 815.472 188.928  16
  -6  -5  -5 865.260 446.241  30
  -6  -5  -5 862.040 305.085  27
  -6  -5  -5 2323.80 468.280   1
  -6  -5  -5 829.108 282.748  24
  -6  -5  -5 1928.64 667.780  35
  -6  -5  -5 1950.01 406.805  33
  -6  -5  -6 53331.3 586.275  16
  -6  -5  -6 45818.5 945.948  30
  -6  -5  -6 43798.9 715.812  27
  -6  -5  -6 54238.9 729.918  24
  -6  -5  -6 43964.7 660.369  23
  -6  -5  -6 60825.1 1113.70   1
  -6  -5  -6 47532.2 1077.99  36
  -6  -5  -6 45312.2 1176.08  35
  -6  -5  -7 432.743 218.595  16
  -6  -5  -7 443.582 460.263  30
  -6  -5  -7 130.343 431.252   1
  -6  -5  -7 204.554 345.712  27
  -6  -5  -7 1092.07 346.263  24
  -6  -5  -7 1005.32 319.128  23
  -6  -5  -7 159.052 839.520  35
  -6  -5  -8 10622.1 319.312  16
  -6  -5  -8 7810.85 506.718  30
  -6  -5  -8 6536.67 418.588  27
  -6  -5  -8 8630.80 441.132  24
  -6  -5  -8 7492.56 409.818  23
  -6  -5  -8 9680.71 602.700   1
  -6  -5  -9 1244.91 230.393  16
  -6  -5  -9 768.566 352.451  30
  -6  -5  -9 185.669 331.866  27
  -6  -5  -9 704.235 411.082   1
  -6  -5 -10 672.621 287.252  30
  -6  -5 -10-58.1800 299.444  27
  -6  -5 -10-333.317 343.217  24
  -6  -5 -11 276.009 212.425  30
  -6  -5 -11 79.0583 263.364  27
  -6  -5 -12-60.4138 270.422  24
  -6  -5 -13 414.020 211.431  24
  -6  -6  10-146.678 136.726  29
  -6  -6   9 3125.98 233.931  29
   6   6  -9 3312.69 133.697  11
  -6  -6   8 595.409 268.446  29
   6   6  -8 640.976 130.706  11
  -6  -6   7-85.9008 315.402  29
  -6  -6   7 883.245 230.205  17
  -6  -6   6 1214.27 359.584  29
  -6  -6   6 1302.77 170.797  26
  -6  -6   6 1446.44 273.101  17
  -6  -6   5 13542.6 507.683  29
  -6  -6   5 14707.9 314.413  26
  -6  -6   4 8432.80 458.275  29
  -6  -6   4 7017.73 458.226   7
  -6  -6   4 7950.30 310.174  22
  -6  -6   4 7268.71 516.244  33
  -6  -6   3 659.967 328.217   7
  -6  -6   3 1314.70 215.358  26
  -6  -6   3 1010.25 232.706  22
  -6  -6   3 896.297 419.445  33
  -6  -6   2 6808.93 452.583   7
  -6  -6   2 7214.37 284.359  22
  -6  -6   2 6296.78 502.668  33
  -6  -6   2 7215.25 301.921  17
  -6  -6   1 530.234 286.275  29
  -6  -6   1 3.21564 310.250   7
  -6  -6   1 471.545 229.414  26
  -6  -6   1 471.913 201.695  22
  -6  -6   1 441.693 144.850  20
  -6  -6   1 470.648 311.839  34
  -6  -6   1 8.81377 412.265  33
  -6  -6   0 3822.18 290.018  30
  -6  -6   0 4160.78 304.172  29
  -6  -6   0 3540.74 356.838   7
  -6  -6   0 3425.41 227.713  22
  -6  -6   0 3574.28 184.704  20
  -6  -6   0 3383.00 544.166  36
  -6  -6   0 3755.10 363.871  34
  -6  -6   0 3118.19 430.018  33
  -6  -6  -1 969.739 306.971  31
  -6  -6  -1 716.083 280.746  30
  -6  -6  -1 989.017 242.910  29
  -6  -6  -1 384.519 249.400  27
  -6  -6  -1 426.217 223.523  26
  -6  -6  -1 611.195 176.566  22
  -6  -6  -1 647.984 531.813  36
  -6  -6  -1 211.362 356.564  34
  -6  -6  -1-296.976 395.147  33
  -6  -6  -2 10072.4 446.504  31
  -6  -6  -2 11808.8 444.491  30
  -6  -6  -2 10262.1 336.841  29
  -6  -6  -2 10844.2 366.659  27
  -6  -6  -2 11364.9 311.636  26
  -6  -6  -2 10730.2 686.040  36
  -6  -6  -2 9698.53 497.295  34
  -6  -6  -2 10383.5 500.362  33
  -6  -6  -3 8254.06 431.003  30
  -6  -6  -3 5506.58 280.877  29
  -6  -6  -3 6843.30 344.899  27
  -6  -6  -3 6562.98 452.754   1
  -6  -6  -3 7054.29 269.065  26
  -6  -6  -3 7889.41 667.622  36
  -6  -6  -3 4317.52 193.990  18
  -6  -6  -3 6871.06 447.932  33
  -6  -6  -4 631.179 143.930  16
  -6  -6  -4 613.581 368.402  33
  -6  -6  -4 595.528 183.511  29
  -6  -6  -4 205.896 305.555  27
  -6  -6  -4 616.097 201.329  26
  -6  -6  -4 154.479 134.375  18
  -6  -6  -5 14543.3 299.205  16
  -6  -6  -5 15118.1 555.090  30
  -6  -6  -5 13142.9 472.239  27
  -6  -6  -5 12115.1 291.105  26
  -6  -6  -5 16823.8 775.094  36
  -6  -6  -5 14885.8 540.943  33
  -6  -6  -6 44523.3 835.577  30
  -6  -6  -6 45622.2 768.427  27
  -6  -6  -6 45285.1 649.434  24
  -6  -6  -7 628.840 212.478  16
  -6  -6  -7 935.197 388.693  30
  -6  -6  -7 923.342 393.895  27
  -6  -6  -7 232.247 300.783  24
  -6  -6  -8 1017.42 218.202  16
  -6  -6  -8 1060.86 358.375  30
  -6  -6  -8 968.520 377.724  27
  -6  -6  -9 1672.48 227.149  16
  -6  -6  -9 897.856 319.207  30
  -6  -6  -9 1585.21 378.561  27
  -6  -6  -9 944.670 325.297  24
  -6  -6 -10 185.254 248.585  30
  -6  -6 -10 518.549 199.890  16
  -6  -6 -10-112.978 346.299  27
  -6  -6 -10-144.173 302.422  24
  -6  -6 -10-24.4974 711.545  35
  -6  -6 -11 448.893 198.773  30
  -6  -6 -11 624.917 184.464  16
  -6  -6 -11-162.429 308.036  27
  -6  -6 -11 10.7174 282.328  24
  -6  -6 -11 470.783 635.815  35
  -6  -6 -12 487.545 260.812  31
  -6  -6 -12 834.612 260.855  27
  -6  -6 -12 716.273 256.249  24
  -6  -6 -12 1296.11 547.086  35
  -6  -6 -13 720.431 205.947  24
  -6  -6 -13 1135.03 429.051  35
  -6  -6 -14 849.508 293.347  35
  -6  -7   9 284.231 147.378  29
  -6  -7   8 1446.09 235.213  29
  -6  -7   7 1068.91 297.019  29
  -6  -7   6 2004.53 361.370  29
  -6  -7   6 2180.78 155.743  26
  -6  -7   5 2995.99 398.755  29
  -6  -7   5 3076.55 212.946  26
  -6  -7   4 1450.14 202.175  26
  -6  -7   3 2543.66 241.538  26
  -6  -7   2 95.8735 314.116  29
  -6  -7   2-334.829 294.212  27
  -6  -7   2-258.612 244.980  26
  -6  -7   2 63.0923 164.943  20
  -6  -7   1 5700.63 211.698  15
  -6  -7   1 4548.82 359.126  29
  -6  -7   1 5322.32 328.543  27
  -6  -7   1 5439.49 308.741  26
  -6  -7   1 4762.94 231.600  20
  -6  -7   0 581.471 170.994  15
  -6  -7   0 409.548 280.456  29
  -6  -7   0 391.586 155.328  22
  -6  -7   0 249.047 202.060  20
  -6  -7  -1 30719.1 545.752  29
  -6  -7  -1 32044.2 446.770  20
  -6  -7  -1 30543.5 770.091  36
  -6  -7  -2 1876.11 369.701  31
  -6  -7  -2 1506.06 312.387  30
  -6  -7  -2 1418.30 254.153  29
  -6  -7  -2 1500.28 229.990  28
  -6  -7  -2 617.221 273.366  26
  -6  -7  -2 1018.06 206.973  20
  -6  -7  -2 2396.03 540.129  36
  -6  -7  -2 1117.24 332.853  33
  -6  -7  -2 195.435 201.961  18
  -6  -7  -3 962.457 329.726  30
  -6  -7  -3 1111.39 183.972  15
  -6  -7  -3-231.833 234.636  29
  -6  -7  -3 520.798 254.722  26
  -6  -7  -3 1919.26 554.595  36
  -6  -7  -3 666.648 327.039  33
  -6  -7  -3-170.085 181.606  18
  -6  -7  -4-134.251 137.747  18
  -6  -7  -5-280.847 410.353  31
  -6  -7  -5 181.639 144.539  16
  -6  -7  -5-342.928 335.524  30
  -6  -7  -5-74.7377 372.512   1
  -6  -7  -6 401.083 411.946  31
  -6  -7  -6 1049.51 560.265   1
  -6  -7  -6 615.561 163.900  16
  -6  -7  -6 159.114 337.102  30
  -6  -7  -6 208.486 174.246  26
  -6  -7  -6 1512.95 636.221  35
  -6  -7  -7-509.357 407.094  31
  -6  -7  -7-74.5374 182.023  16
  -6  -7  -7-74.6205 319.628  30
  -6  -7  -7 334.248 386.011  27
  -6  -7  -7 29.9225 450.285   1
  -6  -7  -7 1017.75 636.011  35
  -6  -7  -8 2513.65 221.076  16
  -6  -7  -8 1486.34 419.343  31
  -6  -7  -8 2059.79 336.295  30
  -6  -7  -8 2745.69 439.355  27
  -6  -7  -8 3054.34 509.579   1
  -6  -7  -8 3755.33 675.646  35
  -6  -7  -9 5707.38 252.217  16
  -6  -7  -9 4238.13 419.574  31
  -6  -7  -9 4210.53 332.463  30
  -6  -7  -9 5267.21 461.914  27
  -6  -7  -9 3990.63 303.571  24
  -6  -7  -9 5120.26 675.677  35
  -6  -7 -10 1049.03 193.156  16
  -6  -7 -10 904.254 335.255  31
  -6  -7 -10 1121.85 385.858  27
  -6  -7 -10 726.640 261.355  24
  -6  -7 -10 1563.74 598.725  35
  -6  -7 -11 242.538 280.828  31
  -6  -7 -11 451.028 166.566  16
  -6  -7 -11-296.802 334.517  27
  -6  -7 -12 504.014 201.590  31
  -6  -7 -12 151.312 261.426  27
  -6  -7 -12 469.380 453.082  35
  -6  -7 -13 20.2089 183.844  27
  -6  -7 -13 882.306 363.355  35
  -6  -8   8 312.663 141.602  29
  -6  -8   7 1095.92 222.451  29
  -6  -8   6-16.1330 160.703  18
  -6  -8   5 171.983 147.547  26
  -6  -8   4-400.600 343.457  29
  -6  -8   4 470.003 178.188  26
  -6  -8   3 1313.42 350.207  29
  -6  -8   3 1715.57 218.921  26
  -6  -8   2 4192.28 375.084  29
  -6  -8   2 6122.06 326.288  27
  -6  -8   2 5565.68 297.234  26
  -6  -8   2 4378.62 227.653  20
  -6  -8   1 551.577 161.113  15
  -6  -8   1 702.524 308.834  29
  -6  -8   1 1096.50 308.783  27
  -6  -8   1 70.1393 272.133  26
  -6  -8   1 729.093 211.057  20
  -6  -8   0 1091.88 191.691  15
  -6  -8   0 919.335 286.118  29
  -6  -8   0 1625.65 289.602  27
  -6  -8   0 936.697 287.616  26
  -6  -8   0 1309.89 225.183  20
  -6  -8  -1 5940.63 326.388  29
  -6  -8  -1 8828.93 374.939  27
  -6  -8  -1 7289.50 289.719  20
  -6  -8  -1 9599.51 476.708  34
  -6  -8  -1 6244.38 274.411  18
  -6  -8  -2 3623.46 258.403  29
  -6  -8  -2 4894.66 285.512  28
  -6  -8  -2 3812.59 339.408  27
  -6  -8  -2 3673.07 245.883  20
  -6  -8  -2 4178.32 445.588  34
  -6  -8  -3 1585.08 194.677  15
  -6  -8  -3 1337.05 235.646  28
  -6  -8  -3 259.395 328.765  27
  -6  -8  -3 447.034 434.631  34
  -6  -8  -3-229.047 184.052  18
  -6  -8  -4 2036.70 230.616  28
  -6  -8  -4 1331.54 353.230  27
  -6  -8  -4 1684.11 474.684  34
  -6  -8  -5 5911.04 268.009  28
  -6  -8  -5 6606.86 539.236  34
  -6  -8  -6 1341.42 384.233  31
  -6  -8  -6 444.935 205.530  26
  -6  -8  -6 664.998 326.633   1
  -6  -8  -7 1057.48 159.568  16
  -6  -8  -7 1390.76 373.319  31
  -6  -8  -8 152.652 331.038  31
  -6  -8  -8 214.269 161.414  16
  -6  -8  -9 399.816 295.582  31
  -6  -8  -9-0.87516 159.896  16
  -6  -8 -10 772.481 255.298  31
  -6  -8 -10 595.810 158.284  16
  -6  -8 -11 1383.49 158.326  16
  -6  -8 -12 2880.31 259.939  27
  -6  -8 -13 948.347 160.629  27
  -6  -8 -13 347.555 182.361  34
  -6  -9   5 2037.57 250.314  29
  -6  -9   5 893.866 147.315  18
  -6  -9   4 40.8889 276.476  29
  -6  -9   4-202.165 140.312  26
  -6  -9   3 967.521 296.950  29
  -6  -9   3 1350.01 175.577  26
  -6  -9   2 2386.74 310.288  29
  -6  -9   2 2569.29 229.000  26
  -6  -9   1 1545.55 285.220  29
  -6  -9   1 1744.50 162.082  15
  -6  -9   1 2065.80 269.595  27
  -6  -9   1 1448.45 262.917  26
  -6  -9   1 1702.50 208.362  20
  -6  -9   0 437.963 243.430  29
  -6  -9   0 233.339 164.868  15
  -6  -9   0 120.862 284.294  27
  -6  -9   0-69.1141 279.341  26
  -6  -9   0 313.889 207.876  20
  -6  -9  -1 0.97879 178.396  15
  -6  -9  -1 366.062 268.961  27
  -6  -9  -1 257.290 208.582  20
  -6  -9  -2 3276.72 313.063  27
  -6  -9  -2 2521.45 234.828  20
  -6  -9  -2 3588.61 409.114  34
  -6  -9  -2 2647.66 185.592  18
  -6  -9  -3 2005.91 203.886  15
  -6  -9  -3 2668.23 271.586  28
  -6  -9  -3 1909.14 310.543  27
  -6  -9  -3 2385.90 401.934  34
  -6  -9  -4 1394.16 198.030  15
  -6  -9  -4 2251.81 263.688  28
  -6  -9  -4 1645.90 401.242  34
  -6  -9  -5 1191.16 331.298  27
  -6  -9  -5 1766.86 399.234  34
  -6  -9  -6 32.4681 375.867  34
  -6  -9  -7 779.869 340.169  27
  -6  -9  -7 1110.19 383.248  34
  -6  -9  -8 820.588 319.139  27
  -6  -9  -8 175.773 365.594  34
  -6  -9  -9 3086.71 328.341  27
  -6  -9  -9 1770.91 359.499  34
  -6  -9 -10 190.563 309.584  34
  -6  -9 -11 625.290 237.624  34
  -6  -9 -12 559.575 149.714  34
  -6 -10   3 1998.58 77.7583  18
  -6 -10   2 813.651 148.729  26
  -6 -10   2 1582.14 94.6828  18
  -6 -10   1 2540.70 204.829  26
  -6 -10   1 2966.85 118.185  18
  -6 -10   0 4280.22 265.054  26
  -6 -10   0 3830.34 204.835  20
  -6 -10  -1 749.860 148.941  15
  -6 -10  -1 962.257 242.021  27
  -6 -10  -2 1720.39 258.804  27
  -6 -10  -3 627.483 148.307  15
  -6 -10  -3 817.480 228.163  27
  -6 -10  -4 481.156 237.139  27
  -6 -10  -5 208.332 233.749  27
  -6 -10  -5 192.870 292.702  34
  -6 -10  -6 759.197 247.603  27
  -6 -10  -6 315.329 193.709  26
  -6 -10  -6 891.470 287.746  34
  -6 -10  -7 209.179 248.291  27
  -6 -10  -7 484.037 275.540  34
  -6 -10  -8 57.9200 231.561  27
  -6 -10  -8 442.544 241.439  34
  -6 -10  -9 1040.17 220.789  27
  -6 -10  -9 790.318 211.280  34
  -6 -10 -10 216.464 173.738  27
  -6 -10 -10 91.3293 151.776  34
  -6 -10 -11 158.358 124.884  27
  -6 -11   1-37.8965 90.1104  26
  -6 -11   0 564.034 122.968  26
  -6 -11  -1 582.283 153.000  26
  -6 -11  -3 990.530 181.580  27
  -6 -11  -4 1025.93 182.094  27
  -6 -11  -4 267.074 198.005  26
  -6 -11  -5 546.886 171.647  27
  -6 -11  -5-97.2766 180.226  26
  -6 -11  -6 360.245 148.196  27
  -6 -11  -7 190.696 135.169  27
  -6 -11  -8-114.911 117.462  27
   7  -4  -5 885.357 156.751  25
  -7   4   5 486.719 317.795  32
   7  -4  -4 445.511 169.835  25
  -7   4   4 177.725 361.138  32
   7  -4  -3 182.334 181.839  25
  -7   4   3-508.395 392.603  32
  -7   4   2 316.388 114.011   9
  -7   4   1 853.312 120.300   9
  -7   4   0 886.508 407.529  32
  -7   4   0 785.512 117.306   9
   7  -3  -7 606.456 166.846  25
   7  -3  -6 343.782 202.848  25
   7  -3  -5 683.723 228.619  25
  -7   3   5 1683.36 419.243  32
  -7   3   4 1076.01 158.380   9
  -7   3   4 774.981 456.003  32
   7  -3  -4 254.440 246.870  25
  -7   3   3 260.115 156.544   9
  -7   3   3-118.509 480.882  32
  -7   3   2 1020.15 520.329  32
  -7   3   2 1110.63 174.373   9
  -7   3   1 1621.83 138.875  10
  -7   3   1 2625.73 187.142   9
  -7   3   0 109.728 133.614  10
  -7   3   0 781.840 163.646   9
  -7   3  -1 535.705 153.586   9
  -7   3  -1-81.0241 136.764  10
  -7   3  -1 388.582 538.732  32
  -7   3  -2 421.807 137.226  10
   7  -3   3 317.168 115.588  14
  -7   3  -3 356.455 124.974  10
  -7   3  -4 219.561 108.228  10
   7  -2  -9 423.454 107.808  12
   7  -2  -8 792.800 139.602  12
   7  -2  -8 675.023 181.453  25
   7  -2  -7 787.825 222.418  25
   7  -2  -6 186.934 253.272  25
   7  -2  -5 79.6351 274.241  25
  -7   2   5 676.840 430.008  32
  -7   2   4 730.339 188.432   9
  -7   2   4 989.012 477.778  32
  -7   2   3 786.556 203.899   9
  -7   2   3 991.320 525.213  32
  -7   2   2 429.357 208.778   9
  -7   2   2 169.809 150.110  10
  -7   2   2 821.597 556.052  32
  -7   2   1 2490.92 189.141  10
  -7   2   1 2442.19 619.618  32
  -7   2   1 3661.64 228.844   9
  -7   2   0 1098.33 183.009  10
  -7   2   0 1268.86 625.392  32
  -7   2  -1 394.641 180.212  10
  -7   2  -2 266.533 177.489  10
  -7   2  -3 272.451 173.300  10
  -7   2  -4 73.7814 157.693  10
  -7   2  -5 272.521 142.320  10
  -7   1  10 160.244 249.849  33
   7  -1  -9 494.809 140.032  12
  -7   1   9 876.200 337.018  33
  -7   1   9 585.520 161.938  17
   7  -1  -8 316.285 195.790  25
   7  -1  -8 302.573 159.094  12
  -7   1   8 278.207 377.384  33
  -7   1   8 435.580 172.572  17
   7  -1  -7 1571.20 246.323  25
  -7   1   7 1477.24 427.522  33
   7  -1  -6 540.260 268.523  25
  -7   1   6 645.988 189.373  22
  -7   1   6 812.299 434.260  33
   7  -1  -5 203.213 279.450  25
  -7   1   5 111.765 426.516  33
  -7   1   5 438.096 411.490  32
  -7   1   4 142.751 210.440   9
  -7   1   4 636.033 420.890  33
  -7   1   4 539.519 474.830  32
  -7   1   3 485.503 229.730   9
  -7   1   3 854.207 519.124  32
  -7   1   2 6503.30 239.736  10
  -7   1   2 6142.10 628.888  32
  -7   1   1 350.099 198.439  10
  -7   1   1 1530.93 600.777  32
  -7   1   0 5492.25 257.458  10
  -7   1   0 5022.67 686.459  32
  -7   1  -1 2926.54 241.929  10
  -7   1  -1 2796.15 680.610  32
  -7   1  -2 4930.72 263.831  10
  -7   1  -3 2589.19 233.215  10
  -7   1  -4 224.377 304.073  23
  -7   1  -5-251.659 300.458  23
  -7   1  -6-140.836 279.545  23
  -7   1  -7 252.328 239.808  23
  -7   1  -7 938.932 145.770  10
  -7   1  -8 40.5032 194.720  23
  -7   1  -8 500.774 114.755  10
  -7   0  11 590.433 258.923  33
  -7   0  10 1709.33 178.972  17
  -7   0  10 1405.01 384.452  33
   7   0  -9 5895.92 200.606  12
  -7   0   9 5514.02 519.858  33
  -7   0   8 1201.11 493.520  33
   7   0  -8 1216.32 174.793  12
  -7   0   8 635.488 157.134  22
  -7   0   8 1648.88 218.853  17
   7   0  -7 467.831 216.395  25
  -7   0   7 66.8309 183.771  22
  -7   0   7 816.590 507.639  33
  -7   0   7 416.570 210.704  17
   7   0  -6 150.684 253.428  25
  -7   0   6-7.19756 214.682  22
  -7   0   6-34.7091 503.555  33
   7   0  -5 527.411 272.995  25
  -7   0   5-269.822 498.501  33
  -7   0   4 3642.74 266.876   9
  -7   0   4 2109.54 189.451  17
  -7   0   4 2648.02 534.984  33
  -7   0   4 2545.46 477.129  32
  -7   0   3-166.495 489.036  33
  -7   0   3 329.330 503.063  32
  -7   0   2 257.698 188.389  10
  -7   0   2 509.251 529.488  32
  -7   0   2-446.998 477.130  33
  -7   0   1 944.164 210.235  10
  -7   0   1 1150.67 573.107  32
   7   0   0 946.870 339.156   6
  -7   0   0 1805.47 230.845  10
  -7   0   0 824.895 451.016  33
  -7   0   0 2609.28 629.602  32
  -7   0   0 1901.22 236.002   9
   7   0   1 3478.64 402.550   6
  -7   0  -1 4775.66 463.380  33
  -7   0  -1 4805.85 709.486  32
  -7   0  -2 2967.55 401.245  23
  -7   0  -2 3346.66 410.821  33
  -7   0  -2 1938.48 707.005  32
  -7   0  -3 660.934 385.431  23
  -7   0  -3-238.142 694.647  32
  -7   0  -4 1290.64 405.748  23
  -7   0  -5 144.829 375.852  23
  -7   0  -6-26.7571 351.353  23
  -7   0  -7 560.987 322.596  23
  -7   0  -7 404.213 163.776  10
  -7   0  -8 120.344 279.501  23
  -7   0  -8 142.643 141.565  10
  -7   0  -9 732.115 239.578  23
  -7   0  -9 853.014 120.025  10
  -7   0 -10 0.87236 165.418  23
  -7  -1  11-82.4254 309.932  33
  -7  -1  10 902.807 434.985  33
  -7  -1  10 294.488 188.036  17
  -7  -1   9 398.128 134.848  22
  -7  -1   9 659.780 222.569  17
   7   1  -8 199.233 158.777  12
  -7  -1   8 264.210 174.238  22
  -7  -1   8 250.320 548.995  33
  -7  -1   8 433.379 230.892  17
  -7  -1   7 2242.87 241.321  22
  -7  -1   7 3587.50 633.716  33
  -7  -1   7 3459.19 272.921  17
  -7  -1   6 299.322 243.428  22
  -7  -1   6 327.848 584.102  33
  -7  -1   6 849.539 241.083  17
  -7  -1   5-357.745 581.277  33
  -7  -1   5 491.590 227.818  17
  -7  -1   4 11102.9 718.791  33
  -7  -1   4 12091.6 320.145  17
  -7  -1   3 2791.22 579.772  33
  -7  -1   3 3033.35 204.192  17
  -7  -1   2-353.525 518.416  33
  -7  -1   2-180.675 192.525  10
  -7  -1   2 394.860 505.621  32
  -7  -1   1 476.852 233.772   9
  -7  -1   1 209.116 341.190   7
  -7  -1   1 437.157 512.187  33
  -7  -1   1 677.898 208.211  10
  -7  -1   1 834.293 559.657  32
  -7  -1   0 2209.64 239.063  10
  -7  -1   0 1285.11 336.307   7
  -7  -1   0 1810.68 610.829  32
  -7  -1   0 2566.46 250.367   9
  -7  -1  -1 7721.76 584.745  33
  -7  -1  -1 9432.08 749.616  32
  -7  -1  -2 1342.12 464.342  33
  -7  -1  -2 1629.32 670.580  32
  -7  -1  -3 701.832 417.292  33
  -7  -1  -4 1289.50 612.984  36
  -7  -1  -4 485.213 399.775  33
  -7  -1  -4 801.887 220.099  10
  -7  -1  -5 256.595 202.380  10
  -7  -1  -5 631.765 554.466  36
  -7  -1  -6 323.533 186.777  10
  -7  -1  -7 580.585 179.301  10
  -7  -1  -8 1384.13 171.078  10
  -7  -1 -10 394.316 245.335  30
  -7  -1 -10 863.032 240.607  23
  -7  -1 -11 284.791 171.961  23
  -7  -2   9 1295.24 547.310  33
  -7  -2   8 373.451 191.075  22
  -7  -2   8-19.0976 598.085  33
  -7  -2   8 351.807 258.808  17
  -7  -2   7 2020.66 247.009  22
  -7  -2   7 2897.55 304.481  17
  -7  -2   7 2511.16 664.524  33
  -7  -2   6 1378.71 226.445  29
  -7  -2   6 810.939 259.046  22
  -7  -2   6 892.806 649.529  33
  -7  -2   6 1193.20 273.147  17
  -7  -2   5 513.008 236.795  29
  -7  -2   5 314.312 290.388  22
  -7  -2   5-346.741 613.466  33
  -7  -2   5 162.237 259.802  17
  -7  -2   4 3023.87 288.424  29
  -7  -2   4 2671.84 281.230  17
  -7  -2   3 10301.5 705.712  33
  -7  -2   3 9946.67 311.861  17
  -7  -2   2 1392.23 229.705   9
  -7  -2   2 1606.69 187.277  17
  -7  -2   2 1259.00 550.768  33
  -7  -2   1 1897.51 231.038   9
  -7  -2   1 2114.44 388.325   7
  -7  -2   1 1200.14 529.495  33
  -7  -2   0 13.3013 327.700   7
  -7  -2   0-287.242 515.093  33
  -7  -2   0 571.046 524.794  32
  -7  -2  -1 1609.94 345.448   7
  -7  -2  -1 1201.16 577.425  32
  -7  -2  -1 1519.82 225.323   9
  -7  -2  -2 15685.4 524.439   7
  -7  -2  -2 12581.4 638.002  33
  -7  -2  -2 15535.6 499.068  23
  -7  -2  -2 19089.5 379.162  10
  -7  -2  -2 17912.0 336.230   9
  -7  -2  -3 161.798 376.649  23
  -7  -2  -3 1043.26 225.797  10
  -7  -2  -3 458.266 460.047  33
  -7  -2  -3 880.798 193.063   9
  -7  -2  -4-100.838 365.172  23
  -7  -2  -4-342.432 435.278  33
  -7  -2  -4 76.5828 207.610  10
  -7  -2  -5-325.631 380.363  23
  -7  -2  -5 156.289 613.749  36
  -7  -2  -5 283.186 416.484  33
  -7  -2  -5 389.605 202.594  10
  -7  -2  -6 1515.20 393.645  23
  -7  -2  -6 1588.80 590.087  36
  -7  -2  -6 2059.71 212.179  10
  -7  -2  -7 149.030 370.893  23
  -7  -2  -7 635.320 500.105  36
  -7  -2  -7 442.906 178.415  10
  -7  -2  -8 373.000 374.240  23
  -7  -2  -8 521.128 159.829  10
  -7  -2  -9-84.0515 330.886  23
  -7  -2 -10-17.9321 290.547  30
  -7  -3  11 64.7348 283.262  33
  -7  -3  10 2573.49 452.183  33
  -7  -3   8 222.048 182.097  29
  -7  -3   8-27.4181 183.802  22
  -7  -3   7 309.072 239.640  29
  -7  -3   7 584.604 238.017  22
  -7  -3   7 541.646 290.827  17
  -7  -3   6-247.108 263.140  22
  -7  -3   6-192.018 296.746  17
  -7  -3   5-206.903 311.968  29
  -7  -3   5 468.626 295.610  22
  -7  -3   5 608.773 312.005  17
  -7  -3   4 14914.6 482.573  29
  -7  -3   4 14812.1 484.130  22
  -7  -3   3 658.763 324.800  29
  -7  -3   3 1670.62 264.269  17
  -7  -3   2 6371.83 374.746  29
  -7  -3   2 6867.27 646.761  33
  -7  -3   2 7030.69 284.290  17
  -7  -3   1 9845.30 281.783   9
  -7  -3   1 6846.14 353.729  29
  -7  -3   1 9585.25 552.672   7
  -7  -3   1 6544.46 616.314  33
  -7  -3   1 6281.18 242.422  17
  -7  -3   0 3870.70 224.687   9
  -7  -3   0 3347.35 289.066  29
  -7  -3   0 4471.32 438.961   7
  -7  -3   0 4227.70 228.831  10
  -7  -3  -1 117.333 187.463   9
  -7  -3  -1 359.982 343.810   7
  -7  -3  -1-195.759 501.845  33
  -7  -3  -1 118.153 188.598  10
  -7  -3  -2 909.662 180.598   9
  -7  -3  -2 1287.85 318.054   7
  -7  -3  -2 986.696 313.601  23
  -7  -3  -2 982.102 502.538  33
  -7  -3  -2 1026.99 202.495  10
  -7  -3  -3 13495.3 465.558  23
  -7  -3  -3 10783.8 604.890  33
  -7  -3  -3 13973.2 317.332  10
  -7  -3  -3 11731.1 268.007   9
  -7  -3  -4 870.700 346.104  23
  -7  -3  -4 247.970 667.779  36
  -7  -3  -4 788.059 452.548  33
  -7  -3  -4 828.888 198.701  10
  -7  -3  -5 1147.69 356.142  23
  -7  -3  -5 820.996 317.629   1
  -7  -3  -5 552.205 665.564  36
  -7  -3  -5 1975.70 563.395  35
  -7  -3  -5 1146.52 200.506  10
  -7  -3  -5 1013.46 446.727  33
  -7  -3  -6 323.333 357.996  24
  -7  -3  -6 809.890 365.462  23
  -7  -3  -6 289.915 326.359   1
  -7  -3  -6 804.163 633.451  36
  -7  -3  -6 901.663 607.736  35
  -7  -3  -6 551.395 190.234  10
  -7  -3  -7 1035.93 353.966   1
  -7  -3  -7 936.684 372.038  24
  -7  -3  -7 1455.77 380.943  23
  -7  -3  -7 1979.32 592.259  36
  -7  -3  -7 1601.91 641.413  35
  -7  -3  -7 956.592 170.317  10
  -7  -3  -8 2512.51 395.435  23
  -7  -3  -8 1574.29 655.159  35
  -7  -3  -9-297.167 417.034  30
  -7  -3  -9-17.0052 346.635  23
  -7  -3  -9 751.796 621.414  35
  -7  -3 -10 461.252 321.957  30
  -7  -3 -10 381.686 312.457  23
  -7  -3 -10 343.211 556.269  35
  -7  -3 -11 567.959 198.211  30
  -7  -3 -11 946.613 256.806  23
  -7  -3 -12 477.287 190.481  23
  -7  -4  10-139.099 360.165  33
  -7  -4  10 208.301 150.626  17
  -7  -4   9 48.1373 161.693  29
  -7  -4   9 324.380 480.578  33
  -7  -4   8 303.634 225.962  29
  -7  -4   8 956.868 556.244  33
  -7  -4   7 3117.81 332.427  29
  -7  -4   7 4801.41 278.341  22
  -7  -4   6 133.923 252.271  22
  -7  -4   6-176.145 636.219  33
  -7  -4   6-162.456 289.230  17
  -7  -4   5 1248.15 345.984  29
  -7  -4   5 2009.74 663.043  33
  -7  -4   5 877.628 308.100  17
  -7  -4   4 22067.3 559.465  29
  -7  -4   4 20793.7 348.592  26
  -7  -4   3-23.9060 336.283  29
  -7  -4   3 1207.32 203.472  26
  -7  -4   3 321.121 592.333  33
  -7  -4   3 1109.98 270.126  17
  -7  -4   2 1609.98 346.488  29
  -7  -4   2 2354.70 249.936  17
  -7  -4   1 97.8407 309.562  30
  -7  -4   1 529.568 215.180  27
  -7  -4   1 189.312 384.158   7
  -7  -4   1 98.5722 194.057  26
  -7  -4   1-7.37843 192.021  17
  -7  -4   0 5969.63 355.317  31
  -7  -4   0 7478.40 493.129  30
  -7  -4   0 9791.76 295.785  27
  -7  -4   0 11541.9 565.888   7
  -7  -4   0 9313.23 271.419  26
  -7  -4   0 8010.29 239.072  17
  -7  -4  -1 2585.02 459.342  30
  -7  -4  -1 3070.53 407.090   7
  -7  -4  -1 3401.46 207.328  27
  -7  -4  -1 2793.04 199.737  26
  -7  -4  -2 206.246 175.910  27
  -7  -4  -2-75.1521 153.074  26
  -7  -4  -3-58.5042 132.948  26
  -7  -4  -3 164.256 279.687  23
  -7  -4  -3 180.534 156.074  10
  -7  -4  -4 308.837 298.160  23
  -7  -4  -4 93.4026 326.891   1
  -7  -4  -4 436.671 544.337  35
  -7  -4  -4 128.647 435.105  33
  -7  -4  -4 246.208 152.892  10
  -7  -4  -5-78.3772 328.609  24
  -7  -4  -5 689.726 320.847  23
  -7  -4  -5 750.712 377.941   1
  -7  -4  -5 111.794 685.636  36
  -7  -4  -5 1210.18 595.049  35
  -7  -4  -5 983.693 449.908  33
  -7  -4  -5 544.718 147.571  10
  -7  -4  -6 3175.07 518.650   1
  -7  -4  -6 1142.71 364.021  24
  -7  -4  -6 2710.42 354.412  23
  -7  -4  -6 1961.13 675.844  36
  -7  -4  -6 2432.05 675.507  35
  -7  -4  -6 1637.67 150.603  10
  -7  -4  -7 9143.10 453.236  24
  -7  -4  -7 9860.25 444.182  23
  -7  -4  -7 9403.55 735.183  36
  -7  -4  -8 4397.87 550.094  30
  -7  -4  -8 6819.34 430.217  24
  -7  -4  -8 7009.56 424.756  23
  -7  -4  -8 5355.99 769.977  35
  -7  -4  -8 8429.93 604.394   1
  -7  -4  -9 470.324 403.210  30
  -7  -4  -9 779.908 340.597  24
  -7  -4  -9 534.586 335.536  23
  -7  -4  -9 1000.75 697.708  35
  -7  -4 -10 386.518 310.745  30
  -7  -4 -10 454.723 304.799  24
  -7  -4 -10 50.5361 300.642  23
  -7  -4 -10 711.671 630.273  35
  -7  -4 -11 658.504 211.300  30
  -7  -4 -11 681.741 259.252  23
  -7  -4 -11 950.000 553.301  35
  -7  -4 -12 396.898 192.751  23
  -7  -4 -12 723.411 429.600  35
  -7  -4 -13 876.599 283.094  35
  -7  -5   9 222.677 172.591  17
  -7  -5   8 1092.68 255.234  29
  -7  -5   8 2002.17 477.701  33
  -7  -5   7 8594.83 371.905  29
  -7  -5   7 7900.46 642.323  33
  -7  -5   6 737.366 305.124  29
  -7  -5   6 387.252 599.352  33
  -7  -5   5 1006.45 315.314  29
  -7  -5   5-29.0002 384.433   7
  -7  -5   5 905.081 185.951  26
  -7  -5   5-180.245 607.744  33
  -7  -5   5 122.941 269.126  17
  -7  -5   4 10477.7 438.719  29
  -7  -5   4 9890.41 290.081  26
  -7  -5   4 8387.67 364.430  22
  -7  -5   4 9496.96 735.556  33
  -7  -5   4 8659.61 349.993  17
  -7  -5   3 13862.3 474.211  29
  -7  -5   3 12382.6 667.111   7
  -7  -5   3 14496.6 346.172  26
  -7  -5   3 11325.6 398.661  22
  -7  -5   3 12653.3 746.916  33
  -7  -5   3 11299.8 368.168  17
  -7  -5   2 344.519 313.798  29
  -7  -5   2 374.006 260.789  27
  -7  -5   2-260.257 401.081   7
  -7  -5   2 149.198 256.848  22
  -7  -5   2-191.922 227.039  17
  -7  -5   1 1153.13 257.277  30
  -7  -5   1 1404.88 267.073  27
  -7  -5   1 796.737 260.939  22
  -7  -5   1 1778.88 281.495  34
  -7  -5   1 844.677 217.389  17
  -7  -5   0 4631.25 336.517  31
  -7  -5   0 4795.69 376.628  30
  -7  -5   0 6410.18 277.089  27
  -7  -5   0 5755.03 256.510  26
  -7  -5   0 5000.30 314.669  22
  -7  -5   0 5241.24 350.394  34
  -7  -5   0 5519.77 581.050  33
  -7  -5  -1-72.1590 328.285  31
  -7  -5  -1 315.750 359.866  30
  -7  -5  -1-241.157 270.841  29
  -7  -5  -1 83.2954 214.113  27
  -7  -5  -1-228.478 195.321  26
  -7  -5  -1-218.975 338.540  34
  -7  -5  -1-154.372 482.124  33
  -7  -5  -2-166.249 365.717  31
  -7  -5  -2 138.338 397.643  30
  -7  -5  -2-53.9667 235.374  29
  -7  -5  -2-231.387 214.835  27
  -7  -5  -2-449.383 377.429  34
  -7  -5  -2-10.1035 458.552  33
  -7  -5  -3-271.363 443.276  30
  -7  -5  -3 210.465 230.164  27
  -7  -5  -3 587.775 447.408  33
  -7  -5  -4 4734.88 286.385  27
  -7  -5  -4 5942.52 474.308   1
  -7  -5  -4 3732.84 189.476  26
  -7  -5  -4 2649.38 266.658  23
  -7  -5  -4 5710.68 647.282  35
  -7  -5  -4 5843.04 510.659  33
  -7  -5  -5 1771.41 264.986  27
  -7  -5  -5 423.286 306.369  24
  -7  -5  -5 1062.30 279.551  23
  -7  -5  -5 1669.13 714.257  36
  -7  -5  -5 1540.70 434.908   1
  -7  -5  -6 4631.56 579.241  30
  -7  -5  -6 5109.86 307.787  27
  -7  -5  -6 5838.67 387.988  24
  -7  -5  -6 5269.07 339.965  23
  -7  -5  -6 6841.99 747.909  36
  -7  -5  -6 6478.00 747.373  35
  -7  -5  -7 6232.25 580.940  30
  -7  -5  -7 6804.42 322.597  27
  -7  -5  -7 9585.67 427.613  24
  -7  -5  -7 8005.33 381.571  23
  -7  -5  -7 9779.88 773.750  36
  -7  -5  -7 8549.58 824.245  35
  -7  -5  -8 305.463 450.289  30
  -7  -5  -8 1263.06 241.014  27
  -7  -5  -8 1220.35 339.119  24
  -7  -5  -8 888.280 299.362  23
  -7  -5  -8 1108.10 492.752   1
  -7  -5  -9 742.831 361.004  30
  -7  -5  -9 474.062 318.025  24
  -7  -5  -9 306.107 281.202  23
  -7  -5  -9 1240.40 711.117  35
  -7  -5 -10 875.631 285.577  30
  -7  -5 -10 893.030 299.716  24
  -7  -5 -10 1338.74 665.010  35
  -7  -5 -11 9.36854 198.864  30
  -7  -5 -11 510.096 258.823  24
  -7  -5 -11 328.108 574.950  35
  -7  -5 -12 685.337 206.640  24
  -7  -5 -12 719.979 453.175  35
  -7  -5 -13 0.61377 160.260  31
  -7  -5 -13 878.156 321.662  35
  -7  -6   9 282.493 151.300  29
  -7  -6   7 1125.29 271.829  29
  -7  -6   6 3921.95 345.164  29
  -7  -6   5 4686.07 382.761  29
  -7  -6   5 4202.43 214.137  26
  -7  -6   5 3713.99 255.909  22
  -7  -6   4 233.330 345.131  29
  -7  -6   4 213.143 331.512   7
  -7  -6   4 383.934 217.196  26
  -7  -6   4 143.146 234.536  22
  -7  -6   4 891.870 497.245  33
  -7  -6   4 773.317 261.904  17
  -7  -6   3 680.233 354.073   7
  -7  -6   3 619.480 248.025  22
  -7  -6   3 1271.46 504.231  33
  -7  -6   3 592.633 257.550  17
  -7  -6   2-40.2920 291.407  27
  -7  -6   2 92.5784 340.674   7
  -7  -6   2-13.4926 229.410  26
  -7  -6   2 240.691 227.093  22
  -7  -6   2 80.5684 513.335  36
  -7  -6   2 556.749 488.504  33
  -7  -6   1 546.176 209.007  30
  -7  -6   1 558.708 298.902  29
  -7  -6   1-146.090 289.154  27
  -7  -6   1-314.013 346.172   7
  -7  -6   1 79.5502 219.468  22
  -7  -6   1-590.766 582.959  36
  -7  -6   1 133.245 305.100  34
  -7  -6   0 786.756 263.412  30
  -7  -6   0 617.479 302.503  29
  -7  -6   0 366.934 253.414  27
  -7  -6   0 341.308 319.162   7
  -7  -6   0 430.838 227.566  26
  -7  -6   0 608.604 221.027  22
  -7  -6   0 162.212 607.348  36
  -7  -6   0 753.421 335.072  34
  -7  -6   0 311.772 473.755  33
  -7  -6  -1 5376.67 377.698  31
  -7  -6  -1 4780.53 379.275  30
  -7  -6  -1 4307.23 345.696  29
  -7  -6  -1 5312.97 309.006  27
  -7  -6  -1 5416.00 265.403  26
  -7  -6  -1 4086.78 247.355  22
  -7  -6  -1 4713.18 687.430  36
  -7  -6  -1 5167.17 423.092  34
  -7  -6  -1 4787.94 525.316  33
  -7  -6  -2 472.164 381.280  31
  -7  -6  -2 1494.34 346.554  30
  -7  -6  -2 53.4373 263.155  29
  -7  -6  -2-95.1148 267.593  27
  -7  -6  -2 925.402 210.368  26
  -7  -6  -2 284.469 185.154  22
  -7  -6  -2 704.621 657.463  36
  -7  -6  -2-70.7874 408.631  34
  -7  -6  -2 306.256 448.208  33
  -7  -6  -3 6071.96 491.184  31
  -7  -6  -3 8512.62 482.454  30
  -7  -6  -3 6959.98 303.597  29
  -7  -6  -3 8259.71 359.196  27
  -7  -6  -3 10086.1 271.587  26
  -7  -6  -3 8279.92 773.438  36
  -7  -6  -3 8404.79 529.559  33
  -7  -6  -4 61.3738 456.030  31
  -7  -6  -4 1935.11 422.254  30
  -7  -6  -4 992.724 297.030  27
  -7  -6  -4 2422.36 186.618  26
  -7  -6  -4 2524.30 695.884  36
  -7  -6  -4 1371.87 437.499  33
  -7  -6  -5 698.776 300.013  27
  -7  -6  -5 845.609 669.271  35
  -7  -6  -5 1482.67 428.823  33
  -7  -6  -6 1129.62 430.079  30
  -7  -6  -6 875.657 302.301  27
  -7  -6  -6 1356.64 266.345  24
  -7  -6  -6 1244.24 688.665  35
  -7  -6  -7 3051.25 441.727  30
  -7  -6  -7 4132.70 334.599  27
  -7  -6  -7 4344.71 322.437  24
  -7  -6  -7 4249.38 737.762  35
  -7  -6  -8 511.309 365.908  30
  -7  -6  -8 827.795 283.530  27
  -7  -6  -8 440.694 288.261  24
  -7  -6  -8 1397.78 717.004  35
  -7  -6  -9 587.298 317.985  30
  -7  -6  -9 693.225 267.886  27
  -7  -6  -9 483.566 290.688  24
  -7  -6 -10 737.573 260.666  30
  -7  -6 -10 1583.94 278.051  24
  -7  -6 -11 1157.15 196.776  30
  -7  -6 -11 1538.83 249.186  24
  -7  -6 -12 648.885 192.527  24
  -7  -7   8-218.177 185.145  29
  -7  -7   7 349.971 229.015  29
  -7  -7   6 634.989 281.741  29
  -7  -7   5 694.983 319.275  29
  -7  -7   5 854.558 165.857  26
  -7  -7   4 768.706 212.364  26
  -7  -7   3-18.6581 220.729  26
  -7  -7   2 1811.72 338.206  29
  -7  -7   2 1823.64 237.229  26
  -7  -7   2 937.448 197.539  22
  -7  -7   2 903.041 370.380  33
  -7  -7   1 868.614 299.307  29
  -7  -7   1 360.496 182.371  22
  -7  -7   1 443.960 373.728  33
  -7  -7   0 3223.70 330.896  29
  -7  -7   0 1854.34 193.645  22
  -7  -7   0 2802.63 504.573  36
  -7  -7   0 3098.19 386.779  34
  -7  -7   0 2536.63 415.126  33
  -7  -7  -1 10947.2 408.441  30
  -7  -7  -1 9389.19 397.921  29
  -7  -7  -1 12215.2 390.641  27
  -7  -7  -1 12280.2 343.643  26
  -7  -7  -1 11298.5 661.622  36
  -7  -7  -1 11418.2 491.306  34
  -7  -7  -1 10285.1 515.557  33
  -7  -7  -2 2188.24 378.409  31
  -7  -7  -2 1945.69 335.767  30
  -7  -7  -2 572.397 274.753  29
  -7  -7  -2 1598.72 300.692  27
  -7  -7  -2 2140.32 251.312  26
  -7  -7  -2 3149.02 602.207  36
  -7  -7  -2 1182.41 432.349  34
  -7  -7  -2 2187.78 401.912  33
  -7  -7  -2 164.626 184.690  18
  -7  -7  -3 8246.69 468.440  31
  -7  -7  -3 7090.83 420.754  30
  -7  -7  -3 5583.86 281.671  29
  -7  -7  -3 7415.53 378.409  27
  -7  -7  -3 8532.22 287.170  26
  -7  -7  -3 8856.18 684.577  36
  -7  -7  -3 6214.43 520.701  34
  -7  -7  -3 4470.00 207.810  18
  -7  -7  -3 6759.97 462.303  33
  -7  -7  -4 205.609 348.972  30
  -7  -7  -4 511.486 192.368  26
  -7  -7  -4 685.260 600.770  36
  -7  -7  -4 200.247 365.468  33
  -7  -7  -5 1138.28 166.611  26
  -7  -7  -5 1943.20 615.525  36
  -7  -7  -6-505.804 457.069  31
  -7  -7  -6 150.665 359.433   1
  -7  -7  -6 27.9837 366.106  30
  -7  -7  -6 475.825 317.816  27
  -7  -7  -7 252.926 347.369  30
  -7  -7  -7 758.078 318.238  27
  -7  -7  -8 3700.83 453.995  31
  -7  -7  -8 3644.82 364.811  30
  -7  -7  -8 4793.18 357.046  27
  -7  -7  -9 2557.13 409.103  31
  -7  -7  -9 2632.26 306.357  30
  -7  -7  -9 3589.02 322.227  27
  -7  -7 -10 602.083 229.076  30
  -7  -7 -10 736.003 253.594  27
  -7  -7 -11 36.0653 272.476  31
  -7  -7 -11 944.072 215.567  27
  -7  -7 -12 658.718 188.315  31
  -7  -8   7 1059.64 189.650  29
  -7  -8   6 734.216 225.859  29
  -7  -8   5 859.610 131.137  26
  -7  -8   4 597.723 178.782  26
  -7  -8   3 7510.67 382.859  29
  -7  -8   3 7764.09 268.138  26
  -7  -8   2 1220.80 307.121  29
  -7  -8   2 1552.42 228.791  26
  -7  -8   1 2069.88 304.727  29
  -7  -8   1 1955.87 252.554  26
  -7  -8   0 1269.67 284.178  29
  -7  -8  -2 383.940 242.034  29
  -7  -8  -2-160.461 189.105  18
  -7  -8  -3 658.621 191.976  29
  -7  -8  -3 1002.26 250.907  26
  -7  -8  -3 430.256 142.517  18
  -7  -8  -4 4411.08 380.175  30
  -7  -8  -4 3823.30 265.191  26
  -7  -8  -5 5357.03 236.153  26
  -7  -8  -6 1820.33 399.372  31
  -7  -8  -6 1564.38 344.831  30
  -7  -8  -7 76.2259 368.059  31
  -7  -8  -7 451.800 302.976  30
  -7  -8  -8 93.3805 339.870  31
  -7  -8  -8 414.885 312.047  27
  -7  -8  -9 4259.49 348.578  31
  -7  -8  -9 5400.47 345.733  27
  -7  -8 -10 1108.83 268.746  31
  -7  -8 -10 1130.21 265.272  27
  -7  -8 -11 1650.91 206.713  31
  -7  -8 -11 772.552 219.895  27
  -7  -8 -12 307.487 149.520  27
  -7  -8 -12 380.386 226.944  34
  -7  -9   5-9.52011 200.976  29
  -7  -9   4 2122.50 256.107  29
  -7  -9   4 2006.59 137.641  26
  -7  -9   3 3890.94 290.927  29
  -7  -9   3 3226.38 193.056  26
  -7  -9   2 2626.13 282.143  29
  -7  -9   2 2319.98 203.710  26
  -7  -9   1 1036.26 262.658  29
  -7  -9   1 838.267 217.066  26
  -7  -9   0 672.766 271.963  29
  -7  -9   0 3160.84 315.788  27
  -7  -9   0 2289.88 261.148  26
  -7  -9   0 369.324 201.552  18
  -7  -9  -1 8412.31 373.254  27
  -7  -9  -1 4046.81 225.338  18
  -7  -9  -2 1725.06 267.553  26
  -7  -9  -2 920.450 155.435  18
  -7  -9  -3 1009.46 299.245  27
  -7  -9  -3 1543.13 392.007  34
  -7  -9  -4 48.2153 212.621  26
  -7  -9  -4 454.633 385.426  34
  -7  -9  -5 305.972 185.785  26
  -7  -9  -5 316.757 386.805  34
  -7  -9  -6 144.233 388.806  34
  -7  -9  -7 48.2422 386.860  34
  -7  -9  -8 294.323 367.668  34
  -7  -9  -9-57.8843 327.450  34
  -7  -9 -10 431.990 276.625  34
  -7  -9 -11 1544.90 189.209  27
  -7  -9 -11 1055.74 211.593  34
  -7 -10   3 213.512 93.4656  26
  -7 -10   2 100.117 134.584  26
  -7 -10   1 710.738 159.538  26
  -7 -10   0 696.025 181.750  26
  -7 -10   0 2272.49 103.203  18
  -7 -10  -1 463.107 247.909  27
  -7 -10  -1 6468.77 114.525  18
  -7 -10  -2 2206.55 303.774  27
  -7 -10  -2 21297.1 172.671  18
  -7 -10  -3 930.748 244.199  27
  -7 -10  -3 1392.56 218.707  26
  -7 -10  -4 639.490 239.393  27
  -7 -10  -4 585.380 197.380  26
  -7 -10  -4 1115.26 305.194  34
  -7 -10  -5 899.317 245.023  27
  -7 -10  -5 610.841 171.809  26
  -7 -10  -5 990.020 303.288  34
  -7 -10  -6 438.790 234.708  27
  -7 -10  -6 623.481 288.057  34
  -7 -10  -7 91.9644 226.196  27
  -7 -10  -7 632.673 271.033  34
  -7 -10  -8-275.253 214.294  27
  -7 -10  -8 295.448 234.535  34
  -7 -10  -9 96.0432 195.557  34
  -7 -10 -10 194.127 142.062  34
  -7 -11   0 412.122 111.019  26
  -7 -11  -1 581.321 126.696  26
  -7 -11  -3 902.721 167.638  27
  -7 -11  -3 1228.63 154.123  26
  -7 -11  -4 4880.42 208.715  27
  -7 -11  -4 4197.76 169.064  26
  -7 -11  -5 1964.61 185.523  27
  -7 -11  -5 1920.97 127.904  26
  -7 -11  -6 270.225 152.314  27
  -7 -11  -7 310.565 126.924  27
  -7 -11  -8 261.385 105.250  27
   8  -2  -5 133.520 172.961  25
   8  -2  -4 165.126 197.501  25
  -8   2   3 852.568 144.719   9
   8  -2  -3 647.201 221.518  25
  -8   2   2 984.761 149.527   9
  -8   2   2 443.639 455.919  32
  -8   2   1 200.748 471.419  32
  -8   2  -1-1.61591 115.087  10
  -8   2  -2 395.993 132.925   9
  -8   2  -2 268.371 112.990  10
  -8   2  -3 349.401 115.650   9
  -8   2  -3 249.790 102.269  10
   8  -1  -7 121.933 123.065  12
   8  -1  -6 1810.98 192.637  25
   8  -1  -5 1177.01 229.286  25
  -8   1   5 1068.65 166.367  22
   8  -1  -4-38.6202 236.348  25
  -8   1   3-143.369 177.157   9
  -8   1   1 840.020 543.576  32
  -8   1   0 359.071 160.370  10
  -8   1   0 660.569 561.722  32
  -8   1  -1 377.549 185.710   9
  -8   1  -1 204.953 160.363  10
  -8   1  -2 256.011 169.718   9
  -8   1  -2 246.674 157.558  10
  -8   1  -3 565.802 152.361  10
  -8   1  -3 876.650 157.598   9
  -8   1  -4 148.774 136.684   9
  -8   0   9 918.774 241.122  33
   8   0  -8 223.170 119.927  12
  -8   0   8 103.577 327.651  33
  -8   0   7-261.478 376.693  33
  -8   0   6 220.362 172.198  22
  -8   0   6 62.9790 409.470  33
   8   0  -5 575.265 229.022  25
  -8   0   5 856.484 214.984  22
  -8   0   5 250.377 431.192  33
   8   0  -4 278.099 244.845  25
  -8   0   4-8.09958 427.018  33
  -8   0   3 449.718 417.054  33
  -8   0   2 1284.86 420.821  33
  -8   0   2 1216.09 537.861  32
  -8   0   1 1032.88 383.037  33
  -8   0   1 170.105 562.517  32
  -8   0   1-42.6922 180.473  10
  -8   0   0 1304.24 205.037  10
  -8   0   0 1555.66 610.875  32
  -8   0   0 1625.16 231.291   9
  -8   0  -1 757.565 217.721   9
  -8   0  -1 326.279 200.098  10
  -8   0  -2 3836.74 235.583  10
  -8   0  -2 4726.29 241.537   9
  -8   0  -3 1137.47 492.489  36
  -8   0  -3 1647.10 196.626   9
  -8   0  -4 133.138 162.411   9
  -8   0  -6-52.6496 136.882  10
  -8   0  -7 181.789 111.197  10
  -8  -1  10 231.543 214.388  33
  -8  -1   9 520.876 335.845  33
  -8  -1   8 379.364 123.897  22
  -8  -1   8-128.380 426.165  33
   8   1  -7 1130.32 156.768  12
  -8  -1   7 1002.10 174.242  22
  -8  -1   6 328.952 199.978  22
  -8  -1   6 301.581 496.983  33
  -8  -1   5 174.780 237.806  22
  -8  -1   5 319.100 508.881  33
  -8  -1   4 1103.13 530.257  33
  -8  -1   3 1081.74 524.435  33
  -8  -1   2 4788.72 275.370   9
  -8  -1   2 2518.74 547.605  33
  -8  -1   1 1216.40 243.225   9
  -8  -1   1 596.264 500.815  33
  -8  -1   1 1266.38 576.153  32
  -8  -1   0 229.632 232.815   9
  -8  -1   0 343.782 467.547  33
  -8  -1   0-54.1117 215.951  10
  -8  -1   0 620.983 608.642  32
  -8  -1  -1 1407.46 444.585  33
  -8  -1  -1 2641.77 248.303   9
  -8  -1  -2 3304.62 447.782  33
  -8  -1  -2 4551.21 247.959   9
  -8  -1  -3 2569.03 649.735  36
  -8  -1  -3 3519.32 415.951  33
  -8  -1  -4 3404.60 231.921  10
  -8  -1  -4 3539.57 206.339   9
  -8  -1  -5 825.966 460.178  36
  -8  -1  -5 730.264 189.731  10
  -8  -1  -6 113.599 165.166  10
  -8  -1  -7 247.797 138.768  10
  -8  -1  -9 142.555 227.093  30
  -8  -2  10 651.203 259.874  33
  -8  -2   9 664.475 381.291  33
  -8  -2   9 790.338 161.051  17
  -8  -2   8 767.595 148.373  22
  -8  -2   8 1001.12 467.895  33
  -8  -2   8 1595.79 199.374  17
  -8  -2   7 61.3916 180.068  22
  -8  -2   7 207.981 203.785  17
  -8  -2   6 1058.40 228.062  22
  -8  -2   6 698.316 551.614  33
  -8  -2   6 999.647 223.645  17
  -8  -2   5 68.1761 256.149  22
  -8  -2   5 188.689 580.643  33
  -8  -2   5 178.325 208.278  17
  -8  -2   4 1185.44 306.284  22
  -8  -2   4 1142.44 603.924  33
  -8  -2   3 628.255 369.275   7
  -8  -2   3 2015.71 607.216  33
  -8  -2   2 667.754 353.319   7
  -8  -2   2 1525.75 593.051  33
  -8  -2   1 2265.68 246.347   9
  -8  -2   1 1695.56 364.883   7
  -8  -2   1 1181.88 569.653  33
  -8  -2   0-23.0731 217.398   9
  -8  -2   0-24.9768 278.726   7
  -8  -2   0-504.332 531.366  33
  -8  -2  -1 530.447 220.081   9
  -8  -2  -1-23.8936 493.251  33
  -8  -2  -2 460.462 208.068   9
  -8  -2  -2 651.522 472.732  33
  -8  -2  -2 274.842 219.653  10
  -8  -2  -3 870.282 198.941   9
  -8  -2  -3 1290.02 451.389  33
  -8  -2  -3 558.664 215.266  10
  -8  -2  -4 520.261 355.159  23
  -8  -2  -4 592.138 654.862  36
  -8  -2  -4 799.711 424.487  33
  -8  -2  -4 707.119 208.492  10
  -8  -2  -5 886.926 369.169  23
  -8  -2  -5 1200.58 201.848  10
  -8  -2  -6 2207.94 374.879  23
  -8  -2  -6 2011.01 526.593  36
  -8  -2  -6 2880.81 202.732  10
  -8  -2  -7 544.480 327.872  23
  -8  -2  -7 567.917 161.458  10
  -8  -2  -8 505.802 288.474  23
  -8  -2  -9 352.935 308.135  30
  -8  -2  -9 411.924 235.829  23
  -8  -2 -10 249.237 178.821  30
  -8  -2 -10 187.285 173.726  23
  -8  -3   9 857.603 158.475  17
  -8  -3   8 435.528 153.373  22
  -8  -3   8 757.057 208.957  17
  -8  -3   7 72.2095 185.289  22
  -8  -3   7 168.975 221.899  17
  -8  -3   6 396.353 226.322  22
  -8  -3   6 316.158 243.948  17
  -8  -3   5 6350.75 708.479  33
  -8  -3   5 7005.00 316.600  17
  -8  -3   4 946.514 312.441  22
  -8  -3   4 1882.30 643.942  33
  -8  -3   4 1375.69 240.551  17
  -8  -3   3 1971.36 438.735   7
  -8  -3   3 2194.35 659.400  33
  -8  -3   3 1488.29 214.316  17
  -8  -3   2 6146.47 517.945   7
  -8  -3   2 5120.80 673.239  33
  -8  -3   1 130.032 358.438  30
  -8  -3   1 92.2195 354.540   7
  -8  -3   1 311.050 594.692  33
  -8  -3   0 22.2718 329.202   7
  -8  -3   0 19.3163 560.735  33
  -8  -3  -1-139.836 196.588   9
  -8  -3  -1-319.023 296.780   7
  -8  -3  -1-356.463 539.544  33
  -8  -3  -2 190.768 180.620   9
  -8  -3  -2-268.994 512.164  33
  -8  -3  -2 112.780 204.411  10
  -8  -3  -3 4442.24 208.778   9
  -8  -3  -3 4628.43 537.601  33
  -8  -3  -3 5564.65 263.027  10
  -8  -3  -4 294.388 336.380  23
  -8  -3  -4 352.388 715.660  36
  -8  -3  -4 737.593 467.961  33
  -8  -3  -4 660.300 205.836  10
  -8  -3  -5 1493.37 366.099  23
  -8  -3  -5 1098.96 686.805  36
  -8  -3  -5 2763.91 467.661  33
  -8  -3  -5 2115.12 211.285  10
  -8  -3  -6 285.286 350.259  23
  -8  -3  -6 838.782 603.320  36
  -8  -3  -6 728.908 182.806  10
  -8  -3  -7 2594.52 363.791  23
  -8  -3  -7 2586.79 551.237  36
  -8  -3  -8 399.325 448.224  30
  -8  -3  -8 658.795 311.983  23
  -8  -3  -9 768.970 351.595  30
  -8  -3  -9 593.248 273.817  23
  -8  -3 -10 338.743 224.271  30
  -8  -3 -10 123.117 217.123  23
  -8  -4   9 1325.30 354.642  33
  -8  -4   9 1313.33 148.495  17
  -8  -4   8 927.693 463.361  33
  -8  -4   8 1160.33 196.846  17
  -8  -4   7 447.045 194.401  29
  -8  -4   7 209.809 176.857  22
  -8  -4   7-19.9002 514.480  33
  -8  -4   7 456.891 223.101  17
  -8  -4   6 536.399 239.919  29
  -8  -4   6 660.388 227.518  22
  -8  -4   6 1017.75 575.051  33
  -8  -4   6 840.296 250.326  17
  -8  -4   5 289.325 273.237  29
  -8  -4   5 17.6915 257.624  22
  -8  -4   5 306.982 259.806  17
  -8  -4   4 351.280 301.420  29
  -8  -4   4 44.3212 242.076  17
  -8  -4   3 11421.6 429.013  29
  -8  -4   3 11261.2 332.387  17
  -8  -4   2 1172.35 323.706  29
  -8  -4   2 2000.19 447.101   7
  -8  -4   2 1740.85 210.419  17
  -8  -4   1 256.561 288.925  30
  -8  -4   1 154.665 294.450  29
  -8  -4   1 209.141 384.125   7
  -8  -4   0 1600.90 413.956  30
  -8  -4   0 1625.54 383.961   7
  -8  -4  -1-48.7664 281.561  31
  -8  -4  -1 96.8128 452.205  30
  -8  -4  -1-115.519 552.903  33
  -8  -4  -2-582.868 532.744  30
  -8  -4  -2 244.495 528.053  33
  -8  -4  -3-922.960 804.579  36
  -8  -4  -3 1164.07 512.973  33
  -8  -4  -4-258.778 741.738  36
  -8  -4  -4 891.925 492.631  33
  -8  -4  -5 99.9272 325.468  23
  -8  -4  -5 1069.78 732.994  36
  -8  -4  -5 439.968 164.214  10
  -8  -4  -6 421.867 333.992  23
  -8  -4  -6 754.749 664.740  36
  -8  -4  -6 2043.41 497.208  35
  -8  -4  -7 23.9892 531.045  30
  -8  -4  -7 454.278 323.463  23
  -8  -4  -7 1511.34 607.418  36
  -8  -4  -8 382.950 449.556  30
  -8  -4  -8 727.748 302.831  23
  -8  -4  -9 657.326 359.287  30
  -8  -4  -9 584.209 272.306  23
  -8  -4 -10 263.281 237.812  30
  -8  -4 -10 193.347 220.539  23
  -8  -4 -11 159.759 136.479  30
  -8  -5   8 1209.56 148.835  29
  -8  -5   8 626.569 385.405  33
  -8  -5   7 0.99943 209.485  29
  -8  -5   7 44.9796 479.719  33
  -8  -5   7 73.2177 207.862  17
  -8  -5   6-161.495 267.458  29
  -8  -5   6 387.750 549.844  33
  -8  -5   6 374.311 244.594  17
  -8  -5   5 8594.09 710.822  33
  -8  -5   5 7827.95 343.750  17
  -8  -5   4-369.615 337.666  29
  -8  -5   4 547.302 613.951  33
  -8  -5   4 49.3602 256.257  17
  -8  -5   3 4393.30 403.716  29
  -8  -5   3 4026.11 328.140  22
  -8  -5   3 4799.24 293.417  17
  -8  -5   2 2063.82 368.861  29
  -8  -5   2 1921.53 307.122  22
  -8  -5   2 2294.82 647.741  33
  -8  -5   2 1747.77 243.505  17
  -8  -5   1 560.765 197.112  26
  -8  -5   1 51.6527 278.290  22
  -8  -5   1 29.5702 592.945  33
  -8  -5   0 654.586 238.821  31
  -8  -5   0 514.262 306.351  30
  -8  -5   0-84.1299 230.382  27
  -8  -5   0-292.040 368.487   7
  -8  -5   0 33.2623 271.973  22
  -8  -5   0 353.947 238.255  34
  -8  -5   0-398.875 572.229  33
  -8  -5  -1 411.939 310.366  31
  -8  -5  -1 588.339 374.530  30
  -8  -5  -1 293.305 224.957  27
  -8  -5  -1 295.071 333.185   7
  -8  -5  -1 29.0061 182.587  26
  -8  -5  -1 300.355 266.729  34
  -8  -5  -2 1893.98 385.155  31
  -8  -5  -2 2611.68 484.293  30
  -8  -5  -2 3032.81 230.092  27
  -8  -5  -2 2297.16 188.269  26
  -8  -5  -2 1182.59 796.480  36
  -8  -5  -2 1881.76 332.176  34
  -8  -5  -3 126.318 477.290  30
  -8  -5  -3 119.357 183.891  27
  -8  -5  -3 24.7090 346.277  34
  -8  -5  -4-203.617 502.005  30
  -8  -5  -5 3251.41 777.842  36
  -8  -5  -6 2014.81 561.077  30
  -8  -5  -6 1964.76 279.642  23
  -8  -5  -7 1357.96 493.667  30
  -8  -5  -7 1509.92 640.357  36
  -8  -5  -7 2192.91 587.866  35
  -8  -5  -8 946.260 421.527  30
  -8  -5  -8 2194.10 562.129  35
  -8  -5  -9 383.405 317.759  30
  -8  -5  -9 1205.38 507.966  35
  -8  -5 -10 202.395 238.526  30
  -8  -5 -10 1159.93 465.014  35
  -8  -5 -11 145.873 144.053  30
  -8  -5 -11 1010.19 372.966  35
  -8  -5 -12-26.2677 170.364  31
  -8  -6   8 569.412 132.654  29
  -8  -6   7-202.049 202.474  29
  -8  -6   6-178.449 264.517  29
  -8  -6   5-220.304 320.268  29
  -8  -6   5 625.705 199.299  22
  -8  -6   5 97.5340 500.876  33
  -8  -6   4-506.340 355.960  29
  -8  -6   4 724.813 223.837  22
  -8  -6   4 15.5601 550.641  33
  -8  -6   3 387.903 204.356  26
  -8  -6   3 308.836 234.548  22
  -8  -6   3-324.334 559.544  33
  -8  -6   2 1824.57 260.630  22
  -8  -6   2 1568.42 585.577  36
  -8  -6   2 1783.35 571.368  33
  -8  -6   1 752.405 248.823  27
  -8  -6   1-70.1093 338.692   7
  -8  -6   1 50.3763 236.073  22
  -8  -6   1 93.7423 631.252  36
  -8  -6   1-284.417 533.582  33
  -8  -6   0 514.288 243.761  30
  -8  -6   0-55.7410 297.585  29
  -8  -6   0 73.1560 255.971  27
  -8  -6   0-44.5413 219.206  26
  -8  -6   0-46.4958 224.249  22
  -8  -6   0-146.630 649.600  36
  -8  -6   0 217.301 290.100  34
  -8  -6   0-649.015 525.927  33
  -8  -6  -1 1014.19 308.883  31
  -8  -6  -1 748.117 320.490  30
  -8  -6  -1 982.948 284.298  29
  -8  -6  -1 544.885 266.866  27
  -8  -6  -1 603.682 216.709  26
  -8  -6  -1 504.835 223.354  22
  -8  -6  -1 365.069 689.990  36
  -8  -6  -1 452.595 317.911  34
  -8  -6  -1 43.3823 502.389  33
  -8  -6  -2 3412.36 395.161  31
  -8  -6  -2 4237.91 410.075  30
  -8  -6  -2 4390.90 287.967  29
  -8  -6  -2 4095.72 274.915  27
  -8  -6  -2 3466.82 235.118  26
  -8  -6  -2 2271.17 232.111  22
  -8  -6  -2 3958.53 753.174  36
  -8  -6  -2 3351.42 390.611  34
  -8  -6  -2 4019.66 538.918  33
  -8  -6  -3 2837.63 438.819  31
  -8  -6  -3 3602.14 431.950  30
  -8  -6  -3 3415.88 270.051  27
  -8  -6  -3 2958.76 203.633  26
  -8  -6  -3 1781.18 199.431  22
  -8  -6  -3 3902.60 772.355  36
  -8  -6  -3 2868.11 426.258  34
  -8  -6  -3 4087.98 507.897  33
  -8  -6  -4 1089.37 446.949  31
  -8  -6  -4 2171.42 435.597  30
  -8  -6  -4 1425.27 241.979  27
  -8  -6  -4 1458.67 151.305  26
  -8  -6  -4 2550.84 736.572  36
  -8  -6  -4 1365.28 437.734  34
  -8  -6  -4 1757.22 470.531  33
  -8  -6  -5 183.801 466.410  31
  -8  -6  -5 979.673 236.055  27
  -8  -6  -6 3200.27 246.878  27
  -8  -6  -7 416.561 397.447  30
  -8  -6  -8 121.020 342.913  30
  -8  -6  -8 1089.14 585.704  35
  -8  -6  -9 930.490 304.008  30
  -8  -6  -9 1890.73 557.535  35
  -8  -6 -10-59.1177 215.679  30
  -8  -6 -10 919.773 482.525  35
  -8  -6 -11 247.202 144.052  30
  -8  -6 -12 7.19277 162.439  31
  -8  -7   7-157.591 165.121  29
  -8  -7   5 2288.99 310.074  29
  -8  -7   4 1189.94 170.134  26
  -8  -7   3 292.836 198.691  26
  -8  -7   2 2215.94 250.581  26
  -8  -7   2 1574.88 205.738  22
  -8  -7   2 1629.84 433.915  33
  -8  -7   1 7410.65 408.062  29
  -8  -7   1 5805.12 249.319  22
  -8  -7   1 6990.83 517.494  33
  -8  -7   0 869.795 310.927  29
  -8  -7   0 1883.02 297.313  27
  -8  -7   0 1102.83 238.655  26
  -8  -7   0 1147.84 184.879  22
  -8  -7   0 1391.15 527.097  36
  -8  -7   0 1635.61 446.839  33
  -8  -7  -1 1322.14 275.324  30
  -8  -7  -1 860.838 274.894  29
  -8  -7  -1 1043.95 272.738  27
  -8  -7  -1 613.432 222.327  26
  -8  -7  -1 1251.42 572.988  36
  -8  -7  -1 1407.29 347.156  34
  -8  -7  -1-146.107 165.951  18
  -8  -7  -1 1523.41 430.209  33
  -8  -7  -2 397.642 293.773  30
  -8  -7  -2 393.404 225.347  29
  -8  -7  -2 120.401 250.338  27
  -8  -7  -2 802.716 598.312  36
  -8  -7  -2 163.479 354.264  34
  -8  -7  -2 413.942 400.557  33
  -8  -7  -3 945.280 370.442  31
  -8  -7  -3 451.155 327.991  30
  -8  -7  -3 570.911 261.820  27
  -8  -7  -3-61.5869 191.351  26
  -8  -7  -3 1586.92 619.106  36
  -8  -7  -3 594.375 399.878  34
  -8  -7  -3 785.796 405.015  33
  -8  -7  -4 1893.73 420.026  31
  -8  -7  -4 1056.52 368.409  30
  -8  -7  -4 2275.50 275.013  27
  -8  -7  -4 1407.04 182.964  26
  -8  -7  -4 3025.44 642.587  36
  -8  -7  -4 1979.84 450.050  34
  -8  -7  -4 2545.35 418.961  33
  -8  -7  -5 2805.71 465.535  31
  -8  -7  -5 3739.86 291.873  27
  -8  -7  -5 3159.88 498.670  34
  -8  -7  -6 1013.56 264.121  27
  -8  -7  -7 476.007 340.959  30
  -8  -7  -7-107.206 239.146  27
  -8  -7  -8 294.097 402.597  31
  -8  -7  -8 482.732 299.247  30
  -8  -7  -9 831.565 363.237  31
  -8  -7  -9 1165.46 259.659  30
  -8  -7 -10 210.697 297.815  31
  -8  -7 -10 1082.42 201.980  30
  -8  -7 -11 300.649 222.682  31
  -8  -8   6-151.634 169.066  29
  -8  -8   4 4690.37 172.053  26
  -8  -8   3 4005.14 205.423  26
  -8  -8   2-28.3905 204.704  26
  -8  -8   1 3582.78 335.267  29
  -8  -8   1 2018.67 220.618  18
  -8  -8   0 3712.01 315.778  29
  -8  -8   0 6242.94 343.209  27
  -8  -8  -1 334.517 247.620  29
  -8  -8  -1 109.832 307.449  27
  -8  -8  -1 452.446 218.746  26
  -8  -8  -1 895.684 348.293  34
  -8  -8  -2 363.119 208.186  29
  -8  -8  -2 589.212 274.642  27
  -8  -8  -2 1017.87 208.346  26
  -8  -8  -2 494.721 365.447  34
  -8  -8  -3 6181.65 324.871  27
  -8  -8  -3 5943.54 234.728  26
  -8  -8  -4 1057.38 306.307  30
  -8  -8  -4 500.609 267.565  27
  -8  -8  -4 499.841 170.163  26
  -8  -8  -4 314.870 412.168  34
  -8  -8  -5 626.125 306.871  30
  -8  -8  -5 249.098 257.830  27
  -8  -8  -5-71.1806 425.038  34
  -8  -8  -6 31.4668 254.748  27
  -8  -8  -7 630.666 346.926  31
  -8  -8  -7 978.982 288.659  30
  -8  -8  -7 235.307 250.677  27
  -8  -8  -8 275.757 314.597  31
  -8  -8  -8 897.159 253.967  30
  -8  -8  -8 234.468 232.555  27
  -8  -8  -9 1692.56 287.598  31
  -8  -8  -9 1163.45 208.823  27
  -8  -8 -10 1023.90 224.768  31
  -8  -9   4 403.248 191.548  29
  -8  -9   3 11.3810 219.445  29
  -8  -9   3 875.498 128.819  26
  -8  -9   2 222.010 163.846  26
  -8  -9   1-136.332 239.854  29
  -8  -9   1 11.1892 186.371  26
  -8  -9   0 1082.68 239.679  29
  -8  -9   0 474.081 162.868  18
  -8  -9  -1 232.543 130.624  18
  -8  -9  -2 1292.63 196.415  26
  -8  -9  -2 3098.05 102.540  18
  -8  -9  -3 1312.25 183.272  26
  -8  -9  -4 2760.95 177.398  26
  -8  -9  -5 183.623 253.153  27
  -8  -9  -6 950.512 253.509  27
  -8  -9  -7-235.918 239.343  27
  -8  -9  -8 90.2946 214.876  27
  -8  -9  -9 436.949 184.724  27
  -8  -9  -9 264.500 272.097  34
  -8  -9 -10 6.37841 130.651  27
  -8  -9 -10 125.644 203.514  34
  -8 -10   2 128.702 93.5511  26
  -8 -10   1 406.186 134.501  26
  -8 -10   0 6973.46 104.974  18
  -8 -10  -1 16177.0 143.752  18
  -8 -10  -2 57.9579 223.613  27
  -8 -10  -2 133.024 159.612  26
  -8 -10  -3 1637.54 165.152  26
  -8 -10  -4 1357.12 149.407  26
  -8 -10  -5 1761.76 275.985  34
  -8 -10  -6 2311.21 265.487  34
  -8 -10  -7 684.578 226.618  34
  -8 -10  -8-38.9824 190.668  34
  -8 -10  -9 289.367 128.370  27
  -8 -10  -9-32.7121 143.590  34
  -8 -11  -2 211.737 107.019  26
  -8 -11  -3 105.948 107.147  26
  -8 -11  -4 1106.36 137.935  27
  -8 -11  -5 808.785 141.340  27
  -8 -11  -6 383.740 125.734  27
  -8 -11  -7 616.669 106.409  27
  -9   0   4 455.056 153.475  22
  -9   0   3 302.725 182.164  22
  -9   0   1 372.015 155.822   9
  -9   0   0 760.273 156.067   9
  -9   0  -1 346.142 148.233   9
  -9   0  -1 219.126 407.264  36
  -9   0  -2 537.964 135.242   9
  -9   0  -6-63.0930 190.047  30
  -9  -1   7 196.017 242.133  33
  -9  -1   6-46.3860 307.349  33
  -9  -1   5 343.902 162.613  22
  -9  -1   5 424.658 357.973  33
  -9  -1   4 976.715 203.433  22
  -9  -1   4 893.507 388.355  33
  -9  -1   3 505.866 220.433  22
  -9  -1   3 691.080 379.823  33
  -9  -1   2 934.780 377.108  33
  -9  -1   1 657.945 370.605  33
  -9  -1   0 565.916 187.696   9
  -9  -1   0 798.410 350.237  33
  -9  -1  -1 991.805 182.411   9
  -9  -1  -1 1099.96 321.366  33
  -9  -1  -2 2239.57 178.137   9
  -9  -1  -2 994.666 542.869  36
  -9  -1  -3 1006.43 462.974  36
  -9  -1  -4 1293.51 146.787  10
  -9  -1  -5 298.062 119.435  10
  -9  -1  -7 40.9460 232.242  30
  -9  -2   8 275.469 245.106  33
  -9  -2   7 1574.03 362.703  33
  -9  -2   6 442.810 157.272  22
  -9  -2   6 120.095 405.137  33
  -9  -2   5 730.685 191.855  22
  -9  -2   5 163.935 456.117  33
  -9  -2   4 1704.24 243.376  22
  -9  -2   4 1541.62 495.957  33
  -9  -2   3 3895.94 302.822  22
  -9  -2   3 4251.74 539.708  33
  -9  -2   2 1519.75 502.886  33
  -9  -2   1 734.101 472.817  33
  -9  -2   0 393.164 438.593  33
  -9  -2  -1 163.177 412.067  33
  -9  -2  -2-395.766 650.976  36
  -9  -2  -2 484.072 393.792  33
  -9  -2  -3 562.730 596.231  36
  -9  -2  -3 832.760 177.806  10
  -9  -2  -4 255.930 525.748  36
  -9  -2  -4 383.819 160.972  10
  -9  -2  -5 791.706 422.214  36
  -9  -2  -5 492.583 145.068  10
  -9  -2  -6 257.671 118.065  10
  -9  -2  -7 255.100 326.624  30
  -9  -2  -8 189.314 231.938  30
  -9  -3   8 118.185 277.069  33
  -9  -3   7 693.542 130.246  22
  -9  -3   7 907.054 382.747  33
  -9  -3   6-15.1615 160.493  22
  -9  -3   6 69.0132 446.534  33
  -9  -3   5 272.232 200.433  22
  -9  -3   5 160.585 495.727  33
  -9  -3   4 1083.46 246.894  22
  -9  -3   4 1985.09 552.189  33
  -9  -3   3 793.341 272.836  22
  -9  -3   3 1092.46 562.614  33
  -9  -3   2 667.409 556.246  33
  -9  -3   1 1595.81 560.376  33
  -9  -3   0 1354.54 529.613  33
  -9  -3  -1 585.022 446.567  30
  -9  -3  -1 546.635 492.055  33
  -9  -3  -2-382.883 751.205  36
  -9  -3  -2-229.266 452.448  33
  -9  -3  -3-473.397 687.592  36
  -9  -3  -3 582.034 421.221  33
  -9  -3  -4 490.718 634.288  36
  -9  -3  -5 653.182 542.502  36
  -9  -3  -6 960.057 461.630  36
  -9  -3  -7 908.421 407.165  30
  -9  -3  -8 773.223 306.340  30
  -9  -3  -9 321.672 185.004  30
  -9  -4   8-115.720 256.410  33
  -9  -4   6 112.724 157.856  22
  -9  -4   5 895.758 198.721  22
  -9  -4   2 744.448 586.788  33
  -9  -4   1-93.4953 292.959  22
  -9  -4   1-65.8848 573.235  33
  -9  -4   0 107.706 562.664  33
  -9  -4  -1-109.620 409.695  30
  -9  -4  -1 187.881 527.957  33
  -9  -4  -2 36.3834 469.626  30
  -9  -4  -2-249.610 805.691  36
  -9  -4  -2 241.098 495.784  33
  -9  -4  -3 61.8786 529.016  30
  -9  -4  -3 335.954 756.284  36
  -9  -4  -3 1369.16 489.660  33
  -9  -4  -4 553.453 575.634  30
  -9  -4  -4 296.711 708.594  36
  -9  -4  -4 962.528 450.469  33
  -9  -4  -5 1539.59 637.495  36
  -9  -4  -6 2556.67 567.522  36
  -9  -4  -7 2579.15 456.801  30
  -9  -4  -8 1033.36 334.262  30
  -9  -4  -9 207.156 222.964  30
  -9  -4 -10 196.147 120.013  30
  -9  -5   7 545.815 317.189  33
  -9  -5   6 139.327 415.019  33
  -9  -5   5-539.782 501.152  33
  -9  -5   4 7458.25 281.260  29
  -9  -5   4 1209.78 547.721  33
  -9  -5   3 1.26255 234.621  22
  -9  -5   3 379.789 552.238  33
  -9  -5   2-218.613 253.590  22
  -9  -5   1 427.062 265.951  22
  -9  -5   0-290.986 267.892  22
  -9  -5   0-59.9902 783.480  36
  -9  -5  -1 633.063 332.503  30
  -9  -5  -1-278.587 276.595  22
  -9  -5  -1-112.919 783.218  36
  -9  -5  -2 10.7586 381.778  30
  -9  -5  -3 767.332 343.050  31
  -9  -5  -3 1001.27 461.144  30
  -9  -5  -4 292.324 372.431  31
  -9  -5  -4-281.105 495.152  30
  -9  -5  -4 675.511 744.457  36
  -9  -5  -5 419.629 496.491  30
  -9  -5  -5 1296.08 670.717  36
  -9  -5  -6 2329.79 616.331  36
  -9  -5  -7 355.157 396.439  30
  -9  -5  -8-134.506 316.569  30
  -9  -5  -9-135.583 232.952  30
  -9  -5 -10 208.620 143.004  30
  -9  -6   5 1348.86 191.929  29
  -9  -6   5 519.255 425.114  33
  -9  -6   4 674.979 229.123  29
  -9  -6   4 341.799 171.898  22
  -9  -6   4 202.591 473.441  33
  -9  -6   3 579.155 252.120  29
  -9  -6   3 419.907 201.262  22
  -9  -6   3-69.4395 506.937  33
  -9  -6   2 2197.29 237.071  22
  -9  -6   2 2833.63 572.651  33
  -9  -6   1 631.316 231.944  22
  -9  -6   1 1212.04 644.068  36
  -9  -6   1 1775.66 559.444  33
  -9  -6   0 665.289 231.624  22
  -9  -6   0 1031.40 677.063  36
  -9  -6   0 2000.45 549.523  33
  -9  -6  -1 675.089 264.874  30
  -9  -6  -1 79.1991 213.659  22
  -9  -6  -1 1193.50 714.514  36
  -9  -6  -1 484.295 501.198  33
  -9  -6  -2 858.603 279.681  31
  -9  -6  -2 534.775 319.563  30
  -9  -6  -2 695.876 709.845  36
  -9  -6  -2 751.488 481.618  33
  -9  -6  -3 409.979 326.550  31
  -9  -6  -3 209.480 350.419  30
  -9  -6  -3 369.770 705.149  36
  -9  -6  -3 65.9438 453.193  33
  -9  -6  -4 186.986 369.733  31
  -9  -6  -4 337.657 379.132  30
  -9  -6  -4 615.939 442.439  33
  -9  -6  -5 636.876 401.598  31
  -9  -6  -5 471.661 399.015  30
  -9  -6  -6 896.867 424.654  31
  -9  -6  -6 2174.90 611.706  36
  -9  -6  -7 503.888 405.146  31
  -9  -6  -7-213.243 346.333  30
  -9  -6  -8-269.676 288.315  30
  -9  -6  -9-122.462 211.307  30
  -9  -6 -10 147.062 141.694  30
  -9  -6 -11 448.465 125.271  31
  -9  -7   6 5743.23 154.289  29
  -9  -7   5 1260.44 176.045  29
  -9  -7   4 800.721 214.803  29
  -9  -7   2 364.083 159.826  22
  -9  -7   2 375.854 402.259  33
  -9  -7   1 3940.12 289.416  29
  -9  -7   1 3150.57 457.359  33
  -9  -7   0 923.899 180.755  26
  -9  -7   0 1076.83 428.231  33
  -9  -7  -1 761.305 167.411  26
  -9  -7  -1 1259.64 557.071  36
  -9  -7  -1 848.490 415.179  33
  -9  -7  -2 1028.89 269.445  30
  -9  -7  -2 926.961 236.674  27
  -9  -7  -2 1130.92 163.661  26
  -9  -7  -2 1499.36 584.713  36
  -9  -7  -2 758.620 284.185  34
  -9  -7  -2 469.741 409.285  33
  -9  -7  -3 388.555 290.485  30
  -9  -7  -3 303.350 293.424  34
  -9  -7  -3 631.358 399.677  33
  -9  -7  -4 817.863 339.478  31
  -9  -7  -4 410.197 303.723  30
  -9  -7  -4 620.214 317.782  34
  -9  -7  -5 282.737 363.827  31
  -9  -7  -5 574.355 318.096  30
  -9  -7  -5 395.298 329.400  34
  -9  -7  -6 283.980 376.937  31
  -9  -7  -6 352.465 332.523  34
  -9  -7  -7-61.3879 270.487  30
  -9  -7  -7 368.217 318.763  34
  -9  -7  -8 86.6854 233.947  30
  -9  -7  -8 106.249 290.800  34
  -9  -7  -9 393.601 192.193  30
  -9  -7  -9 144.271 243.367  34
  -9  -7 -10 661.466 198.551  31
  -9  -7 -10 512.280 164.483  34
  -9  -8   5 2186.82 123.443  29
  -9  -8   3-142.216 143.084  18
  -9  -8   2 681.456 216.683  29
  -9  -8   1 941.402 220.280  29
  -9  -8   0 3456.62 233.726  29
  -9  -8   0 2178.99 185.345  26
  -9  -8  -1 2436.90 187.266  26
  -9  -8  -2 1684.89 249.067  27
  -9  -8  -2 956.515 159.686  26
  -9  -8  -3 987.126 251.218  27
  -9  -8  -3 923.245 299.005  34
  -9  -8  -4 361.239 211.669  27
  -9  -8  -4 866.526 306.798  34
  -9  -8  -5 766.693 261.538  30
  -9  -8  -5 157.965 190.455  27
  -9  -8  -5 469.396 309.836  34
  -9  -8  -6 549.033 300.030  31
  -9  -8  -6 582.448 312.499  34
  -9  -8  -7 960.270 315.302  34
  -9  -8  -8 266.728 281.645  34
  -9  -8  -9 672.246 208.811  31
  -9  -8  -9 432.440 222.738  34
  -9  -9   3 2899.98 134.209  29
  -9  -9   2 2428.42 156.638  29
  -9  -9  -1 384.908 150.382  26
  -9  -9  -2 115.622 206.148  27
  -9  -9  -3 12.4762 216.040  27
  -9  -9  -4 283.045 225.886  27
  -9  -9  -4 194.370 272.463  34
  -9  -9  -5 1369.88 215.085  27
  -9  -9  -5 1118.90 285.175  34
  -9  -9  -6 658.418 173.367  27
  -9  -9  -6 828.754 271.577  34
  -9  -9  -7 360.509 253.870  34
  -9 -10  -1 467.937 102.647  26
  -9 -10  -2-66.2103 101.463  26
  -9 -10  -4 2122.47 194.684  27
  -9 -10  -5 2126.67 178.180  27
  -9 -10  -6 1130.64 155.329  27
 -10  -1   2 728.818 370.616  36
 -10  -1   1 926.757 371.604  36
 -10  -1   0 436.001 333.055  36
 -10  -2   4 527.093 223.786  33
 -10  -2   3 377.220 142.223  22
 -10  -2   3 767.293 265.682  33
 -10  -2   2 296.537 162.592  22
 -10  -2   2 1174.60 282.392  33
 -10  -2   1 259.883 177.783  22
 -10  -2   1 420.731 503.471  36
 -10  -2   1 591.062 270.736  33
 -10  -2   0 449.676 491.085  36
 -10  -2   0 278.581 256.918  33
 -10  -2  -1 236.908 450.904  36
 -10  -2  -2 134.504 410.098  36
 -10  -2  -3 267.526 256.368  30
 -10  -2  -3 529.036 325.944  36
 -10  -2  -4 161.736 245.527  30
 -10  -2  -5 132.365 209.767  30
 -10  -3   5 394.772 262.069  33
 -10  -3   4 384.858 136.019  22
 -10  -3   4 290.891 317.188  33
 -10  -3   3 410.472 162.865  22
 -10  -3   3 511.058 347.866  33
 -10  -3   2 666.802 363.276  33
 -10  -3   1 549.966 365.869  33
 -10  -3   0 235.559 211.116  22
 -10  -3   0-63.4651 573.437  36
 -10  -3   0 279.332 349.220  33
 -10  -3  -1-106.246 560.805  36
 -10  -3  -1 149.867 331.131  33
 -10  -3  -2 186.464 521.698  36
 -10  -3  -3 265.619 305.980  30
 -10  -3  -3 558.816 468.915  36
 -10  -3  -4 621.475 315.177  30
 -10  -3  -4 880.448 395.591  36
 -10  -3  -5 1348.04 297.421  30
 -10  -3  -7 521.023 149.876  30
 -10  -4   5 392.858 287.637  33
 -10  -4   4 343.809 437.772  36
 -10  -4   4 392.965 348.721  33
 -10  -4   3 1903.78 547.104  36
 -10  -4   3 1284.46 390.570  33
 -10  -4   2 373.505 190.446  22
 -10  -4   2 1021.34 589.378  36
 -10  -4   2 310.440 401.488  33
 -10  -4   1 247.260 206.979  22
 -10  -4   1 433.425 415.277  33
 -10  -4   0 216.638 214.255  22
 -10  -4   0 47.4180 395.834  33
 -10  -4  -1 319.796 222.485  22
 -10  -4  -1 260.653 622.302  36
 -10  -4  -1 368.656 387.762  33
 -10  -4  -2 653.392 602.213  36
 -10  -4  -2 616.299 370.194  33
 -10  -4  -3 645.217 317.520  30
 -10  -4  -3-144.787 551.949  36
 -10  -4  -4 682.995 341.267  30
 -10  -4  -4 1248.75 483.998  36
 -10  -4  -5 556.522 309.243  30
 -10  -4  -5 1422.50 418.059  36
 -10  -4  -8 251.285 123.721  30
 -10  -5   5 727.359 271.069  33
 -10  -5   4 143.959 127.418  22
 -10  -5   3 303.519 157.812  22
 -10  -5   2 406.798 181.619  22
 -10  -5   2 906.865 577.285  36
 -10  -5   1 316.601 200.195  22
 -10  -5   1 898.535 622.150  36
 -10  -5   0 172.579 205.369  22
 -10  -5   0 306.575 649.237  36
 -10  -5  -1 208.274 208.543  22
 -10  -5  -1 492.483 410.603  33
 -10  -5  -2 872.683 398.161  33
 -10  -5  -3 656.477 302.762  30
 -10  -5  -3 979.323 600.416  36
 -10  -5  -3 839.454 374.594  33
 -10  -5  -4 54.9493 316.198  30
 -10  -5  -4 1103.33 537.541  36
 -10  -5  -5 63.7123 311.649  30
 -10  -5  -5 1100.99 472.489  36
 -10  -5  -8 115.917 152.666  30
 -10  -6   4 817.913 286.923  33
 -10  -6   3 169.973 132.561  22
 -10  -6   3 524.900 346.884  33
 -10  -6   2 538.800 158.310  22
 -10  -6   2 1250.13 388.713  33
 -10  -6   1 107.764 166.119  22
 -10  -6   1 817.180 550.526  36
 -10  -6   1 1011.72 400.984  33
 -10  -6   0 1463.61 616.788  36
 -10  -6   0 2509.47 429.728  33
 -10  -6  -1 636.852 602.216  36
 -10  -6  -1 284.907 405.606  33
 -10  -6  -2 728.062 606.067  36
 -10  -6  -3 213.806 251.838  30
 -10  -6  -4 243.938 283.754  30
 -10  -6  -5 656.302 299.095  30
 -10  -6  -6 615.923 266.731  30
 -10  -6  -7 491.054 219.444  31
 -10  -6  -8 143.412 164.719  31
 -10  -6  -8 131.008 154.751  30
 -10  -7   1 163.268 330.008  33
 -10  -7   0 289.488 350.974  33
 -10  -7  -1 1449.05 476.031  36
 -10  -7  -1 1883.72 370.633  33
 -10  -7  -2 840.128 492.105  36
 -10  -7  -2 1291.04 357.987  33
 -10  -7  -3 641.580 484.660  36
 -10  -7  -4 195.690 234.127  30
 -10  -7  -5 108.259 242.000  30
 -10  -7  -6-90.4184 226.864  30
 -10  -7  -7 425.990 202.237  31
 -10  -7  -8 7.78365 144.107  30
 -11  -4  -1 327.612 288.897  36
 -11  -4  -2 403.118 264.006  36
 -11  -5   1 437.453 192.002  33
 -11  -5   0 623.196 319.506  36
 -11  -5   0 577.886 212.224  33
 -11  -5  -3 832.564 286.270  36
 -11  -6   1 386.038 173.439  33
 -11  -6  -1 748.315 304.469  36
   0   0   0    0.00    0.00   0
;
_shelx_hkl_checksum     5817
_shelx_res_file
;
TITL exp_1848 autored MIC gauss
    shelx.res
    created by SHELXL-2019/2 at 14:57:28 on 12-Nov-2023
CELL  1.54184   8.8691   9.4161  13.0347   75.502   85.013   62.478
ZERR     2.00   0.0008   0.0009   0.0011    0.008    0.008    0.010
LATT   1
SFAC  C    H    CL   N    O
UNIT  36 28 8 4 2
MERG   2
OMIT     8  10   1
OMIT     8  10   0
SHEL 99 0.82
RIGU N1B C3B N2B C4B C5B
SADI N1A C3A N1B C3B
SADI N2A C4A N2B C4B
SADI C4A C5A C4B C5B
SADI C2A N1A C2B N1B
SADI N1A C5A N1B C5B
EXYZ C2A C2B
EADP C2A C2B
FMAP   2
PLAN   20
SIZE     0.050   0.090   0.260
ACTA
BOND   $H
CONF
HTAB
L.S.  10
TEMP    22.00
WGHT    0.093200    1.192000
FVAR       8.45810
CL1   3    0.081862    0.116218    0.515786    11.00000    0.16491    0.12575 =
         0.08181   -0.01222    0.02404   -0.11516
CL2   3    0.268072    0.498013    0.657922    11.00000    0.11282    0.14496 =
         0.09391   -0.06332    0.00583   -0.06569
CL3   3   -0.142422    0.800457    0.103021    11.00000    0.09085    0.07961 =
         0.08710   -0.00901    0.02746   -0.01074
CL4   3    0.232978    0.841580   -0.237600    11.00000    0.13121    0.09259 =
         0.07540   -0.00697    0.02616   -0.06189
O1    5    0.257644    0.292195    0.204068    11.00000    0.06854    0.06165 =
         0.05079   -0.01066    0.00557   -0.02618
C1    1    0.239663    0.199237    0.305007    11.00000    0.06759    0.06297 =
         0.05438   -0.00733    0.00087   -0.03526
AFIX  13
H1    2    0.131505    0.194421    0.305888    11.00000   -1.20000
PART  1
AFIX   0
C2A   1    0.386086    0.027258    0.319003    10.50000    0.08023    0.06738 =
         0.07036   -0.00880   -0.00632   -0.03106
AFIX  23
H2A1  2    0.491611    0.034582    0.303657    10.50000   -1.20000
H2A2  2    0.393547   -0.032985    0.392160    10.50000   -1.20000
AFIX   0
N1A   4    0.365253   -0.061600    0.250241    10.50000    0.04945    0.04660 =
         0.06219   -0.00851    0.00032    0.00613
C3A   1    0.430514   -0.047417    0.150960    10.50000    0.09935    0.05309 =
         0.07915   -0.02944    0.00801   -0.04032
AFIX  43
H3A   2    0.486108    0.015526    0.121529    10.50000   -1.20000
AFIX   0
N2A   4    0.398535   -0.140159    0.106588    10.50000    0.14193    0.06394 =
         0.14009   -0.02632   -0.01477   -0.06169
C4A   1    0.303448   -0.205993    0.178022    10.50000    0.09295    0.04607 =
         0.16092    0.00129    0.01211   -0.05166
AFIX  43
H4A   2    0.260498   -0.272593    0.163709    10.50000   -1.20000
AFIX   0
C5A   1    0.284667   -0.158716    0.268298    10.50000    0.09752    0.09383 =
         0.12707   -0.02824    0.03896   -0.02305
AFIX  43
H5A   2    0.230134   -0.185213    0.328805    10.50000   -1.20000
PART  2
AFIX   0
C2B   1    0.386086    0.027258    0.319003    10.50000    0.08023    0.06738 =
         0.07036   -0.00880   -0.00632   -0.03106
AFIX  23
H2B1  2    0.491111    0.035528    0.303531    10.50000   -1.20000
H2B2  2    0.393827   -0.031688    0.392517    10.50000   -1.20000
AFIX   0
N1B   4    0.370048   -0.067476    0.251829    10.50000    0.12652    0.08547 =
         0.09840   -0.03497    0.00914   -0.07456
C3B   1    0.405106   -0.082841    0.150027    10.50000    0.10492    0.05527 =
         0.09500   -0.02662    0.00479   -0.05621
AFIX  43
H3B   2    0.459801   -0.030432    0.103672    10.50000   -1.20000
AFIX   0
N2B   4    0.352820   -0.180211    0.124733    10.50000    0.09060    0.04401 =
         0.10145   -0.01340   -0.01267   -0.04007
C4B   1    0.281087   -0.243165    0.211968    10.50000    0.10159    0.04651 =
         0.09534   -0.02113    0.00167   -0.05382
AFIX  43
H4B   2    0.240982   -0.320628    0.219884    10.50000   -1.20000
AFIX   0
C5B   1    0.285586   -0.161920    0.281213    10.50000    0.12276    0.07038 =
         0.10922   -0.03260    0.00566   -0.06879
AFIX  43
H5B   2    0.234048   -0.168814    0.346279    10.50000   -1.20000
PART  0
AFIX   0
C6    1    0.246802    0.274542    0.393945    11.00000    0.06578    0.05974 =
         0.05335   -0.00676    0.00102   -0.03612
C7    1    0.177117    0.245290    0.492544    11.00000    0.08289    0.06754 =
         0.05738   -0.00390    0.00292   -0.04651
C8    1    0.182705    0.311072    0.573724    11.00000    0.07940    0.08744 =
         0.05497   -0.01170    0.00780   -0.04498
AFIX  43
H8    2    0.135273    0.288707    0.638479    11.00000   -1.20000
AFIX   0
C9    1    0.260454    0.410992    0.556544    11.00000    0.07240    0.08794 =
         0.06342   -0.02686    0.00040   -0.03718
C10   1    0.330682    0.445633    0.461049    11.00000    0.08845    0.09236 =
         0.07652   -0.01899    0.00066   -0.06287
AFIX  43
H10   2    0.382023    0.514534    0.450659    11.00000   -1.20000
AFIX   0
C11   1    0.323762    0.376268    0.380522    11.00000    0.07787    0.08628 =
         0.05815   -0.01709    0.01167   -0.05228
AFIX  43
H11   2    0.371934    0.398643    0.316069    11.00000   -1.20000
AFIX   0
C12   1    0.110783    0.441987    0.169489    11.00000    0.05874    0.06569 =
         0.05593   -0.01032    0.00249   -0.02747
AFIX  23
H12A  2    0.078220    0.504246    0.223656    11.00000   -1.20000
H12B  2    0.017817    0.420131    0.157645    11.00000   -1.20000
AFIX   0
C13   1    0.143847    0.541547    0.067951    11.00000    0.05232    0.05560 =
         0.05380   -0.01515    0.00015   -0.02600
C14   1    0.034279    0.705395    0.030795    11.00000    0.06517    0.06224 =
         0.05914   -0.01658    0.00591   -0.02808
C15   1    0.059557    0.800587   -0.062397    11.00000    0.07358    0.05327 =
         0.06860   -0.01026    0.00201   -0.02395
AFIX  43
H15   2   -0.016094    0.911639   -0.086078    11.00000   -1.20000
AFIX   0
C16   1    0.200686    0.724485   -0.118387    11.00000    0.08058    0.06671 =
         0.05748   -0.01284    0.00485   -0.04137
C17   1    0.311671    0.562796   -0.085808    11.00000    0.06520    0.07612 =
         0.05864   -0.01765    0.00987   -0.03410
AFIX  43
H17   2    0.405896    0.514221   -0.125471    11.00000   -1.20000
AFIX   0
C18   1    0.282793    0.470441    0.007743    11.00000    0.06362    0.05755 =
         0.06145   -0.01359    0.00081   -0.02349
AFIX  43
H18   2    0.358039    0.359034    0.030281    11.00000   -1.20000
AFIX   0
HKLF 4
REM  exp_1848 autored MIC gauss
REM wR2 = 0.2236, GooF = S = 1.102, Restrained GooF = 1.098 for all data
REM R1 = 0.0853 for 2548 Fo > 4sig(Fo) and 0.1099 for all 3412 data
REM 271 parameters refined using 35 restraints
END
WGHT      0.0932      1.1922
REM No hydrogen bonds found for HTAB generation
REM Highest difference peak  0.471,  deepest hole -0.343,  1-sigma level  0.073
Q1    1  -0.2491  0.8985  0.0898  11.00000  0.05    0.47
Q2    1   0.3393  0.7345 -0.2057  11.00000  0.05    0.46
Q3    1  -0.0366  0.2451  0.4821  11.00000  0.05    0.40
Q4    1  -0.0299  0.7092  0.1223  11.00000  0.05    0.39
Q5    1   0.1522  0.6115  0.6239  11.00000  0.05    0.39
Q6    1   0.1121  0.9415 -0.2457  11.00000  0.05    0.34
Q7    1   0.3939  0.3793  0.6702  11.00000  0.05    0.32
Q8    1   0.2001  0.0172  0.5162  11.00000  0.05    0.28
Q9    1   0.2000  0.3624  0.1914  11.00000  0.05    0.23
Q10   1   0.0559  0.1010  0.5245  11.00000  0.05    0.23
Q11   1   0.4979 -0.3498  0.2288  11.00000  0.05    0.23
Q12   1   0.4770 -0.2960  0.1540  11.00000  0.05    0.22
Q13   1   0.4845 -0.3766  0.3029  11.00000  0.05    0.22
Q14   1   0.5143 -0.2053  0.3008  11.00000  0.05    0.21
Q15   1   0.0429  0.3899  0.4721  11.00000  0.05    0.20
Q16   1   0.5629 -0.1754  0.4794  11.00000  0.05    0.20
Q17   1   0.0577  0.4311  0.5584  11.00000  0.05    0.20
Q18   1   0.4643  0.0390  0.4555  11.00000  0.05    0.20
Q19   1   0.2810  0.6044  0.6034  11.00000  0.05    0.19
Q20   1  -0.0136  0.4787  0.5154  11.00000  0.05    0.19
;
_shelx_res_checksum     97205
data_global
_journal_date_recd_electronic     2023-11-27
_journal_date_accepted     2024-01-08
_journal_name_full     'Acta Crystallographica, Section E'
_journal_year     2024
_journal_volume     80
_journal_issue      1
_journal_page_first     0
_journal_page_last     0
_journal_paper_category     GO
_journal_paper_doi     10.1107/S2056989024000276
_journal_coeditor_code     JY2040
_publ_contact_author
;
     KASPIARUK,  Hanna
     University of Lodz Doctoral School of Exact and Natural Sciences
     Narutowicza 68
     90-136 \/L\'od\'z
     Poland
     University of Lodz
     Faculty of Chemistry
     Pomorska 163/165
     90-236 \/L\'od\'z
     Poland
;
_publ_contact_author_email
;
hanna.kaspiaruk@edu.uni.lodz.pl
;
_publ_section_title
;
A triclinic polymorph of miconazole
;
loop_
    _publ_author_name
    _publ_author_address
    '    Kaspiaruk,  Hanna '
;
     University of Lodz Doctoral School of Exact and Natural Sciences
     Narutowicza 68
     90-136 \/L\'od\'z
     Poland
     University of Lodz
     Faculty of Chemistry
     Pomorska 163/165
     90-236 \/L\'od\'z
     Poland
;
    '    Ch\;eci\'nska,  Lilianna '
;
     University of Lodz
     Faculty of Chemistry
     Pomorska 163/165
     90-236 \/L\'od\'z
     Poland
;
_publ_section_synopsis
;
A second polymorphic form of pure solvent-free miconazole, a triclinic form
(MIC-tri), is reported, and compared with the anhydrous monoclinic form of
miconazole (MIC-mono).
;
