# Supplementary material for: A triclinic polymorph of miconazole
Source: Acta Crystallogr E Crystallogr Commun. 2024 Jan 26;80(Pt 2):196–200. doi: 10.1107/S2056989024000276 (PMC10848966; doi:10.1107/S2056989024000276)
Supplement: Supplementary file 2 [file e-80-00196-Isup2.hkl]

data_I                                                                          
_shelx_title ' exp_1848 autored MIC gauss'                                      
_shelx_refln_list_code          4                                               
_shelx_F_calc_maximum      118.26                                               
_exptl_crystal_F_000       424.00                                               
_reflns_d_resolution_high  0.8203                                               
                                                                                
loop_                                                                           
 _space_group_symop_operation_xyz                                               
 'x, y, z'                                                                      
 '-x, -y, -z'                                                                   
                                                                                
_cell_length_a     8.8691                                                       
_cell_length_b     9.4161                                                       
_cell_length_c    13.0347                                                       
_cell_angle_alpha  75.502                                                       
_cell_angle_beta   85.013                                                       
_cell_angle_gamma  62.478                                                       
                                                                                
_shelx_F_squared_multiplier     1.000                                           
                                                                                
loop_                                                                           
 _refln_index_h                                                                 
 _refln_index_k                                                                 
 _refln_index_l                                                                 
 _refln_F_squared_calc                                                          
 _refln_F_squared_meas                                                          
 _refln_F_squared_sigma                                                         
 _refln_observed_status                                                         
   1   0   0       1299.68       1040.20         7.92 o                         
   2   0   0      13150.14      10398.02        87.83 o                         
   3   0   0         96.07         67.57         1.59 o                         
   4   0   0         51.64         38.28         2.03 o                         
   5   0   0         83.35         70.38         3.55 o                         
   6   0   0         64.47         56.67         3.54 o                         
   7   0   0         25.07         24.38         3.92 o                         
   8   0   0         19.74         20.55         2.08 o                         
   9   0   0          3.43         10.63         2.18 o                         
  -8   1   0          2.14          5.96         2.16 o                         
  -7   1   0         77.96         76.04         3.37 o                         
  -6   1   0         90.20         78.63         7.51 o                         
  -5   1   0         24.42         28.91         2.08 o                         
  -4   1   0        459.25        440.73         4.20 o                         
  -3   1   0         66.00         40.81         2.10 o                         
  -2   1   0       7024.48       6166.29        42.17 o                         
  -1   1   0        589.99        452.88         4.91 o                         
   0   1   0        141.79        118.52         2.05 o                         
   1   1   0        966.22       1056.09         7.51 o                         
   2   1   0         32.02         11.27         3.96 o                         
   3   1   0        511.20        450.86         6.06 o                         
   4   1   0        236.65        204.57         4.51 o                         
   5   1   0        832.68        841.69         9.85 o                         
   6   1   0         52.30         39.88         3.56 o                         
   7   1   0         17.67         31.21         3.48 o                         
   8   1   0          0.50          2.74         2.04 o                         
   9   1   0          4.59          9.04         2.31 o                         
  -7   2   0          8.85         15.66         2.46 o                         
  -6   2   0         14.34         26.77         5.30 o                         
  -5   2   0        169.38        205.49         3.15 o                         
  -4   2   0         84.89         70.87        18.53 o                         
  -3   2   0       1912.16       1765.11        10.14 o                         
  -2   2   0       2717.58       2670.87        21.11 o                         
  -1   2   0       6970.64       6582.04        46.20 o                         
   0   2   0        389.60        393.53         5.51 o                         
   1   2   0          0.55          3.39         1.48 o                         
   2   2   0       1570.99       1841.94        14.41 o                         
   3   2   0         26.84         31.74         1.20 o                         
   4   2   0        322.21        310.83        11.73 o                         
   5   2   0         62.56         39.81         4.45 o                         
   6   2   0          0.40         -2.01         2.01 o                         
   7   2   0          1.73          1.16         3.42 o                         
   8   2   0          0.20         -1.59         2.28 o                         
   9   2   0          0.04          5.50         6.13 o                         
  10   2   0          1.08          4.72         3.18 o                         
  -7   3   0          5.92          6.85         4.70 o                         
  -6   3   0          4.10         10.49         1.44 o                         
  -5   3   0        159.70        165.90         2.86 o                         
  -4   3   0        161.78        174.77        26.20 o                         
  -3   3   0        101.69         88.82         2.83 o                         
  -2   3   0        499.49        493.80        29.60 o                         
  -1   3   0        916.98        920.81         6.27 o                         
   0   3   0       5215.59       5181.85        38.44 o                         
   1   3   0        312.17        306.32         3.85 o                         
   2   3   0       1427.99       1569.38        35.13 o                         
   3   3   0        222.14        273.95         4.78 o                         
   4   3   0       2105.90       2345.80        47.02 o                         
   5   3   0        120.47        124.51         2.47 o                         
   6   3   0        126.03        120.74         2.71 o                         
   7   3   0         53.97         55.50         2.99 o                         
   8   3   0          0.36          0.30         3.97 o                         
   9   3   0         13.91         18.94         7.40 o                         
  10   3   0          1.42          2.70         2.41 o                         
  -7   4   0          4.10         11.14         1.58 o                         
  -6   4   0          2.07          5.75         3.46 o                         
  -5   4   0         22.52         19.78         2.06 o                         
  -4   4   0         15.56         12.18         2.71 o                         
  -3   4   0        170.74        183.36         6.13 o                         
  -2   4   0        274.03        288.92         3.98 o                         
  -1   4   0          6.41         10.71         1.14 o                         
   0   4   0        282.21        354.54         3.68 o                         
   1   4   0        129.77        132.74         6.80 o                         
   2   4   0        424.00        466.45         6.52 o                         
   3   4   0        151.91        184.22         3.65 o                         
   4   4   0         70.57         85.87         1.78 o                         
   5   4   0         53.19         44.61         1.68 o                         
   6   4   0          1.63          0.67         1.34 o                         
   7   4   0        134.22        122.73         9.58 o                         
   8   4   0         19.24         22.57         3.94 o                         
   9   4   0          6.61          1.51         7.87 o                         
  10   4   0          0.07          2.20         2.63 o                         
  -6   5   0          0.99          8.75         2.68 o                         
  -5   5   0          1.52          1.91         1.71 o                         
  -4   5   0         42.19         47.52         3.97 o                         
  -3   5   0        104.12        129.70         2.65 o                         
  -2   5   0          0.79         -0.20         1.21 o                         
  -1   5   0         93.44         82.82         3.67 o                         
   0   5   0          0.79          3.97         1.14 o                         
   1   5   0        330.79        339.24         3.73 o                         
   2   5   0          0.04          2.14         1.85 o                         
   3   5   0        456.16        515.28         9.49 o                         
   4   5   0         18.28         14.80         1.11 o                         
   5   5   0         55.10         69.68         1.95 o                         
   6   5   0        166.65        187.48         3.93 o                         
   7   5   0         79.61         77.01         2.87 o                         
   8   5   0          1.45          2.42         1.99 o                         
   9   5   0          0.41         -3.25         3.54 o                         
  10   5   0          0.11          2.86         2.74 o                         
  -5   6   0         12.11         18.72         3.44 o                         
  -4   6   0          7.12          8.15         2.13 o                         
  -3   6   0          0.66          0.38         1.73 o                         
  -2   6   0          4.89          5.60         2.17 o                         
  -1   6   0          6.41          6.15         1.33 o                         
   0   6   0         40.81         28.61         1.51 o                         
   1   6   0          1.26          1.33         1.18 o                         
   2   6   0        191.42        165.58         5.61 o                         
   3   6   0         24.99         19.68         1.97 o                         
   4   6   0       1038.60       1026.22         7.02 o                         
   5   6   0        241.16        262.62         6.28 o                         
   6   6   0         50.64         50.87         1.43 o                         
   7   6   0         12.07          7.20         1.35 o                         
   8   6   0          0.81          0.56         1.38 o                         
   9   6   0         23.15         15.40         4.63 o                         
  10   6   0         25.23         31.23         7.31 o                         
  -4   7   0          5.51          2.83         4.39 o                         
  -3   7   0          0.34          3.84         1.77 o                         
  -2   7   0          2.03          2.85         1.42 o                         
  -1   7   0          0.15          2.82         1.18 o                         
   0   7   0          9.26          8.41         1.34 o                         
   1   7   0         37.04         26.11         1.21 o                         
   2   7   0          3.06          5.39         1.49 o                         
   3   7   0         12.84         11.50         3.50 o                         
   4   7   0        258.95        266.69         5.09 o                         
   5   7   0         67.23         63.07         1.95 o                         
   6   7   0          6.54          5.87         1.32 o                         
   7   7   0         33.32         35.58         3.06 o                         
   8   7   0         15.18         18.55         1.86 o                         
   9   7   0          2.42         13.34         2.33 o                         
  10   7   0          0.02          4.05         4.91 o                         
  -3   8   0          0.36          2.06         1.57 o                         
  -2   8   0          1.61          4.05         2.26 o                         
  -1   8   0         17.29         18.94         6.68 o                         
   0   8   0         56.68         52.56         3.94 o                         
   1   8   0         11.23         11.88         1.90 o                         
   2   8   0         30.55         23.74         2.00 o                         
   3   8   0          3.90          5.14         1.59 o                         
   4   8   0          5.20          7.12         3.15 o                         
   5   8   0          0.44          4.17         3.48 o                         
   6   8   0         22.37         17.03         1.69 o                         
   7   8   0          4.77         17.75         3.97 o                         
   8   8   0         57.35         72.68        17.69 o                         
   9   8   0         22.22         39.38         8.93 o                         
  -1   9   0          0.14          2.35         1.77 o                         
   0   9   0          4.76          3.19         2.85 o                         
   1   9   0         26.35         25.98         1.68 o                         
   2   9   0         88.98         94.70         4.08 o                         
   3   9   0         41.91        172.97        64.01 o                         
   4   9   0        226.10        211.44         6.57 o                         
   5   9   0         47.71         36.69         3.21 o                         
   6   9   0          3.38          3.10         1.38 o                         
   7   9   0         27.03         29.13         8.90 o                         
   8   9   0         21.43         10.93         4.25 o                         
   1  10   0          1.13          2.22         1.91 o                         
   2  10   0          0.00          3.28         2.44 o                         
   3  10   0          9.92          8.65         6.47 o                         
   4  10   0          3.67         -2.41         2.41 o                         
   5  10   0          1.50         10.16         1.91 o                         
   6  10   0         50.86         56.07         3.14 o                         
   7  10   0          0.13         29.79        11.02 o                         
   4  11   0          1.31          2.07         1.73 o                         
   5  11   0         10.84          8.57         1.86 o                         
   6  11   0          2.45          7.89         1.72 o                         
  -8 -10   1          8.19          5.68         1.88 o                         
  -7 -10   1          0.22          9.94         2.23 o                         
  -6 -10   1         41.81         40.16         2.98 o                         
  -5 -10   1         37.29         33.38         1.94 o                         
  -4 -10   1          3.99         -0.51         1.41 o                         
  -3 -10   1          1.02         -0.29         1.97 o                         
  -2 -10   1          4.35          7.26         1.38 o                         
  -1 -10   1          0.57          1.49         1.77 o                         
  -8  -9   1          2.14         -0.75         2.06 o                         
  -7  -9   1          9.90         12.99         2.34 o                         
  -6  -9   1         22.12         24.19         1.39 o                         
  -5  -9   1          1.41          2.15         1.46 o                         
  -4  -9   1         45.04         36.10         2.09 o                         
  -3  -9   1          2.35        114.65        60.01 o                         
  -2  -9   1          9.22          9.40         2.21 o                         
  -1  -9   1          0.30          0.86         2.03 o                         
   0  -9   1          3.25          3.56         1.54 o                         
   1  -9   1          0.16          3.35         1.60 o                         
  -9  -8   1          4.44         13.16         3.08 o                         
  -8  -8   1         56.11         37.73        10.93 o                         
  -7  -8   1         16.84         28.02         2.72 o                         
  -6  -8   1          4.32          8.78         1.79 o                         
  -5  -8   1         89.62         61.47         3.57 o                         
  -4  -8   1         17.10         13.02         3.58 o                         
  -3  -8   1         39.49         34.70         4.57 o                         
  -2  -8   1         49.45         37.89         1.42 o                         
  -1  -8   1         11.72          9.03         1.94 o                         
   0  -8   1          3.69          3.01         1.49 o                         
   1  -8   1         14.33         15.61         1.50 o                         
   2  -8   1         16.02         16.25         1.49 o                         
 -10  -7   1          5.49          2.28         4.61 o                         
  -9  -7   1         46.71         52.41         5.52 o                         
  -8  -7   1         88.87         89.89         7.14 o                         
  -7  -7   1          2.27          7.38         2.01 o                         
  -6  -7   1         71.46         73.54         2.64 o                         
  -5  -7   1          0.14         -0.76         1.92 o                         
  -4  -7   1         83.06         79.04         3.31 o                         
  -3  -7   1         10.96         10.88         3.21 o                         
  -2  -7   1         43.35         41.67         1.95 o                         
  -1  -7   1         63.14         42.30         5.96 o                         
   0  -7   1          2.76          5.23         2.35 o                         
   1  -7   1          1.74          1.43         1.56 o                         
   2  -7   1          3.66          1.39         1.94 o                         
   3  -7   1          0.07         -2.08         2.17 o                         
 -10  -6   1          4.76          6.30         4.19 o                         
  -9  -6   1          8.30         14.35         4.38 o                         
  -8  -6   1          0.01          2.54         2.11 o                         
  -7  -6   1          0.22          1.66         1.90 o                         
  -6  -6   1          5.19          5.31         1.23 o                         
  -5  -6   1         37.93         48.01         3.00 o                         
  -4  -6   1         22.86         21.67         1.71 o                         
  -3  -6   1          7.42          9.68         1.86 o                         
  -2  -6   1         96.47        107.62         2.86 o                         
  -1  -6   1        264.14        255.00         5.28 o                         
   0  -6   1         17.93         13.82         0.92 o                         
   1  -6   1        167.03        166.28         5.49 o                         
   2  -6   1        153.57        152.66         2.92 o                         
   3  -6   1          5.29          5.32         1.89 o                         
   4  -6   1          4.12          3.73         2.12 o                         
   5  -6   1          4.48          1.19         1.71 o                         
 -10  -5   1          4.61          6.41         4.07 o                         
  -9  -5   1          4.38          5.97         3.72 o                         
  -8  -5   1          2.34          4.16         2.56 o                         
  -7  -5   1         18.98         17.58         2.30 o                         
  -6  -5   1         26.10         26.22         1.63 o                         
  -5  -5   1        653.86        754.23         8.69 o                         
  -4  -5   1        558.18        669.23         8.25 o                         
  -3  -5   1        415.19        451.05         3.21 o                         
  -2  -5   1          0.04          0.56         1.03 o                         
  -1  -5   1        537.49        544.46        16.75 o                         
   0  -5   1         72.51         55.42         1.72 o                         
   1  -5   1         44.13         38.67         1.54 o                         
   2  -5   1         60.62         73.38         3.75 o                         
   3  -5   1          3.35          5.78         1.84 o                         
   4  -5   1         15.73         21.31         1.66 o                         
   5  -5   1          5.16         11.43         1.25 o                         
   6  -5   1          0.32          3.31         1.49 o                         
 -10  -4   1          0.34          4.32         2.59 o                         
  -9  -4   1          1.30         -1.18         3.65 o                         
  -8  -4   1          7.25          2.89         2.54 o                         
  -7  -4   1          3.62          2.51         1.45 o                         
  -6  -4   1         28.95         30.19         1.95 o                         
  -5  -4   1        246.13        255.17        27.34 o                         
  -4  -4   1        749.72        919.76         4.80 o                         
  -3  -4   1         25.22         18.89         2.46 o                         
  -2  -4   1       1322.05       1407.49        37.85 o                         
  -1  -4   1        836.30        891.34         5.93 o                         
   0  -4   1         90.11        104.94         2.17 o                         
   1  -4   1         38.11         46.00         1.50 o                         
   2  -4   1        142.27        125.56         2.89 o                         
   3  -4   1         22.96         13.66         1.94 o                         
   4  -4   1         11.55         11.40         2.38 o                         
   5  -4   1         16.93         21.42         1.51 o                         
   6  -4   1          2.82          7.71         2.10 o                         
 -10  -3   1          7.18          7.69         5.12 o                         
  -9  -3   1         21.87         22.31         7.83 o                         
  -8  -3   1          5.27          2.20         3.24 o                         
  -7  -3   1        119.55        112.12        10.88 o                         
  -6  -3   1         79.05         65.31         2.10 o                         
  -5  -3   1         14.92         18.16         2.76 o                         
  -4  -3   1        527.41        593.38         5.01 o                         
  -3  -3   1        270.07        368.41         5.87 o                         
  -2  -3   1         99.42        100.00         4.15 o                         
  -1  -3   1       3864.01       3988.54        88.62 o                         
   0  -3   1        320.15        318.24         6.24 o                         
   1  -3   1        958.51        814.36        45.84 o                         
   2  -3   1        119.54        138.01         3.33 o                         
   3  -3   1         35.57         33.24         1.37 o                         
   4  -3   1          8.43          6.43         2.42 o                         
   5  -3   1          0.11          7.90         8.75 o                         
   6  -3   1         16.81         20.38         2.55 o                         
   7  -3   1          1.43          3.49         2.49 o                         
 -10  -2   1          0.09          5.54         1.99 o                         
  -9  -2   1          4.89         10.26         6.61 o                         
  -8  -2   1         28.58         28.40         4.68 o                         
  -7  -2   1         29.61         26.30         3.07 o                         
  -6  -2   1         74.83         52.52         2.46 o                         
  -5  -2   1         31.17         13.10         1.64 o                         
  -4  -2   1        187.15        122.52        37.50 o                         
  -3  -2   1       2045.93       2150.49        11.40 o                         
  -2  -2   1        332.49        468.69         3.89 o                         
  -1  -2   1        270.18        287.79        19.06 o                         
   0  -2   1       2167.62       2274.25        18.19 o                         
   1  -2   1        509.71        471.82         6.61 o                         
   2  -2   1        490.66        444.37         6.86 o                         
   3  -2   1       2980.48       3183.24        13.95 o                         
   4  -2   1        366.90        378.25         5.21 o                         
   5  -2   1        116.10        115.84         2.50 o                         
   6  -2   1         48.23         58.35         9.59 o                         
   7  -2   1          0.12          5.52         2.52 o                         
   8  -2   1          0.39         -0.02         1.61 o                         
  -9  -1   1          0.28          9.20         5.18 o                         
  -8  -1   1         10.84         15.49         2.86 o                         
  -7  -1   1         11.98          7.38         1.85 o                         
  -6  -1   1          4.00          0.25         1.94 o                         
  -5  -1   1        734.54        717.64         9.34 o                         
  -4  -1   1       2887.28       2856.83        20.63 o                         
  -3  -1   1          0.72          2.27         2.21 o                         
  -2  -1   1      10063.89      11712.84        54.38 o                         
  -1  -1   1       2585.72       2973.45        23.48 o                         
   0  -1   1        255.79        230.01        16.98 o                         
   1  -1   1       7600.30       5753.62        70.06 o                         
   2  -1   1         10.47         17.36         1.67 o                         
   3  -1   1         25.22         20.44         1.36 o                         
   4  -1   1        322.87        282.02         4.11 o                         
   5  -1   1         22.61         27.05         1.74 o                         
   6  -1   1        280.17        267.81        14.90 o                         
   7  -1   1         41.77         40.72         3.19 o                         
   8  -1   1          0.16          3.98         1.70 o                         
  -9   0   1          0.39          5.20         2.18 o                         
  -8   0   1          0.37          3.89         3.90 o                         
  -7   0   1          9.26         13.77         2.76 o                         
  -6   0   1         65.04         49.76         3.60 o                         
  -5   0   1         10.44          6.91         1.64 o                         
  -4   0   1          0.90          2.84         1.44 o                         
  -3   0   1        287.36        211.62         3.10 o                         
  -2   0   1        901.86        860.70         7.11 o                         
  -1   0   1        293.63        297.39         2.28 o                         
   0   0   1          0.95          1.78         0.43 o                         
   1   0   1          9.30          8.91         0.89 o                         
   2   0   1       5862.77       4672.35        32.20 o                         
   3   0   1        959.66        880.88       201.86 o                         
   4   0   1        502.20        524.80        27.03 o                         
   5   0   1         17.03         25.25         2.02 o                         
   6   0   1         18.19         22.81         3.83 o                         
   7   0   1         75.10         59.53         6.08 o                         
   8   0   1          1.36          7.67         3.01 o                         
   9   0   1          3.00          4.37         1.95 o                         
  -8   1   1          2.09         11.74         7.60 o                         
  -7   1   1          0.17          8.99         8.25 o                         
  -6   1   1          2.54         10.57         2.53 o                         
  -5   1   1         53.65         53.13         2.00 o                         
  -4   1   1        450.64        431.37        15.97 o                         
  -3   1   1          1.29          1.97         2.03 o                         
  -2   1   1       1298.88        999.58         8.34 o                         
  -1   1   1       3432.30       2853.22        19.98 o                         
   0   1   1        279.60        255.94         2.97 o                         
   2   1   1       4509.35       4088.38        28.85 o                         
   3   1   1        319.56        307.93         5.33 o                         
   4   1   1        104.62        110.00         9.43 o                         
   5   1   1         43.19         44.90         4.54 o                         
   6   1   1        384.75        302.44        11.32 o                         
   7   1   1        123.86        118.15        11.96 o                         
   8   1   1         21.46         34.47         8.63 o                         
   9   1   1          5.32         14.26         2.22 o                         
  -8   2   1          0.42          2.81         6.59 o                         
  -7   2   1         30.57         42.64         5.86 o                         
  -6   2   1          6.60         10.06         3.73 o                         
  -5   2   1        571.28        649.35         8.73 o                         
  -4   2   1        677.51        709.46         7.68 o                         
  -3   2   1        452.48        395.87        19.56 o                         
  -2   2   1        326.05        206.10         4.43 o                         
  -1   2   1        322.24        302.26         4.89 o                         
   0   2   1          4.60          3.54         1.14 o                         
   1   2   1        664.62        566.60         5.83 o                         
   2   2   1        138.09        190.73         3.41 o                         
   3   2   1        373.27        406.86         4.45 o                         
   4   2   1         57.65         75.19        17.06 o                         
   5   2   1        815.29        867.52        14.62 o                         
   6   2   1         21.60         16.13         2.20 o                         
   7   2   1         16.86         21.12         2.51 o                         
   8   2   1          4.05          5.02         3.88 o                         
   9   2   1          0.24          2.28         5.76 o                         
  10   2   1          0.16          3.31         6.30 o                         
  -7   3   1         23.12         29.29         7.02 o                         
  -6   3   1          3.34         12.77         2.31 o                         
  -5   3   1        171.56        194.13         3.21 o                         
  -4   3   1        159.89        197.14         9.02 o                         
  -3   3   1         18.86         18.41         5.43 o                         
  -2   3   1         10.70          7.42         2.66 o                         
  -1   3   1        119.02        124.62         4.14 o                         
   0   3   1        145.65        125.47         2.13 o                         
   1   3   1       1034.72        926.63        35.57 o                         
   2   3   1          4.57         11.51         1.80 o                         
   3   3   1       2746.04       2936.28        22.62 o                         
   4   3   1       2011.09       2827.03       493.91 o                         
   5   3   1        209.18        224.81         9.70 o                         
   6   3   1        815.50        846.34        15.94 o                         
   7   3   1          8.40          1.72         1.68 o                         
   8   3   1          0.27         -2.19         2.19 o                         
   9   3   1          8.41          7.92         4.62 o                         
  10   3   1          0.02          0.77         3.99 o                         
  -7   4   1          6.06         11.93         1.68 o                         
  -6   4   1          2.44          6.07         2.27 o                         
  -5   4   1         14.54         15.88         2.15 o                         
  -4   4   1         12.63         12.61         1.62 o                         
  -3   4   1         13.30         17.54         8.22 o                         
  -2   4   1         20.47         17.00         2.07 o                         
  -1   4   1        111.71        143.55         4.53 o                         
   0   4   1        350.89        342.66         6.42 o                         
   1   4   1        389.71        322.46         6.49 o                         
   2   4   1       1179.84       1267.18       315.03 o                         
   3   4   1        320.66        378.59         8.82 o                         
   4   4   1        242.37        296.26         4.22 o                         
   5   4   1        215.57        233.99         3.69 o                         
   6   4   1        138.72        112.43         7.13 o                         
   7   4   1         50.06         42.99         2.23 o                         
   8   4   1          0.04         -0.31         3.07 o                         
   9   4   1          2.61          0.28         4.53 o                         
  10   4   1          0.02          4.52         2.58 o                         
  -6   5   1          4.59          8.60         1.86 o                         
  -5   5   1          2.98          3.66         1.61 o                         
  -4   5   1          2.29          3.29         3.13 o                         
  -3   5   1         50.10         47.48         1.95 o                         
  -2   5   1         76.49         80.83         2.08 o                         
  -1   5   1          4.66         14.10         1.72 o                         
   0   5   1        298.13        230.31         2.59 o                         
   1   5   1        322.29        309.53         3.69 o                         
   2   5   1          2.31          4.07         3.62 o                         
   3   5   1        186.31        180.34         5.74 o                         
   4   5   1        407.02        482.61         4.68 o                         
   5   5   1        225.06        207.33         3.79 o                         
   6   5   1         50.75         53.61         2.74 o                         
   7   5   1          1.23         -1.14         1.46 o                         
   8   5   1          6.57          3.95         1.47 o                         
   9   5   1          7.60          1.33         3.69 o                         
  10   5   1          0.01          4.25         2.60 o                         
  -5   6   1         14.71         27.93         5.07 o                         
  -4   6   1         10.78         11.39         2.05 o                         
  -3   6   1          0.27          1.34         1.90 o                         
  -2   6   1          0.56         -0.42         1.41 o                         
  -1   6   1          1.22          0.39         1.24 o                         
   0   6   1        216.64        202.16         3.64 o                         
   1   6   1         60.88         43.31         3.90 o                         
   2   6   1        556.53        566.84         4.45 o                         
   3   6   1        636.26        621.60        10.69 o                         
   4   6   1         39.24         37.53         1.90 o                         
   5   6   1         41.44         35.49         1.35 o                         
   6   6   1         12.63          7.99         1.45 o                         
   7   6   1         68.62         68.69         1.93 o                         
   8   6   1         15.15          8.83         1.37 o                         
   9   6   1         11.74          6.55         2.70 o                         
  10   6   1          4.73          5.96         4.70 o                         
  -4   7   1          0.13          0.36         4.85 o                         
  -3   7   1          0.11         -1.39         1.69 o                         
  -2   7   1         37.67         42.53         2.14 o                         
  -1   7   1          4.96          1.26         1.12 o                         
   0   7   1          8.63          9.60         1.13 o                         
   1   7   1         38.35         26.66         2.36 o                         
   2   7   1        113.97        111.51         2.98 o                         
   3   7   1          3.82          0.62         2.30 o                         
   4   7   1         99.80         94.46         2.17 o                         
   5   7   1         18.73         16.60         1.83 o                         
   6   7   1        431.96        438.51         7.07 o                         
   7   7   1        153.45        158.15         4.33 o                         
   8   7   1         15.10         12.45         2.27 o                         
   9   7   1          2.11         11.81         2.09 o                         
  10   7   1         19.10         24.40         4.09 o                         
  -3   8   1          5.61          5.08         1.74 o                         
  -2   8   1         19.12         18.93         2.46 o                         
  -1   8   1         54.57         53.88         1.79 o                         
   0   8   1        204.30        199.47         3.91 o                         
   1   8   1          0.12          1.13         1.99 o                         
   2   8   1          2.03          0.39         1.97 o                         
   3   8   1          1.76          0.98         1.90 o                         
   4   8   1          1.61          3.39         2.00 o                         
   5   8   1         58.31         57.34         5.09 o                         
   6   8   1        103.40        103.28         8.87 o                         
   8   8   1          0.70          6.02         1.87 o                         
   9   8   1         25.50         34.07         2.62 o                         
  -1   9   1          0.05          4.75         1.91 o                         
   0   9   1          1.00         10.40         2.77 o                         
   1   9   1          0.25          7.48         1.72 o                         
   2   9   1         10.51         19.84         2.81 o                         
   3   9   1         30.14         32.66         3.29 o                         
   4   9   1         20.76         25.86         4.00 o                         
   5   9   1         76.25         89.62         3.26 o                         
   6   9   1          1.23          2.57         1.69 o                         
   7   9   1         85.84         82.89        30.52 o                         
   8   9   1         15.34          3.25         1.83 o                         
   9   9   1          2.61          5.38         2.10 o                         
   1  10   1          6.82          6.08         1.97 o                         
   2  10   1          0.56          1.77         2.43 o                         
   3  10   1         13.74         18.55         2.98 o                         
   5  10   1          0.88         14.42         4.66 o                         
   6  10   1          2.38         11.45         1.77 o                         
   7  10   1          0.85         88.43        41.98 o                         
   3  11   1          0.00          3.66         1.41 o                         
   4  11   1          0.24         -1.85         2.13 o                         
   5  11   1          4.03          1.92         1.16 o                         
   6  11   1          9.92          8.14         2.14 o                         
  -7 -10   2          7.39          1.40         1.88 o                         
  -6 -10   2         10.61         20.27         5.37 o                         
  -5 -10   2          3.03          3.67         1.62 o                         
  -4 -10   2          0.02          1.71         1.11 o                         
  -3 -10   2          9.13          7.16         1.18 o                         
  -2 -10   2         12.05         10.79         2.11 o                         
  -9  -9   2          0.06         33.95         2.19 o                         
  -8  -9   2          2.39          3.10         2.29 o                         
  -7  -9   2         31.86         34.02         2.31 o                         
  -6  -9   2         33.88         35.06         2.58 o                         
  -5  -9   2         64.95         54.78         5.95 o                         
  -4  -9   2         14.62          5.84         1.48 o                         
  -3  -9   2          0.86         89.33        47.22 o                         
  -2  -9   2          6.25          5.74         2.21 o                         
  -1  -9   2          0.52          0.79         1.98 o                         
   0  -9   2         13.19         15.32         1.52 o                         
  -9  -8   2          6.75          9.53         3.03 o                         
  -8  -8   2          0.90         -0.40         2.86 o                         
  -7  -8   2          7.87         20.30         2.57 o                         
  -6  -8   2         66.62         71.31         6.29 o                         
  -5  -8   2          7.78          5.59         1.50 o                         
  -4  -8   2         30.98         26.07         1.60 o                         
  -3  -8   2          0.85          5.41         3.06 o                         
  -2  -8   2         17.80          9.68         2.00 o                         
  -1  -8   2          1.26          0.33         2.74 o                         
   0  -8   2         14.95          9.89         1.35 o                         
   1  -8   2          0.00         -0.02         1.34 o                         
   2  -8   2         10.34          9.57         1.91 o                         
  -9  -7   2          0.66          5.14         2.08 o                         
  -8  -7   2         25.64         26.00         2.87 o                         
  -7  -7   2         12.01         20.46         3.62 o                         
  -6  -7   2          0.19         -1.26         1.61 o                         
  -5  -7   2         25.85         21.71         2.25 o                         
  -4  -7   2         35.90         49.32         2.96 o                         
  -3  -7   2        739.00        715.28         8.05 o                         
  -2  -7   2        314.32        299.40         3.98 o                         
  -1  -7   2          2.14         -0.58         1.96 o                         
   0  -7   2         12.40         12.37         1.69 o                         
   1  -7   2          9.70         10.68         2.59 o                         
   2  -7   2         25.94         24.87         1.83 o                         
   3  -7   2          0.06         -0.57         1.99 o                         
 -10  -6   2         11.81         10.30         4.97 o                         
  -9  -6   2         43.35         32.33         4.45 o                         
  -8  -6   2         27.35         24.93         3.07 o                         
  -7  -6   2          5.25          1.78         1.71 o                         
  -6  -6   2         96.84         98.62         2.67 o                         
  -5  -6   2        159.74        158.25         4.95 o                         
  -4  -6   2         14.08          8.70         1.59 o                         
  -3  -6   2         22.71         19.41         2.41 o                         
  -2  -6   2        447.33        421.14         6.77 o                         
  -1  -6   2          0.17          4.36         1.33 o                         
   0  -6   2        478.70        504.11        17.36 o                         
   1  -6   2          6.34         12.37         2.86 o                         
   2  -6   2        144.84        161.33         4.33 o                         
   3  -6   2         52.34         59.09         2.77 o                         
   4  -6   2          0.32          2.51         1.55 o                         
 -10  -5   2          3.92          7.36         3.50 o                         
  -9  -5   2          0.05         -3.06         3.55 o                         
  -8  -5   2         37.25         26.68         2.29 o                         
  -7  -5   2          0.58          1.27         1.73 o                         
  -6  -5   2        212.15        244.49         3.94 o                         
  -5  -5   2        136.29        148.09         4.11 o                         
  -4  -5   2          4.32          3.62         1.13 o                         
  -3  -5   2          3.25          6.62         1.51 o                         
  -2  -5   2          5.98          3.60         2.11 o                         
  -1  -5   2        316.24        304.12         4.75 o                         
   0  -5   2         43.44         40.45         1.64 o                         
   1  -5   2         33.21         26.34         1.64 o                         
   2  -5   2          0.16          3.11         3.00 o                         
   3  -5   2         17.03         23.66         2.10 o                         
   4  -5   2          1.27          3.75         1.54 o                         
   5  -5   2         18.46         27.12         1.88 o                         
 -10  -4   2          1.77          6.62         2.67 o                         
  -9  -4   2          3.39         10.41         8.20 o                         
  -8  -4   2         24.34         23.47         2.93 o                         
  -7  -4   2         36.62         30.19         5.21 o                         
  -6  -4   2        116.68        122.57         5.00 o                         
  -5  -4   2        959.90       1129.90         6.21 o                         
  -4  -4   2         86.03        111.55         3.07 o                         
  -3  -4   2       4709.32       5439.55        22.59 o                         
  -2  -4   2       1525.67       1611.63         9.61 o                         
  -1  -4   2        444.33        481.62         4.28 o                         
   0  -4   2         96.39         73.75         3.46 o                         
   1  -4   2         16.80         18.73         1.81 o                         
   2  -4   2         56.52         50.20         2.00 o                         
   3  -4   2          0.41          1.86         1.78 o                         
   4  -4   2         65.54         70.11         3.37 o                         
   5  -4   2          4.13          4.22         2.15 o                         
   6  -4   2         44.38         59.60         1.69 o                         
 -10  -3   2          0.32          9.32         5.08 o                         
  -9  -3   2          2.96          9.33         7.78 o                         
  -8  -3   2         74.46         81.20         7.17 o                         
  -7  -3   2        109.16         95.23         2.99 o                         
  -6  -3   2        123.91        129.15         8.03 o                         
  -5  -3   2        405.93        393.07         5.38 o                         
  -4  -3   2          0.31         -0.65         1.15 o                         
  -3  -3   2        111.51        123.17         6.70 o                         
  -2  -3   2         96.76         91.55         2.66 o                         
  -1  -3   2         15.89         18.46         2.61 o                         
   0  -3   2        187.98        197.55         5.43 o                         
   1  -3   2        512.93        552.71        24.15 o                         
   2  -3   2       1430.52       1386.41         7.41 o                         
   3  -3   2         56.15         42.02         1.94 o                         
   4  -3   2        337.65        343.59        10.17 o                         
   5  -3   2         24.22         21.95         6.69 o                         
   6  -3   2          2.73          5.41         2.38 o                         
   7  -3   2          1.63          5.90         1.92 o                         
 -10  -2   2          0.95          9.60         6.14 o                         
  -9  -2   2         17.97         21.25         7.03 o                         
  -8  -2   2          5.06         13.81         6.00 o                         
  -7  -2   2         17.70         21.10         1.96 o                         
  -6  -2   2        201.67        173.58         3.01 o                         
  -5  -2   2        261.54        297.75        10.45 o                         
  -4  -2   2         76.75         77.42         1.85 o                         
  -3  -2   2          8.91         12.25         1.73 o                         
  -2  -2   2         66.11         86.99         2.50 o                         
  -1  -2   2         60.42         67.94         2.95 o                         
   0  -2   2        579.81        456.03         5.62 o                         
   1  -2   2         52.64         41.58         3.32 o                         
   2  -2   2        941.60       1034.70         7.00 o                         
   3  -2   2        344.64        268.37         5.15 o                         
   4  -2   2        483.90        452.90         4.17 o                         
   5  -2   2         39.18         29.46         2.00 o                         
   6  -2   2          3.20          8.45         1.96 o                         
   7  -2   2          2.91          3.73         2.48 o                         
   8  -2   2          1.96          4.57         1.20 o                         
  -9  -1   2          3.45         13.07         5.27 o                         
  -8  -1   2         46.57         63.22        15.87 o                         
  -7  -1   2          1.30         -1.29         2.76 o                         
  -6  -1   2         16.54         17.06         1.95 o                         
  -5  -1   2         57.35         50.98         5.11 o                         
  -4  -1   2        368.12        340.40        18.02 o                         
  -3  -1   2        209.44        147.51        45.71 o                         
  -2  -1   2         31.10         26.87         2.39 o                         
  -1  -1   2       1162.22       1417.91        11.60 o                         
   0  -1   2       3376.67       3534.34        25.54 o                         
   1  -1   2      13001.87      11951.63        80.36 o                         
   2  -1   2       3768.51       3150.17       188.68 o                         
   3  -1   2        594.66        582.93         3.77 o                         
   4  -1   2         12.31         12.84         1.47 o                         
   5  -1   2         13.04         13.52         1.87 o                         
   6  -1   2         96.78         84.22         8.77 o                         
   7  -1   2         54.66         68.93         3.69 o                         
   8  -1   2          1.36          3.51         1.61 o                         
  -8   0   2         12.43         17.55         4.63 o                         
  -7   0   2          1.82          2.10         3.51 o                         
  -6   0   2         63.34         57.05         5.34 o                         
  -5   0   2         55.54         56.02         2.07 o                         
  -4   0   2        231.25        213.13         7.88 o                         
  -3   0   2        107.61         91.09         4.19 o                         
  -2   0   2       1423.52       1379.97         8.35 o                         
  -1   0   2       2700.90       2986.71        21.94 o                         
   0   0   2         23.30         41.14         1.85 o                         
   1   0   2       3454.00       3073.10        21.73 o                         
   2   0   2       2755.07       2418.59        14.55 o                         
   3   0   2          1.21          3.28         1.81 o                         
   4   0   2        555.73        493.28         8.07 o                         
   5   0   2        292.13        277.35        13.80 o                         
   6   0   2        168.80        114.15         5.53 o                         
   7   0   2         32.48         42.52         4.88 o                         
   8   0   2         39.98         60.35         6.22 o                         
   9   0   2          3.26          7.52         1.89 o                         
  -7   1   2         74.65         90.31         3.13 o                         
  -6   1   2         13.98         18.27         1.88 o                         
  -5   1   2        198.79        204.00         6.58 o                         
  -4   1   2        361.41        330.54         8.66 o                         
  -3   1   2         82.20         70.40         3.05 o                         
  -2   1   2         86.20         78.13         2.88 o                         
  -1   1   2       1888.87       1894.43        15.63 o                         
   1   1   2        168.82        202.33         2.76 o                         
   2   1   2       3241.26       3271.27        87.32 o                         
   3   1   2        408.00        394.93        12.47 o                         
   4   1   2        222.76        227.55         8.52 o                         
   5   1   2          3.72          4.60         1.43 o                         
   6   1   2         21.46         18.96         2.93 o                         
   7   1   2         16.04         20.41         5.34 o                         
   8   1   2         39.12         60.46         8.71 o                         
   9   1   2         28.69         30.05         8.70 o                         
  -8   2   2          8.68         12.78         3.78 o                         
  -7   2   2          0.50          4.92         2.40 o                         
  -6   2   2         59.23         58.51         6.06 o                         
  -5   2   2          7.13         25.52         5.34 o                         
  -4   2   2          2.98         14.76         1.52 o                         
  -3   2   2         62.79         51.35         2.16 o                         
  -2   2   2        157.72        140.43         3.62 o                         
  -1   2   2       3473.90       3121.77        23.25 o                         
   0   2   2       1042.41        912.91         6.29 o                         
   1   2   2      12464.35      13269.35        87.16 o                         
   2   2   2      13985.46      13980.69        91.34 o                         
   3   2   2          2.22          0.69         0.97 o                         
   4   2   2         64.88         67.38         3.01 o                         
   5   2   2        596.93        596.79         6.03 o                         
   6   2   2          3.69          3.04         1.68 o                         
   7   2   2        239.08        241.44        14.64 o                         
   8   2   2          4.02          5.90         2.01 o                         
   9   2   2          6.31          2.13         6.15 o                         
  10   2   2          0.30          1.88         5.73 o                         
  -7   3   2          8.43         15.35         2.31 o                         
  -6   3   2          0.13          5.85         1.63 o                         
  -5   3   2        111.13        133.48         4.97 o                         
  -4   3   2        176.91        203.24        11.84 o                         
  -3   3   2         26.04         21.20         2.41 o                         
  -2   3   2          6.49          0.68         1.31 o                         
  -1   3   2         13.75          8.80         2.66 o                         
   0   3   2         44.31         34.71         1.67 o                         
   1   3   2        962.29        943.38         7.59 o                         
   2   3   2       2277.04       2701.18        21.59 o                         
   3   3   2        500.74        453.68         5.93 o                         
   4   3   2        168.21        210.97         4.28 o                         
   5   3   2         51.21         43.75         1.66 o                         
   6   3   2         49.04         37.80         1.82 o                         
   7   3   2         16.81         14.25         1.57 o                         
   8   3   2          0.16          1.22         1.83 o                         
   9   3   2          0.07         -4.01         5.42 o                         
  10   3   2          0.01          2.61         7.29 o                         
  -7   4   2          1.06          4.42         1.59 o                         
  -6   4   2          5.35         18.46         2.51 o                         
  -5   4   2          1.52          2.31         3.22 o                         
  -4   4   2        106.27        107.24         5.51 o                         
  -3   4   2        136.59        108.79         9.63 o                         
  -2   4   2          1.00          0.71         0.96 o                         
  -1   4   2        269.49        226.64         2.93 o                         
   0   4   2        176.68        165.98         6.31 o                         
   1   4   2         10.18          6.07         1.61 o                         
   2   4   2          4.36          7.28         2.21 o                         
   3   4   2          0.59          0.87         1.44 o                         
   4   4   2         48.46         51.67         1.49 o                         
   5   4   2        335.63        379.60        10.95 o                         
   6   4   2        106.77        100.55         4.67 o                         
   7   4   2          0.01          0.78         1.97 o                         
   8   4   2          4.24         -2.34         5.78 o                         
   9   4   2          0.92          0.66         4.39 o                         
  10   4   2          1.71          8.81         4.41 o                         
  -6   5   2          3.61          4.49         1.61 o                         
  -5   5   2          2.44          5.07         2.05 o                         
  -4   5   2          0.06         -0.32         1.84 o                         
  -3   5   2         13.83         13.53         2.69 o                         
  -2   5   2        257.35        271.68         4.90 o                         
  -1   5   2        777.79        767.03        12.05 o                         
   0   5   2         22.09         14.77         1.01 o                         
   1   5   2        611.49        536.97        16.02 o                         
   2   5   2        315.85        311.14        60.61 o                         
   3   5   2         16.07          6.34         2.56 o                         
   4   5   2        170.02        189.64         4.31 o                         
   5   5   2        371.33        387.07        12.90 o                         
   6   5   2         13.44         12.21         2.84 o                         
   7   5   2          1.33         -1.73         1.73 o                         
   8   5   2         43.73         34.56         3.47 o                         
   9   5   2          1.67          0.15         5.34 o                         
  10   5   2          5.82         12.20         5.57 o                         
  -5   6   2          4.94         10.08         2.48 o                         
  -4   6   2         33.04         36.66         7.80 o                         
  -3   6   2         16.59         18.93         1.81 o                         
  -2   6   2          2.32         11.10         1.53 o                         
  -1   6   2          3.30          5.99         1.31 o                         
   0   6   2         35.40         31.06         3.23 o                         
   1   6   2         22.62         20.69         3.43 o                         
   2   6   2        221.99        193.40        12.52 o                         
   3   6   2        197.14        177.87         7.40 o                         
   4   6   2        131.24        140.34         3.57 o                         
   5   6   2         33.82         41.21         1.70 o                         
   6   6   2        137.34        150.50         2.91 o                         
   7   6   2          6.26          7.17         2.04 o                         
   8   6   2         59.91         51.22         2.49 o                         
   9   6   2          7.87         10.01         2.60 o                         
  10   6   2          5.77         10.18         8.47 o                         
  -4   7   2          8.04         19.52         5.28 o                         
  -3   7   2          2.06          6.06         5.43 o                         
  -2   7   2         26.88         37.88         2.06 o                         
  -1   7   2          0.16          5.80         1.65 o                         
   0   7   2         15.85         12.53         1.60 o                         
   1   7   2          0.45         -0.06         1.71 o                         
   2   7   2         28.80         27.19         2.23 o                         
   3   7   2         27.20         17.64         2.57 o                         
   4   7   2         22.86         22.54         2.15 o                         
   5   7   2         41.19         32.90         2.59 o                         
   6   7   2          5.54         17.79         2.46 o                         
   7   7   2         24.02         24.08         3.50 o                         
   8   7   2          0.23          4.77         1.74 o                         
   9   7   2          5.83         14.11         1.57 o                         
  10   7   2         15.46         15.67         4.05 o                         
  -3   8   2          3.12          6.47         1.64 o                         
  -2   8   2         17.80         25.74         4.60 o                         
  -1   8   2          2.41          5.28         1.47 o                         
   0   8   2          1.65          1.83         2.05 o                         
   1   8   2         23.54         20.36         2.12 o                         
   2   8   2          1.04         -3.33         3.33 o                         
   3   8   2        118.45         97.94         2.73 o                         
   4   8   2          7.54          0.97         2.15 o                         
   5   8   2         48.38         41.28         2.52 o                         
   6   8   2         59.68         56.59         2.81 o                         
   7   8   2         16.98          1.10         3.81 o                         
   8   8   2          0.13          9.71         1.94 o                         
   9   8   2          5.65         17.65         5.09 o                         
  -1   9   2          0.48          4.60         1.98 o                         
   0   9   2         18.84         19.65         1.79 o                         
   1   9   2         19.59         26.62         3.04 o                         
   2   9   2         63.70         69.69         3.25 o                         
   3   9   2         36.12         33.29         4.13 o                         
   4   9   2          3.39          6.59         7.67 o                         
   5   9   2         87.66         69.93         6.09 o                         
   6   9   2         32.47         39.81         3.42 o                         
   7   9   2         10.46         17.23         5.62 o                         
   8   9   2          0.04         40.74        12.62 o                         
   9   9   2          0.48          1.62         2.88 o                         
   1  10   2          5.69          9.21         1.98 o                         
   2  10   2          2.68          5.99         2.44 o                         
   3  10   2          2.56          8.33         4.79 o                         
   4  10   2          2.83          0.03         2.79 o                         
   5  10   2          1.42         10.04         3.23 o                         
   6  10   2         17.23         24.05         3.62 o                         
   7  10   2         14.50        289.10       133.45 o                         
   8  10   2          1.40          1.42         1.82 o                         
   9  10   2          2.00         -0.93         1.42 o                         
   3  11   2         10.99          8.70         2.45 o                         
   4  11   2          4.73          5.12         1.68 o                         
  -6 -10   3          2.82         27.94         1.09 o                         
  -5 -10   3          4.31        152.74        75.77 o                         
  -4 -10   3         19.77         15.07         2.17 o                         
  -3 -10   3          0.26          2.25         1.94 o                         
  -8  -9   3         11.08          9.75         6.04 o                         
  -7  -9   3         42.32         48.33         4.65 o                         
  -6  -9   3         14.17         17.80         2.67 o                         
  -5  -9   3          0.08          1.35         3.85 o                         
  -4  -9   3          0.82          1.21         1.18 o                         
  -3  -9   3          0.21          0.51         1.36 o                         
  -2  -9   3          9.96          8.74         2.20 o                         
  -1  -9   3         14.80         15.19         1.97 o                         
   0  -9   3          0.25          2.49         1.23 o                         
  -9  -8   3          9.16         -1.99         2.00 o                         
  -8  -8   3         52.13         55.99         2.87 o                         
  -7  -8   3         95.29        107.41         3.07 o                         
  -6  -8   3         22.20         22.69         2.81 o                         
  -5  -8   3          3.93          1.37         1.53 o                         
  -4  -8   3         16.79          9.32         1.73 o                         
  -3  -8   3         42.58         41.22         2.69 o                         
  -2  -8   3          9.90          6.75         1.53 o                         
  -1  -8   3          4.05          2.12         1.29 o                         
   0  -8   3          0.06         -1.22         1.22 o                         
   1  -8   3         11.38         13.23         1.15 o                         
  -8  -7   3          2.09          4.09         2.78 o                         
  -7  -7   3          5.00         -0.26         3.09 o                         
  -6  -7   3         27.70         35.56         3.38 o                         
  -5  -7   3         16.72         11.93         1.83 o                         
  -4  -7   3        122.30        103.31         4.75 o                         
  -3  -7   3         14.35         11.85         5.22 o                         
  -2  -7   3        222.48        214.11         3.58 o                         
  -1  -7   3          0.60          0.73         1.13 o                         
   0  -7   3         99.40         98.93         3.85 o                         
   1  -7   3         19.00         21.74         1.61 o                         
   2  -7   3          0.42          0.86         2.02 o                         
   3  -7   3          0.05          0.59         1.80 o                         
 -10  -6   3          0.27          3.75         2.48 o                         
  -9  -6   3          2.61          5.44         2.24 o                         
  -8  -6   3          1.98          3.37         2.57 o                         
  -7  -6   3          4.94         10.16         2.13 o                         
  -6  -6   3         11.98         15.14         1.89 o                         
  -5  -6   3         23.19         14.90         1.38 o                         
  -4  -6   3        126.76        104.43         5.42 o                         
  -3  -6   3        112.03        105.65         2.49 o                         
  -2  -6   3         19.73         21.83         1.72 o                         
  -1  -6   3          5.82          8.10         3.48 o                         
   0  -6   3         80.36         79.01         5.10 o                         
   1  -6   3          1.77         -0.62         1.82 o                         
   2  -6   3          3.08          3.14         2.49 o                         
   3  -6   3         31.00         36.97         2.13 o                         
   4  -6   3          2.32         10.02         2.09 o                         
 -10  -5   3          3.80          4.24         2.21 o                         
  -9  -5   3          2.89          1.60         3.02 o                         
  -8  -5   3         71.51         62.46         2.79 o                         
  -7  -5   3        168.99        179.88         6.70 o                         
  -6  -5   3         61.20         79.56         5.85 o                         
  -5  -5   3          5.06          3.38         1.71 o                         
  -4  -5   3         27.43         27.71         1.64 o                         
  -3  -5   3         86.85        105.83         4.20 o                         
  -2  -5   3        123.02        140.97         2.53 o                         
  -1  -5   3          2.41          4.82         1.97 o                         
   0  -5   3        196.06        182.45         3.01 o                         
   1  -5   3          0.15          3.79         5.03 o                         
   2  -5   3          0.94          3.08         4.61 o                         
   3  -5   3         17.91         18.18         2.48 o                         
   4  -5   3          3.47          7.04         1.61 o                         
   5  -5   3          9.12          9.76         1.43 o                         
 -10  -4   3         19.47         21.68         4.44 o                         
  -8  -4   3        173.01        158.29         3.67 o                         
  -7  -4   3          8.48         12.82         4.08 o                         
  -6  -4   3        392.92        462.15        11.37 o                         
  -5  -4   3         72.75         72.35         2.14 o                         
  -4  -4   3        168.95        154.39         2.46 o                         
  -3  -4   3        212.55        237.61         7.66 o                         
  -2  -4   3        131.54        117.43         3.50 o                         
  -1  -4   3          0.26         -0.28         1.70 o                         
   0  -4   3        816.17        787.39        41.96 o                         
   1  -4   3        227.23        225.32         4.55 o                         
   2  -4   3          9.90         11.95         2.58 o                         
   3  -4   3          0.43          5.04         6.65 o                         
   4  -4   3         37.76         32.29         3.85 o                         
   5  -4   3          8.38         11.20         4.18 o                         
   6  -4   3          1.52         12.64         2.92 o                         
 -10  -3   3          4.72          6.19         2.06 o                         
  -9  -3   3          6.34         12.46         3.43 o                         
  -8  -3   3         24.85         23.30         3.33 o                         
  -7  -3   3         26.35         19.42         7.07 o                         
  -6  -3   3         19.38         16.66         1.77 o                         
  -5  -3   3          2.81          3.90         2.06 o                         
  -4  -3   3         23.07         24.11         2.75 o                         
  -3  -3   3       1522.58       1690.03        12.56 o                         
  -2  -3   3       2493.83       2563.97        15.96 o                         
  -1  -3   3          4.51          1.12         3.12 o                         
   0  -3   3        114.53        118.79         9.23 o                         
   1  -3   3         44.06         36.48         1.73 o                         
   2  -3   3          2.81          1.24         1.62 o                         
   3  -3   3         13.97         13.19         1.46 o                         
   4  -3   3        461.99        489.03         7.27 o                         
   5  -3   3          0.43          1.16         1.71 o                         
   6  -3   3         73.22         91.27         6.60 o                         
   7  -3   3          0.01          4.70         1.19 o                         
 -10  -2   3          0.82          7.18         2.73 o                         
  -9  -2   3         66.89         55.74         3.69 o                         
  -8  -2   3         10.10         16.59         9.70 o                         
  -7  -2   3        158.57        139.90         3.99 o                         
  -6  -2   3         57.03         36.78         3.13 o                         
  -5  -2   3        152.01        130.44         3.53 o                         
  -4  -2   3        249.68        210.15        27.93 o                         
  -3  -2   3        781.00        890.96         6.82 o                         
  -2  -2   3        753.26        792.13        18.05 o                         
  -1  -2   3          4.49          2.46         1.92 o                         
   0  -2   3          0.42          1.51         2.50 o                         
   1  -2   3        238.71        237.81         5.61 o                         
   2  -2   3       2148.45       2300.53        10.06 o                         
   3  -2   3         49.53         45.92         1.79 o                         
   4  -2   3         40.37         39.68         2.40 o                         
   5  -2   3         38.24         31.77         2.85 o                         
   6  -2   3         17.33         13.76         1.73 o                         
   7  -2   3          0.28          3.81         2.42 o                         
   8  -2   3          1.02          4.15         1.07 o                         
  -9  -1   3          1.28          8.02         2.67 o                         
  -8  -1   3          4.38         15.12         7.33 o                         
  -7  -1   3         54.89         42.06         2.69 o                         
  -6  -1   3         35.35         34.59         2.45 o                         
  -5  -1   3        284.82        289.36         3.64 o                         
  -4  -1   3         30.02         20.01         6.26 o                         
  -3  -1   3        428.86        485.55         7.35 o                         
  -2  -1   3       3491.10       3689.29        24.33 o                         
  -1  -1   3        595.19        716.72         7.94 o                         
   0  -1   3       5752.15       5739.46        40.50 o                         
   1  -1   3        933.20        865.43         9.53 o                         
   2  -1   3          1.59          0.65         2.16 o                         
   3  -1   3        438.72        393.91         6.26 o                         
   4  -1   3         22.81         23.37         1.39 o                         
   5  -1   3         50.47         51.73         2.53 o                         
   6  -1   3          4.42          7.22         2.10 o                         
   7  -1   3         34.84         36.20         3.26 o                         
   8  -1   3          6.88         10.48         2.17 o                         
  -9   0   3          2.70          4.23         2.55 o                         
  -8   0   3          3.50          6.29         5.83 o                         
  -7   0   3          2.53          1.09         4.90 o                         
  -6   0   3         19.52         14.45         1.98 o                         
  -5   0   3         47.54         39.70         2.10 o                         
  -4   0   3        230.58        204.91         2.29 o                         
  -3   0   3        211.29        251.37         8.03 o                         
  -2   0   3       1523.34       1594.94        14.05 o                         
  -1   0   3       3580.17       4074.51        29.86 o                         
   0   0   3        823.16        937.18         6.25 o                         
   1   0   3         22.45         21.13         2.16 o                         
   2   0   3         46.56         48.61         2.74 o                         
   3   0   3        658.47        595.65         4.08 o                         
   4   0   3        496.54        477.90         9.24 o                         
   5   0   3         10.08         10.82         1.73 o                         
   6   0   3         31.90         32.03         4.77 o                         
   7   0   3          1.02          4.75         6.28 o                         
   8   0   3          6.32         22.14         3.56 o                         
  -8   1   3          1.26         -2.00         2.48 o                         
  -7   1   3          1.00          8.37         2.94 o                         
  -6   1   3         24.81         21.59         1.67 o                         
  -5   1   3        381.93        387.61         4.76 o                         
  -4   1   3        404.78        428.34        15.40 o                         
  -3   1   3       4047.07       4255.80        30.04 o                         
  -2   1   3       1431.47       1410.81        19.44 o                         
  -1   1   3        156.82        153.01         3.90 o                         
   0   1   3          0.06         -0.84         2.04 o                         
   1   1   3        279.32        299.33         3.05 o                         
   2   1   3       2216.65       2146.92        15.94 o                         
   3   1   3         75.59         99.80         4.14 o                         
   4   1   3          1.02         -2.07         3.20 o                         
   5   1   3          0.93          2.85         1.56 o                         
   6   1   3          0.47          3.49         2.34 o                         
   7   1   3          4.08          9.81         5.83 o                         
   8   1   3         47.08         46.14         6.64 o                         
   9   1   3         12.40         14.07         6.47 o                         
  -8   2   3          5.52         11.20         1.69 o                         
  -7   2   3          9.45         11.66         2.66 o                         
  -6   2   3          2.94          5.38         1.75 o                         
  -5   2   3         35.86         36.45         3.27 o                         
  -4   2   3         78.44         68.23         2.18 o                         
  -3   2   3         85.34         75.20         4.34 o                         
  -2   2   3       1139.53       1123.07         8.46 o                         
   0   2   3       4832.32       4889.42        35.25 o                         
   1   2   3       1134.80       1157.45         5.62 o                         
   2   2   3       6314.53       6890.43        46.58 o                         
   3   2   3          0.02          1.29         0.91 o                         
   4   2   3        938.20        959.24         5.67 o                         
   5   2   3         17.34         14.75         1.76 o                         
   6   2   3          7.29          7.21         1.77 o                         
   7   2   3         11.46         11.08         2.63 o                         
   8   2   3          4.32         11.66         2.53 o                         
   9   2   3          8.45         11.04         2.38 o                         
  10   2   3          0.04          5.35         2.82 o                         
  -7   3   3          0.21          2.34         2.65 o                         
  -6   3   3         16.92         23.93         2.46 o                         
  -5   3   3          1.12          0.00         2.17 o                         
  -4   3   3         15.31         24.07         3.49 o                         
  -3   3   3         21.69         22.78         1.50 o                         
  -2   3   3        491.73        455.85        14.67 o                         
  -1   3   3         26.54         20.67         2.13 o                         
   0   3   3         23.11         15.79         1.90 o                         
   1   3   3        976.52       1028.14        19.39 o                         
   2   3   3       2514.05       2436.70        18.60 o                         
   3   3   3        627.90        703.95         7.20 o                         
   4   3   3        750.65        786.96        14.98 o                         
   5   3   3         82.11         82.04         2.11 o                         
   6   3   3          6.83          4.31         1.51 o                         
   7   3   3        188.90        177.96        10.00 o                         
   8   3   3         56.11         68.68         4.63 o                         
   9   3   3          2.61          2.53         7.38 o                         
  10   3   3          0.46          5.33         3.58 o                         
  -7   4   3          2.39         -0.51         4.83 o                         
  -6   4   3         32.06         49.65         2.71 o                         
  -5   4   3         41.39         47.95        11.04 o                         
  -4   4   3         71.51         73.67         6.93 o                         
  -3   4   3        757.79        834.83        14.63 o                         
  -2   4   3        144.90        114.51         3.08 o                         
  -1   4   3        151.30        120.43         2.42 o                         
   0   4   3         22.25         17.87         1.19 o                         
   1   4   3        436.54        379.27         6.01 o                         
   2   4   3         65.19         77.04         3.51 o                         
   3   4   3         22.16         20.88         2.01 o                         
   4   4   3        306.22        348.92         2.59 o                         
   5   4   3         62.51         63.27         1.28 o                         
   6   4   3         98.08         89.53         4.54 o                         
   7   4   3          0.94          1.04         1.33 o                         
   8   4   3         18.83          4.91        14.59 o                         
   9   4   3         15.52          8.93         5.31 o                         
  10   4   3          1.10          4.99         5.52 o                         
  -6   5   3          1.26          1.52         1.33 o                         
  -5   5   3         12.93         27.95         5.61 o                         
  -4   5   3          3.21          2.89         1.55 o                         
  -3   5   3         48.88         44.90         7.92 o                         
  -2   5   3          2.09          6.73         2.03 o                         
  -1   5   3          6.99          8.67         1.69 o                         
   0   5   3        350.73        305.92         3.58 o                         
   1   5   3         46.81         38.26         2.53 o                         
   2   5   3       1723.41       1813.08        10.86 o                         
   3   5   3         34.95         40.53         2.86 o                         
   4   5   3        459.51        503.42        11.95 o                         
   5   5   3        139.71        156.84         6.43 o                         
   6   5   3         40.21         33.32         3.32 o                         
   7   5   3          1.14          2.56         2.92 o                         
   8   5   3          0.24          1.32         2.15 o                         
   9   5   3         20.55         12.12         3.85 o                         
  10   5   3          8.84         11.06         3.06 o                         
  -5   6   3          0.03          4.29         2.44 o                         
  -4   6   3          1.68          4.80         3.04 o                         
  -3   6   3         11.08          9.80         1.74 o                         
  -2   6   3        142.09        128.98         2.51 o                         
  -1   6   3         67.52         66.90         2.32 o                         
   0   6   3        147.17        126.62         7.60 o                         
   1   6   3        274.80        231.21        19.70 o                         
   2   6   3         72.23         72.72         3.56 o                         
   3   6   3         71.57         66.85         4.45 o                         
   4   6   3         49.72         40.08         1.62 o                         
   5   6   3        173.57        188.34         6.15 o                         
   6   6   3         79.44         87.03         5.78 o                         
   7   6   3        112.11        119.52         5.17 o                         
   8   6   3         53.66         41.48         3.01 o                         
   9   6   3          1.13          3.70         2.83 o                         
  10   6   3          0.06          2.99         3.52 o                         
  -4   7   3         12.66         25.79         5.35 o                         
  -3   7   3          6.58         13.73         2.59 o                         
  -2   7   3          3.61          9.94         2.04 o                         
  -1   7   3         62.32         52.80         2.91 o                         
   0   7   3          7.43          4.73         1.82 o                         
   1   7   3         73.21         48.26         2.06 o                         
   2   7   3          6.54          5.46         2.88 o                         
   3   7   3        260.24        243.97         4.42 o                         
   4   7   3         31.41         33.30         2.46 o                         
   5   7   3         42.37         43.33         2.65 o                         
   6   7   3         13.79          9.05         3.17 o                         
   7   7   3        117.36         94.33         5.71 o                         
   8   7   3          7.10          7.70         1.99 o                         
   9   7   3          5.26          5.91         2.56 o                         
  10   7   3          1.78          8.97         6.78 o                         
  -3   8   3         21.83         35.24         4.52 o                         
  -2   8   3          1.66          5.59         2.19 o                         
  -1   8   3          0.16          1.15         2.00 o                         
   0   8   3         13.39         15.27         1.39 o                         
   1   8   3        113.14         97.40         2.32 o                         
   2   8   3         83.72         65.75        20.67 o                         
   3   8   3          2.79         -2.79         2.79 o                         
   4   8   3        111.56         86.27         3.22 o                         
   5   8   3         56.55         60.02         2.03 o                         
   6   8   3         18.40         14.26         4.84 o                         
   7   8   3          8.79          9.37         1.92 o                         
   8   8   3         57.55         84.27         2.66 o                         
   9   8   3          8.65         13.45         2.69 o                         
  -1   9   3          1.13          6.05         1.94 o                         
   0   9   3         13.87         16.82         1.42 o                         
   1   9   3          9.80         12.83         2.39 o                         
   2   9   3         26.64         27.13         2.97 o                         
   3   9   3          3.03          6.99         3.51 o                         
   4   9   3          3.56          1.86         1.59 o                         
   5   9   3        122.57        131.11         3.69 o                         
   6   9   3         19.68         31.29         2.30 o                         
   7   9   3          1.59         17.63         3.73 o                         
   8   9   3          7.30         18.35         2.56 o                         
   9   9   3          1.91          0.17         3.02 o                         
   1  10   3         24.54         26.99         2.68 o                         
   2  10   3         16.93         23.06         2.73 o                         
   3  10   3          0.02         -1.46         1.86 o                         
   4  10   3          0.27         -0.25         1.54 o                         
   5  10   3         22.69         35.39         3.07 o                         
   6  10   3          0.67          9.72         1.74 o                         
   7  10   3          9.22         17.22         3.23 o                         
   8  10   3         15.43         22.89         2.31 o                         
   3  11   3          7.09          6.22         1.37 o                         
   4  11   3          0.02         -0.45         1.51 o                         
   5  11   3          1.22          2.53         1.54 o                         
   6  11   3          3.99         13.85         2.54 o                         
   7  11   3          0.60         15.43         2.28 o                         
  -8  -9   4         16.59          5.64         2.68 o                         
  -7  -9   4         40.41         28.43         1.70 o                         
  -6  -9   4          2.06         -1.68         1.75 o                         
  -5  -9   4          0.12          1.77         4.38 o                         
  -4  -9   4         16.18         12.07         1.88 o                         
  -3  -9   4          3.54          4.95         1.62 o                         
  -2  -9   4          0.01          0.50         1.87 o                         
  -1  -9   4          1.98          2.60         1.64 o                         
  -8  -8   4         39.55         65.57         2.41 o                         
  -7  -8   4         12.85          8.36         2.50 o                         
  -6  -8   4          2.16          2.41         6.09 o                         
  -5  -8   4          8.90          5.81         1.90 o                         
  -4  -8   4         18.33          9.77         7.75 o                         
  -3  -8   4         27.87         16.38         2.13 o                         
  -2  -8   4         14.97         20.06         2.84 o                         
  -1  -8   4         41.95         49.51         4.56 o                         
   0  -8   4          0.41          2.62         1.49 o                         
   1  -8   4          0.37          1.82         0.96 o                         
  -9  -7   4          8.74         11.19         3.00 o                         
  -8  -7   4          3.37         16.64         2.38 o                         
  -7  -7   4          8.51         10.75         2.97 o                         
  -6  -7   4          9.12         20.27         2.83 o                         
  -5  -7   4         42.87         36.65         1.41 o                         
  -4  -7   4          7.57          2.97         1.50 o                         
  -3  -7   4         79.77         67.82         8.44 o                         
  -2  -7   4        123.59        124.84         2.90 o                         
  -1  -7   4         33.82         33.21         1.84 o                         
   0  -7   4          4.08          5.58         1.95 o                         
   1  -7   4          6.86         13.45         4.21 o                         
   2  -7   4         17.15         21.46         2.18 o                         
   3  -7   4          7.13         11.43         1.73 o                         
  -9  -6   4          2.01          6.10         1.87 o                         
  -8  -6   4          8.73          3.11         4.74 o                         
  -7  -6   4          4.31          5.73         1.61 o                         
  -6  -6   4         99.58        108.84         4.23 o                         
  -5  -6   4          0.58          0.15         1.42 o                         
  -4  -6   4        563.99        545.27         5.82 o                         
  -3  -6   4        103.93         95.39         3.26 o                         
  -2  -6   4         59.24         61.45         2.09 o                         
  -1  -6   4        107.04         94.59         5.21 o                         
   0  -6   4         77.57         90.28         2.51 o                         
   1  -6   4         67.81         75.75         2.46 o                         
   2  -6   4          9.91         15.57         2.55 o                         
   3  -6   4          1.59          3.02         1.66 o                         
   4  -6   4         14.59         18.38         1.11 o                         
 -10  -5   4          0.35          2.01         1.78 o                         
  -9  -5   4         12.16         99.48        43.68 o                         
  -8  -5   4          0.66         -0.02         3.19 o                         
  -7  -5   4        117.84        131.49         4.77 o                         
  -6  -5   4          6.80          7.94         3.40 o                         
  -5  -5   4        495.41        597.62         5.92 o                         
  -4  -5   4        666.59        739.98         7.03 o                         
  -3  -5   4         11.96         12.28         2.44 o                         
  -2  -5   4        664.34        737.10         7.13 o                         
  -1  -5   4        619.05        621.68         5.52 o                         
   0  -5   4         87.66         87.44         2.58 o                         
   1  -5   4         24.61         32.41        10.31 o                         
   2  -5   4         16.46          9.19         2.36 o                         
   3  -5   4         15.86         13.81         2.34 o                         
   4  -5   4         21.84         22.54         1.95 o                         
   5  -5   4          0.15          4.16         2.35 o                         
 -10  -4   4          3.40          5.19         3.81 o                         
  -8  -4   4          1.44          2.53         2.64 o                         
  -7  -4   4        251.78        295.91         8.90 o                         
  -6  -4   4        762.93        890.21         8.29 o                         
  -5  -4   4         52.41         62.90         2.80 o                         
  -4  -4   4        449.48        469.92         9.71 o                         
  -3  -4   4         16.05         17.43         1.04 o                         
  -2  -4   4        227.73        260.17         8.54 o                         
  -1  -4   4       1236.60       1351.40         7.91 o                         
   0  -4   4        102.10        102.65         3.29 o                         
   1  -4   4        158.48        160.28         8.61 o                         
   2  -4   4        344.47        389.19         6.34 o                         
   3  -4   4         62.26         46.49         3.66 o                         
   4  -4   4        143.11        116.90        12.83 o                         
   5  -4   4          2.72          7.93         2.49 o                         
   6  -4   4          0.37          5.32         2.01 o                         
 -10  -3   4          5.74          4.99         1.75 o                         
  -9  -3   4         23.82         18.53         6.30 o                         
  -8  -3   4         20.52         18.57         3.24 o                         
  -7  -3   4        246.03        207.80         4.78 o                         
  -6  -3   4         81.65         73.37         2.16 o                         
  -5  -3   4        210.16        227.15         3.21 o                         
  -4  -3   4        334.08        402.37         6.70 o                         
  -3  -3   4          7.32          2.48         1.57 o                         
  -2  -3   4          1.10          0.62         1.57 o                         
  -1  -3   4         27.43         39.32         3.95 o                         
   0  -3   4          0.17         -1.69         1.69 o                         
   1  -3   4          3.35          4.13         1.09 o                         
   2  -3   4         76.65         87.57         5.25 o                         
   3  -3   4          5.33          3.13         1.52 o                         
   4  -3   4         18.83         20.13         2.37 o                         
   5  -3   4         14.29         12.19         1.78 o                         
   6  -3   4          3.80          7.80         2.27 o                         
   7  -3   4          0.24          3.07         1.51 o                         
  -9  -2   4         22.99         23.42         3.05 o                         
  -8  -2   4         28.03         16.40         3.82 o                         
  -7  -2   4         40.45         39.91         2.82 o                         
  -6  -2   4          0.33         -3.41         3.41 o                         
  -5  -2   4        155.72        142.73         2.60 o                         
  -4  -2   4       1726.14       1841.79        14.25 o                         
  -3  -2   4        574.42        703.47        11.97 o                         
  -2  -2   4        668.82        787.86         7.80 o                         
  -1  -2   4        959.41       1059.79        11.41 o                         
   0  -2   4         49.62         45.19         3.56 o                         
   1  -2   4         29.56         21.36         1.48 o                         
   2  -2   4         20.50         17.16         1.48 o                         
   3  -2   4         70.74         68.47         2.53 o                         
   4  -2   4          6.15          1.58         1.42 o                         
   5  -2   4          4.20          6.32         1.70 o                         
   6  -2   4          3.54          5.78         2.25 o                         
   7  -2   4          0.55          1.03         2.20 o                         
  -9  -1   4          7.29         13.37         2.52 o                         
  -8  -1   4         14.23         15.42         7.41 o                         
  -7  -1   4        164.26        166.92         6.91 o                         
  -6  -1   4        121.42         95.89         6.61 o                         
  -5  -1   4          0.04          1.39         3.21 o                         
  -4  -1   4        249.45        299.54         3.56 o                         
  -3  -1   4        119.38        116.46         4.11 o                         
  -2  -1   4        271.96        341.70         6.24 o                         
  -1  -1   4       3050.54       3593.77        27.94 o                         
   0  -1   4        814.37        871.39         9.71 o                         
   1  -1   4        874.02        902.26        10.73 o                         
   2  -1   4         11.73         11.23         1.55 o                         
   3  -1   4        346.30        275.07         7.83 o                         
   4  -1   4          8.83          9.16         1.09 o                         
   5  -1   4         10.91         11.67         2.09 o                         
   6  -1   4          0.14          0.51         2.69 o                         
   7  -1   4          1.73          3.14         4.25 o                         
   8  -1   4          0.48          2.08         1.91 o                         
  -9   0   4          0.16          6.36         2.15 o                         
  -8   0   4          0.71          2.43         2.97 o                         
  -7   0   4         36.58         38.96         3.86 o                         
  -6   0   4          3.04          2.84         2.36 o                         
  -5   0   4          6.09          8.95         2.11 o                         
  -4   0   4         14.10         10.57         1.50 o                         
  -3   0   4        343.00        402.30         4.86 o                         
  -2   0   4         62.15         74.71         3.71 o                         
  -1   0   4          0.12          0.56         2.29 o                         
   0   0   4         25.86         24.59         1.51 o                         
   1   0   4       1056.04        799.65         8.23 o                         
   2   0   4         12.37          9.74         2.54 o                         
   3   0   4          9.68         10.63         1.42 o                         
   4   0   4        482.77        430.42         3.80 o                         
   5   0   4          3.92          3.52         1.56 o                         
   6   0   4        107.91         78.15         7.46 o                         
   7   0   4         13.12         18.04         5.67 o                         
   8   0   4          1.18          1.86         2.27 o                         
  -8   1   4          0.02         -0.54         3.30 o                         
  -7   1   4          0.06          5.04         2.45 o                         
  -6   1   4          1.03         -2.28         2.44 o                         
  -5   1   4          9.05          6.20         2.10 o                         
  -4   1   4        286.49        263.16        14.75 o                         
  -3   1   4          0.25         -0.17         0.91 o                         
  -2   1   4       2090.50       2291.79        14.04 o                         
  -1   1   4        591.77        630.85         8.50 o                         
   0   1   4       1794.28       2064.68        19.16 o                         
   1   1   4         12.90          9.93         2.29 o                         
   2   1   4         32.43         35.00         2.47 o                         
   3   1   4         18.54          8.49         1.18 o                         
   4   1   4         65.00         50.00         3.98 o                         
   5   1   4        113.89         93.69         5.47 o                         
   6   1   4         15.32         11.88         1.69 o                         
   7   1   4          6.54         11.22         2.65 o                         
   8   1   4         38.47         48.67         2.16 o                         
   9   1   4         16.36         18.08         2.05 o                         
  -8   2   4          1.87          2.31         2.76 o                         
  -7   2   4          3.88         11.06         2.45 o                         
  -6   2   4         45.35         45.41         4.42 o                         
  -5   2   4          2.13         -0.93         1.50 o                         
  -4   2   4         89.03         81.14         2.64 o                         
  -3   2   4        151.26        146.57        12.65 o                         
  -2   2   4          1.51          2.81         1.46 o                         
   0   2   4        235.80        224.99         5.08 o                         
   1   2   4        193.79        195.80         4.25 o                         
   2   2   4        901.36       1107.08        10.08 o                         
   3   2   4       3020.87       3301.41       243.72 o                         
   4   2   4        386.07        417.51         4.68 o                         
   5   2   4         54.78         49.93         3.25 o                         
   6   2   4         61.53         62.94         4.03 o                         
   7   2   4          0.96         -0.98         2.33 o                         
   8   2   4          3.32          9.33         2.24 o                         
   9   2   4          0.14          4.95         2.15 o                         
  10   2   4          0.88          2.26         3.43 o                         
  -7   3   4          5.78         12.33         3.06 o                         
  -6   3   4          0.13         -1.87         2.53 o                         
  -5   3   4         19.50         15.86         3.92 o                         
  -4   3   4         35.68         14.36         7.77 o                         
  -3   3   4         90.15         87.98         2.12 o                         
  -2   3   4        321.04        299.36         3.62 o                         
  -1   3   4        228.79        208.73        11.22 o                         
   0   3   4        313.67        355.66         6.44 o                         
   1   3   4        172.61        163.95         5.51 o                         
   2   3   4          3.72          4.77         1.09 o                         
   3   3   4        643.92        711.66         7.69 o                         
   4   3   4       1274.76       1353.19         9.51 o                         
   5   3   4         36.06         31.63         1.54 o                         
   6   3   4        239.72        192.71        12.60 o                         
   7   3   4         10.48         10.73         2.19 o                         
   8   3   4          5.29          7.62         2.24 o                         
   9   3   4          0.86          6.86         8.87 o                         
  10   3   4          0.11         10.29         3.45 o                         
  -7   4   4          3.48          5.03         2.15 o                         
  -6   4   4         10.55         10.52         2.09 o                         
  -5   4   4         27.03         29.00         2.66 o                         
  -4   4   4          0.32          8.77         4.22 o                         
  -3   4   4        495.61        539.07        11.01 o                         
  -2   4   4        361.91        341.47         8.80 o                         
  -1   4   4        434.55        406.25        19.84 o                         
   0   4   4        897.54        768.83         5.32 o                         
   1   4   4         22.21         36.50         2.02 o                         
   2   4   4        225.86        251.60         4.45 o                         
   3   4   4        137.53        127.90         3.64 o                         
   4   4   4       1376.80       1506.22         8.82 o                         
   5   4   4        105.10        101.06         1.88 o                         
   6   4   4         30.54         24.64         3.96 o                         
   7   4   4          0.16          3.30         1.65 o                         
   8   4   4          3.43          6.05         8.04 o                         
   9   4   4          0.03          9.16         4.43 o                         
  10   4   4          5.64         12.82         3.95 o                         
  -6   5   4          5.14          3.15         2.59 o                         
  -5   5   4         44.95         58.34         2.48 o                         
  -4   5   4          5.38         10.87         2.63 o                         
  -3   5   4        382.46        452.28        10.71 o                         
  -2   5   4        143.99        165.64         4.35 o                         
  -1   5   4        278.20        263.30         4.03 o                         
   0   5   4        124.39        107.55         4.04 o                         
   1   5   4        566.44        533.46        15.84 o                         
   2   5   4         36.47         33.14         1.93 o                         
   3   5   4       1370.59       1290.48        11.16 o                         
   4   5   4        582.82        617.16        14.16 o                         
   5   5   4         89.93         95.58         1.74 o                         
   6   5   4         14.31         14.90         2.93 o                         
   7   5   4         72.93         60.21         7.54 o                         
   8   5   4          1.15         -2.85         7.02 o                         
   9   5   4          0.57          2.60         3.86 o                         
  10   5   4          1.72          6.20         7.33 o                         
  -5   6   4          7.81         11.58         7.18 o                         
  -4   6   4          0.44          6.08         3.15 o                         
  -3   6   4         14.34         20.57         4.04 o                         
  -2   6   4         18.93         19.77         2.30 o                         
  -1   6   4         23.95         18.95         1.48 o                         
   0   6   4        183.69        158.93         5.49 o                         
   1   6   4         90.24         66.09         5.25 o                         
   2   6   4         51.51         40.26         1.74 o                         
   3   6   4          4.22          4.75         1.07 o                         
   4   6   4        359.61        401.11        11.21 o                         
   5   6   4         12.30         14.77         1.63 o                         
   6   6   4         12.72          6.69         1.19 o                         
   7   6   4         21.02         28.32         4.83 o                         
   8   6   4         25.55         21.69         2.20 o                         
   9   6   4          1.63          5.13         3.18 o                         
  10   6   4          1.03          3.41         3.97 o                         
  -4   7   4          0.43          3.78         4.85 o                         
  -3   7   4          5.60          8.67         1.89 o                         
  -2   7   4         34.25         40.74         4.94 o                         
  -1   7   4         29.03         21.18         1.90 o                         
   0   7   4        104.55         90.75         3.19 o                         
   1   7   4         57.80         60.31         1.92 o                         
   2   7   4         22.81         25.52         2.69 o                         
   3   7   4          5.35          3.26         3.07 o                         
   4   7   4          2.11          9.61         3.34 o                         
   5   7   4        188.36        178.65         4.63 o                         
   6   7   4          4.59         -1.88         1.93 o                         
   7   7   4          4.65          5.54         2.07 o                         
   8   7   4         26.61         26.79         2.90 o                         
   9   7   4          3.04          8.51         2.58 o                         
  10   7   4          1.62          2.74         3.27 o                         
  -3   8   4          6.27         19.59         4.33 o                         
  -2   8   4          1.85          0.56         2.07 o                         
  -1   8   4          1.81          4.45         3.60 o                         
   0   8   4         10.80          6.90         1.97 o                         
   1   8   4         76.04         67.19         3.53 o                         
   2   8   4          2.11          2.90         2.13 o                         
   3   8   4        216.49        182.96         3.98 o                         
   4   8   4          0.28          0.73         2.60 o                         
   5   8   4         19.95         21.03         4.26 o                         
   6   8   4         39.16         25.96         2.89 o                         
   7   8   4         40.89         56.41         4.11 o                         
   8   8   4          0.40          8.45         1.92 o                         
   9   8   4          5.54          7.93         3.53 o                         
  -1   9   4          0.73          7.35         1.98 o                         
   0   9   4          0.77         -3.36         3.64 o                         
   1   9   4          0.57          1.91         2.41 o                         
   2   9   4         31.11         25.01         2.88 o                         
   3   9   4         17.39         11.92         1.91 o                         
   4   9   4         11.79          2.71         1.80 o                         
   5   9   4          9.82         16.15         2.91 o                         
   6   9   4         12.55         24.92         3.28 o                         
   7   9   4          1.09          2.69         2.84 o                         
   8   9   4         27.14         38.60         2.48 o                         
   9   9   4          0.01          3.40         2.43 o                         
   0  10   4         16.57         26.29         2.07 o                         
   1  10   4          0.08          6.60         2.86 o                         
   2  10   4         39.86         33.12         4.94 o                         
   3  10   4          0.52          0.12         1.63 o                         
   4  10   4         27.98         25.90         2.48 o                         
   5  10   4          0.93          4.99         1.83 o                         
   6  10   4          3.21          6.73         3.32 o                         
   7  10   4          1.96         10.66         2.15 o                         
   8  10   4         11.81         18.97         2.09 o                         
   9  10   4         12.22         29.67         2.72 o                         
   3  11   4          5.34          6.82         3.06 o                         
   4  11   4          0.13         -0.27         1.49 o                         
   5  11   4          8.98          8.41         1.56 o                         
   6  11   4          7.76         10.86         5.30 o                         
   7  11   4         52.55         62.82         4.77 o                         
  -7  -9   5          5.61         -0.13         2.81 o                         
  -6  -9   5         45.89         19.55         7.99 o                         
  -5  -9   5         28.62         11.28         1.68 o                         
  -4  -9   5          1.07          5.50         1.67 o                         
  -3  -9   5         12.62         14.78         1.48 o                         
  -2  -9   5          2.10          5.18         1.31 o                         
  -7  -8   5          8.04         12.02         1.83 o                         
  -6  -8   5          4.49          2.40         2.06 o                         
  -5  -8   5          1.08         -0.39         1.97 o                         
  -3  -8   5          7.23          9.04         2.69 o                         
  -2  -8   5         28.88         23.41         2.25 o                         
  -1  -8   5          6.07          9.51         3.11 o                         
   0  -8   5          1.27          2.45         1.23 o                         
  -9  -7   5         16.87         17.62         2.46 o                         
  -8  -7   5         45.45         32.00         4.34 o                         
  -7  -7   5          6.39         11.43         2.06 o                         
  -6  -7   5         44.27         42.77         2.63 o                         
  -5  -7   5         17.49         26.67         2.51 o                         
  -4  -7   5         15.98         14.59         1.67 o                         
  -3  -7   5         10.34         12.81         1.99 o                         
  -2  -7   5         92.79         98.19         9.84 o                         
  -1  -7   5          0.13          3.92         1.52 o                         
   0  -7   5         44.19         55.92         1.78 o                         
   1  -7   5         21.62         30.75         1.72 o                         
   2  -7   5          7.14          9.90         1.31 o                         
  -9  -6   5          2.56         16.98         5.80 o                         
  -8  -6   5          6.00          3.76         3.35 o                         
  -7  -6   5         46.34         57.80         3.43 o                         
  -6  -6   5        179.36        201.37         8.15 o                         
  -5  -6   5         23.61         36.94         2.75 o                         
  -4  -6   5         60.18         49.49         3.90 o                         
  -3  -6   5        162.39        155.55         4.04 o                         
  -2  -6   5         31.40         34.32         1.89 o                         
  -1  -6   5        294.59        343.48         4.58 o                         
   0  -6   5         11.34         10.71         1.82 o                         
   1  -6   5          2.14          2.39         2.24 o                         
   2  -6   5          0.83          3.68         2.44 o                         
   3  -6   5          0.04          0.49         1.43 o                         
  -9  -5   5          4.89         -7.01         7.01 o                         
  -8  -5   5        102.72        111.63         5.36 o                         
  -7  -5   5          2.53          7.93         3.59 o                         
  -6  -5   5          0.60          1.74         6.91 o                         
  -5  -5   5        645.30        736.16        24.90 o                         
  -4  -5   5        201.05        180.95         4.04 o                         
  -3  -5   5        432.27        457.80        23.31 o                         
  -2  -5   5        169.35        180.38         6.13 o                         
  -1  -5   5        282.67        271.92         4.68 o                         
   0  -5   5        321.37        339.48         9.80 o                         
   1  -5   5         34.71         39.57        10.35 o                         
   2  -5   5         68.53         65.55         5.89 o                         
   3  -5   5          0.71          0.09         1.83 o                         
   4  -5   5         15.10         15.42         2.34 o                         
   5  -5   5          2.36          5.63         1.55 o                         
  -9  -4   5         10.65         12.52         2.78 o                         
  -8  -4   5          3.75          2.83         2.13 o                         
  -7  -4   5         25.60         17.38         3.75 o                         
  -6  -4   5        156.86        150.06         5.29 o                         
  -5  -4   5         56.43         53.62         3.08 o                         
  -4  -4   5        203.81        210.03         4.91 o                         
  -3  -4   5         82.79         66.28         3.79 o                         
  -2  -4   5        113.53        121.23         6.62 o                         
  -1  -4   5         76.16         77.35         8.66 o                         
   0  -4   5        158.57        168.62         3.08 o                         
   1  -4   5          2.94          4.55         3.10 o                         
   2  -4   5         88.16         88.56         3.37 o                         
   3  -4   5          1.47         -2.00         2.71 o                         
   4  -4   5          5.00          7.06         2.60 o                         
   5  -4   5         16.40         27.72         2.46 o                         
   6  -4   5          5.22         11.45         1.05 o                         
  -9  -3   5          0.06          3.36         2.60 o                         
  -8  -3   5         92.51         96.53         4.57 o                         
  -7  -3   5         13.36          4.10         3.27 o                         
  -6  -3   5        404.63        427.15         6.91 o                         
  -5  -3   5        446.10        463.99         5.81 o                         
  -4  -3   5         48.66         43.41         1.71 o                         
  -3  -3   5          9.15         12.85         1.43 o                         
  -2  -3   5         10.00         11.08         1.84 o                         
  -1  -3   5         17.84         15.17         1.25 o                         
   0  -3   5        316.47        300.29         4.00 o                         
   1  -3   5         70.48         57.46         2.49 o                         
   2  -3   5         51.45         58.52         6.05 o                         
   3  -3   5          8.11          7.33         1.73 o                         
   4  -3   5          1.26          4.56         2.22 o                         
   5  -3   5         26.94         25.92         2.11 o                         
   6  -3   5         14.62         15.81         2.16 o                         
  -9  -2   5          5.86          8.24         3.96 o                         
  -8  -2   5          0.05          1.94         2.18 o                         
  -7  -2   5          3.58          3.52         2.04 o                         
  -6  -2   5          0.64         -3.98         3.98 o                         
  -5  -2   5        178.58        171.76         3.36 o                         
  -4  -2   5         41.42         46.42         2.39 o                         
  -3  -2   5       1624.90       2108.60        19.24 o                         
  -2  -2   5         70.76         97.57         2.48 o                         
  -1  -2   5       5249.46       5894.46        44.14 o                         
   0  -2   5        322.83        288.83         4.42 o                         
   1  -2   5        720.70        826.39         8.10 o                         
   2  -2   5        245.69        176.78         2.98 o                         
   3  -2   5         37.27         35.88         1.31 o                         
   4  -2   5         25.68         22.27         1.63 o                         
   5  -2   5          2.11         -1.33         1.61 o                         
   6  -2   5          9.83         10.91         2.92 o                         
   7  -2   5          3.70          3.81         1.99 o                         
  -9  -1   5          3.98          5.16         2.07 o                         
  -8  -1   5          0.82          3.09         3.01 o                         
  -7  -1   5          0.77          3.53         5.94 o                         
  -6  -1   5          2.36          3.26         2.01 o                         
  -5  -1   5         79.13         65.36         3.59 o                         
  -4  -1   5         62.37         56.52         2.72 o                         
  -3  -1   5        460.84        491.96         9.42 o                         
  -2  -1   5        127.21        170.20         2.73 o                         
   0  -1   5        832.54        920.07         7.89 o                         
   1  -1   5          8.81          7.20         1.47 o                         
   2  -1   5        815.32        697.78         7.11 o                         
   3  -1   5        221.88        229.51         4.01 o                         
   4  -1   5         50.37         47.65         2.05 o                         
   5  -1   5         94.20         96.41         2.92 o                         
   6  -1   5          3.29          3.06         2.11 o                         
   7  -1   5          2.53         -3.52         4.20 o                         
  -8   0   5         12.25          9.11         2.25 o                         
  -7   0   5          0.11          3.43         5.57 o                         
  -6   0   5        101.96        103.38        18.66 o                         
  -5   0   5         26.87         24.80         2.25 o                         
  -4   0   5        854.32        852.37        37.29 o                         
  -3   0   5         99.89        113.26         2.68 o                         
  -2   0   5        658.12        819.15        51.04 o                         
  -1   0   5        670.00        717.52         9.52 o                         
   0   0   5       1268.35       1244.73        33.66 o                         
   1   0   5        109.72        114.72         3.76 o                         
   2   0   5          8.60          8.29         0.89 o                         
   3   0   5        367.63        378.98         7.12 o                         
   4   0   5        286.74        258.88         3.91 o                         
   5   0   5          7.78          6.82         1.59 o                         
   6   0   5          6.03          2.33         2.03 o                         
   7   0   5          2.31          2.02         5.25 o                         
  -8   1   5         17.95         15.50         1.88 o                         
  -7   1   5          0.35          3.44         2.84 o                         
  -6   1   5         38.84         35.66         2.35 o                         
  -5   1   5          2.25         -2.16         2.16 o                         
  -4   1   5         42.18         33.73         1.61 o                         
  -3   1   5         40.92         42.00         1.68 o                         
  -2   1   5        716.81        840.85         5.71 o                         
  -1   1   5       1444.67       1635.13        15.90 o                         
   0   1   5        978.61       1035.34        19.95 o                         
   1   1   5        853.93       1030.73        10.57 o                         
   2   1   5        702.03        677.40         8.01 o                         
   3   1   5         93.50         88.08         2.45 o                         
   4   1   5          0.86          3.28         2.13 o                         
   5   1   5         29.30         20.45         1.81 o                         
   6   1   5         10.43          9.45         4.37 o                         
   7   1   5          1.37          4.99         2.66 o                         
   8   1   5          5.98         10.54         2.45 o                         
   9   1   5          2.46          4.17         1.67 o                         
  -8   2   5          0.52          1.87         2.42 o                         
  -7   2   5          4.49          4.36         4.17 o                         
  -6   2   5         77.03         63.82         4.60 o                         
  -5   2   5          0.08         -2.01         2.01 o                         
  -4   2   5        182.67        191.59         3.61 o                         
  -3   2   5        292.28        300.99        12.82 o                         
  -2   2   5         94.25        101.07         6.61 o                         
   1   2   5        546.62        692.49         6.00 o                         
   2   2   5       2485.42       2693.65        21.11 o                         
   3   2   5         91.50         76.35         2.56 o                         
   4   2   5        602.92        636.98        16.98 o                         
   5   2   5         26.36         26.24         3.54 o                         
   6   2   5         22.74         28.09         3.76 o                         
   7   2   5          4.27          2.41         2.22 o                         
   8   2   5         11.09         15.84         2.48 o                         
   9   2   5          0.49          7.86         2.09 o                         
  -7   3   5         15.34         15.46         6.99 o                         
  -6   3   5          1.03          1.75         2.41 o                         
  -5   3   5         76.28         79.38         3.93 o                         
  -4   3   5         78.01         75.45         2.33 o                         
  -3   3   5          2.09          2.38         1.23 o                         
  -2   3   5         22.15         22.00         1.58 o                         
  -1   3   5        457.42        474.37         5.86 o                         
   0   3   5       2509.94       2738.07        25.82 o                         
   1   3   5        696.26        758.98        11.24 o                         
   2   3   5        401.70        459.72        41.93 o                         
   3   3   5         95.90        105.85         3.19 o                         
   4   3   5        113.45        104.01         2.33 o                         
   5   3   5         10.27          7.68         1.15 o                         
   6   3   5         45.70         39.71         3.07 o                         
   7   3   5         15.68         15.71         1.96 o                         
   8   3   5         31.29         28.98         4.61 o                         
   9   3   5          0.16          9.13         7.58 o                         
  10   3   5         21.21         18.85         4.16 o                         
  -7   4   5         10.33         11.22         2.79 o                         
  -6   4   5          7.15          9.73         2.90 o                         
  -5   4   5          0.01         -0.68         2.13 o                         
  -4   4   5          2.74          7.74         2.24 o                         
  -3   4   5          4.72          1.79         2.37 o                         
  -2   4   5        168.84        182.53         3.58 o                         
  -1   4   5       1446.65       1582.71        41.12 o                         
   0   4   5        333.99        301.60         5.51 o                         
   1   4   5       1611.92       1825.06        14.88 o                         
   2   4   5        301.52        333.26         6.31 o                         
   3   4   5       3209.14       3588.21        15.97 o                         
   4   4   5        133.21        175.33         4.39 o                         
   5   4   5        370.00        366.64        19.47 o                         
   6   4   5         13.61         16.23         1.34 o                         
   7   4   5          4.66          7.97         2.03 o                         
   8   4   5          8.53          5.90         3.25 o                         
   9   4   5         12.17         21.52         8.91 o                         
  10   4   5          0.10         13.30         6.05 o                         
  -6   5   5          6.14         16.06         5.19 o                         
  -5   5   5          0.21          3.17         3.74 o                         
  -4   5   5          6.29          3.23         2.02 o                         
  -3   5   5          4.87         17.79         3.03 o                         
  -2   5   5         91.75         91.97         2.44 o                         
  -1   5   5         90.65         87.37         2.58 o                         
   0   5   5         31.75         33.27         1.87 o                         
   1   5   5        296.77        288.77         9.79 o                         
   2   5   5        247.95        248.21         7.94 o                         
   3   5   5        180.49        153.25         5.25 o                         
   4   5   5          3.34          6.11         1.42 o                         
   5   5   5         15.35         22.19         2.15 o                         
   6   5   5         15.52         17.82         3.35 o                         
   7   5   5         13.65         19.00         2.99 o                         
   8   5   5         54.39         45.46        10.87 o                         
   9   5   5         12.17         11.08         6.13 o                         
  10   5   5          0.08          6.65         7.25 o                         
  -5   6   5         12.84         18.08         7.13 o                         
  -4   6   5         31.08         37.11         9.44 o                         
  -3   6   5         19.63         16.66         2.55 o                         
  -2   6   5         74.25         83.22         5.91 o                         
  -1   6   5        372.80        373.93        16.73 o                         
   0   6   5         42.18         33.36         1.49 o                         
   1   6   5         51.41         48.48         3.71 o                         
   2   6   5         47.19         32.61         2.72 o                         
   3   6   5         49.78         50.22         2.69 o                         
   4   6   5        334.04        373.32         6.70 o                         
   5   6   5         48.04         77.49         6.11 o                         
   6   6   5        177.54        194.23         8.68 o                         
   7   6   5          8.94         14.10         3.23 o                         
   8   6   5         14.59         10.72         5.56 o                         
   9   6   5         11.56          7.75         3.96 o                         
  10   6   5          5.37          9.18         4.18 o                         
  -4   7   5          0.01          9.99         4.71 o                         
  -3   7   5          8.63         12.45         3.06 o                         
  -2   7   5          0.10          5.37         2.19 o                         
  -1   7   5          1.54          0.00         1.51 o                         
   0   7   5          4.08          2.48         1.64 o                         
   1   7   5        139.49        131.87         5.30 o                         
   2   7   5         22.92         21.93         3.44 o                         
   3   7   5        517.92        548.43         5.69 o                         
   4   7   5         15.82         26.26         3.40 o                         
   5   7   5        136.19        173.51        16.88 o                         
   6   7   5          1.17         -0.61         1.67 o                         
   7   7   5         17.85         17.17         5.63 o                         
   8   7   5         53.46         48.37         4.07 o                         
   9   7   5          6.55          5.92         2.71 o                         
  10   7   5          4.61          1.51         3.38 o                         
  -3   8   5          0.50          7.39         4.05 o                         
  -2   8   5          1.62          2.02         4.78 o                         
  -1   8   5         22.11         19.16         7.35 o                         
   0   8   5          6.49          4.14         1.80 o                         
   1   8   5         92.62         81.43         2.83 o                         
   2   8   5         16.28         20.17         2.15 o                         
   3   8   5        244.27        223.62         8.02 o                         
   4   8   5         11.03         11.85         2.47 o                         
   5   8   5         98.90        102.54         3.25 o                         
   6   8   5        100.70         84.75         4.86 o                         
   7   8   5         68.08         74.90         3.30 o                         
   8   8   5          1.83          4.18         2.50 o                         
   9   8   5          0.68          6.00         2.14 o                         
  -1   9   5          0.00          4.46         2.10 o                         
   0   9   5          4.53          5.83         5.10 o                         
   1   9   5          3.17          4.25         1.78 o                         
   2   9   5          4.85          1.54         2.54 o                         
   3   9   5          3.73          1.65         1.60 o                         
   4   9   5          0.38         -1.88         1.88 o                         
   5   9   5         11.40         13.68         2.01 o                         
   6   9   5         21.12         20.72         4.02 o                         
   7   9   5          1.52          4.33         2.34 o                         
   8   9   5          0.01          2.57         3.54 o                         
   9   9   5         12.55         18.04         2.40 o                         
   0  10   5          0.15         10.10         1.93 o                         
   1  10   5          5.28          4.86         1.35 o                         
   2  10   5          0.33          2.54         1.62 o                         
   3  10   5          1.15          2.13         1.98 o                         
   4  10   5         15.83         16.28         1.61 o                         
   5  10   5          0.02         -0.04         2.75 o                         
   6  10   5          0.03          2.82         2.55 o                         
   7  10   5          3.08         11.07         1.78 o                         
   8  10   5          3.91         24.63         3.86 o                         
   3  11   5          5.65          4.49         1.23 o                         
   4  11   5         10.27         11.13         1.44 o                         
   5  11   5          4.23          9.60         1.69 o                         
   6  11   5          3.91          3.39         4.50 o                         
   7  11   5         15.53         27.06         1.47 o                         
  -5  -9   6          0.16         -1.71         2.80 o                         
  -4  -9   6         21.96         11.60         2.93 o                         
  -7  -8   6          2.39         10.26         3.16 o                         
  -6  -8   6         11.86         -0.23         2.25 o                         
  -4  -8   6         67.63         45.48        13.23 o                         
  -3  -8   6          3.55          7.19         2.53 o                         
  -2  -8   6         29.84         28.45         1.49 o                         
  -1  -8   6          0.03          2.29         1.19 o                         
   0  -8   6         14.19         13.65         1.70 o                         
  -7  -7   6          3.43          8.88         3.94 o                         
  -6  -7   6         38.12         30.13         2.00 o                         
  -5  -7   6         16.36          5.85         2.06 o                         
  -4  -7   6         25.38         23.82         2.12 o                         
  -3  -7   6          9.54          8.30         2.97 o                         
  -2  -7   6        119.09        138.43         3.41 o                         
  -1  -7   6          3.25          5.04         1.83 o                         
   0  -7   6          0.02          1.93         2.05 o                         
   1  -7   6          9.13         16.30         1.39 o                         
   2  -7   6          0.03          1.69         1.01 o                         
  -8  -6   6          2.08         -2.49         3.70 o                         
  -7  -6   6         54.82         54.83         4.83 o                         
  -6  -6   6         25.82         18.59         1.88 o                         
  -5  -6   6         46.02         44.63         6.18 o                         
  -4  -6   6          3.39         -0.72         4.27 o                         
  -3  -6   6        251.72        251.51        19.24 o                         
  -2  -6   6        146.81        150.87         5.51 o                         
  -1  -6   6          1.85          6.38         3.72 o                         
   0  -6   6          7.58         13.92         1.77 o                         
   1  -6   6          2.13          3.43         3.46 o                         
   2  -6   6          1.71          3.18         1.30 o                         
   3  -6   6          0.17          0.98         1.01 o                         
  -9  -5   6          0.28          1.95         5.80 o                         
  -8  -5   6          2.21          2.36         2.49 o                         
  -7  -5   6          0.04          8.66         3.80 o                         
  -6  -5   6          7.96          6.98         2.39 o                         
  -5  -5   6        158.32        169.88        13.42 o                         
  -4  -5   6          2.86          0.14         2.73 o                         
  -3  -5   6         31.59         17.36         2.87 o                         
  -2  -5   6         10.88          3.10         7.88 o                         
  -1  -5   6        183.04        198.30        19.52 o                         
   0  -5   6        268.20        240.82         6.13 o                         
   1  -5   6          0.97          1.28         1.51 o                         
   2  -5   6          2.47          4.81         1.61 o                         
   3  -5   6          0.40          1.75         2.95 o                         
  -9  -4   6          2.14          1.58         2.21 o                         
  -8  -4   6          8.18         10.09         1.87 o                         
  -7  -4   6          2.09         -0.48         2.55 o                         
  -6  -4   6          1.91          2.16         2.73 o                         
  -5  -4   6        222.99        290.51        10.68 o                         
  -4  -4   6         34.57         39.63         1.65 o                         
  -3  -4   6        234.05        213.08        18.37 o                         
  -2  -4   6        285.45        301.27         3.96 o                         
  -1  -4   6          0.95          0.20         1.40 o                         
   0  -4   6          1.64          6.10         1.90 o                         
   1  -4   6        351.78        330.97         5.09 o                         
   2  -4   6        143.21        160.65        15.07 o                         
   3  -4   6         58.58         38.65         3.34 o                         
   4  -4   6         18.46         24.04         2.52 o                         
   5  -4   6          8.87         14.71         2.93 o                         
  -9  -3   6          1.61          0.10         2.11 o                         
  -8  -3   6          2.37          5.00         2.32 o                         
  -7  -3   6          0.14         -2.75         2.75 o                         
  -6  -3   6         71.65         75.25         6.84 o                         
  -5  -3   6        428.19        493.72         5.50 o                         
  -4  -3   6         36.93         34.22         1.40 o                         
  -3  -3   6       1219.52       1504.95        13.37 o                         
  -2  -3   6        285.31        291.54         5.20 o                         
  -1  -3   6          3.62          4.17         1.29 o                         
   0  -3   6         62.17         53.48         2.05 o                         
   1  -3   6         10.99         12.84         1.70 o                         
   2  -3   6         95.64         86.46        16.18 o                         
   3  -3   6         83.37         60.67         2.64 o                         
   4  -3   6          0.75         -0.78         1.79 o                         
   5  -3   6         21.60         12.83         2.16 o                         
   6  -3   6          7.10         11.07         1.84 o                         
  -9  -2   6          3.33          4.93         2.26 o                         
  -8  -2   6          9.55         13.84         2.14 o                         
  -7  -2   6         14.59         16.44         1.97 o                         
  -6  -2   6        259.48        248.88         5.02 o                         
  -5  -2   6        258.25        280.10         6.38 o                         
  -4  -2   6         29.69         27.80         1.46 o                         
  -3  -2   6          7.15          8.61         2.36 o                         
  -2  -2   6         77.58         63.44         3.08 o                         
  -1  -2   6        127.26        134.47         3.42 o                         
   0  -2   6       1361.48       1384.13       121.89 o                         
   1  -2   6       1071.58       1232.98        11.30 o                         
   2  -2   6          2.17          2.16         1.19 o                         
   3  -2   6         87.44         81.61         2.32 o                         
   4  -2   6         12.45          9.11         1.91 o                         
   5  -2   6         10.00         10.25         2.19 o                         
   6  -2   6          6.28          7.08         1.96 o                         
  -9  -1   6          0.18         -0.65         4.30 o                         
  -8  -1   6          1.95          4.49         2.59 o                         
  -7  -1   6         13.90          7.75         2.56 o                         
  -6  -1   6         51.04         41.09         2.18 o                         
  -5  -1   6        350.22        302.68         4.95 o                         
  -4  -1   6        220.09        192.87        13.71 o                         
  -3  -1   6         36.33         24.73         1.87 o                         
  -2  -1   6        191.41        152.72         6.87 o                         
  -1  -1   6        342.58        450.51         5.85 o                         
   0  -1   6        244.50        254.86         9.93 o                         
   1  -1   6        699.31        689.06         4.54 o                         
   2  -1   6          1.55          0.65         1.10 o                         
   3  -1   6         62.13         56.87         3.61 o                         
   4  -1   6         28.09         29.53         1.43 o                         
   5  -1   6         15.94         15.08         2.78 o                         
   6  -1   6          5.50          8.21         2.05 o                         
   7  -1   6          0.36         -1.97         3.91 o                         
  -8   0   6          3.59          2.43         2.22 o                         
  -7   0   6          0.34          0.65         2.18 o                         
  -6   0   6        145.11         96.81         4.30 o                         
  -5   0   6         93.71         63.84         8.76 o                         
  -4   0   6         33.05         25.35         1.83 o                         
  -3   0   6        250.65        247.90         3.33 o                         
  -2   0   6       1525.88       1754.23        11.15 o                         
  -1   0   6        253.22        291.55         3.45 o                         
   0   0   6          7.26         14.74         1.65 o                         
   1   0   6        159.08        174.37         3.67 o                         
   2   0   6        111.55         86.98         1.66 o                         
   3   0   6         92.23         85.66         3.77 o                         
   4   0   6          5.18          6.37         1.40 o                         
   5   0   6         21.50         26.28         2.26 o                         
   6   0   6          3.63          3.13         1.90 o                         
   7   0   6          0.67         -0.37         4.91 o                         
   8   0   6          2.23         -0.74         1.91 o                         
  -8   1   6         38.98         25.32         2.69 o                         
  -7   1   6         13.65          9.02         2.04 o                         
  -6   1   6         57.84         48.32         2.79 o                         
  -5   1   6        128.94        120.57         4.40 o                         
  -4   1   6          1.01          0.70         1.32 o                         
  -3   1   6          1.34          1.70         1.41 o                         
  -2   1   6       1268.53       1333.33         9.76 o                         
  -1   1   6          7.24          8.32         2.21 o                         
   0   1   6       2075.40       2366.10        13.41 o                         
   1   1   6         19.10         17.64         2.68 o                         
   2   1   6        538.38        498.15         8.80 o                         
   3   1   6         81.59         88.93         5.25 o                         
   4   1   6        305.87        279.22         7.81 o                         
   5   1   6         35.05         26.01         2.37 o                         
   6   1   6         33.51         25.18         4.33 o                         
   7   1   6          3.34          4.52         2.61 o                         
   8   1   6          1.47          1.59         2.31 o                         
  -7   2   6          0.76          2.61         3.54 o                         
  -6   2   6          4.04          5.53         6.40 o                         
  -5   2   6         24.34         28.78         2.20 o                         
  -4   2   6        137.01        138.85         5.41 o                         
  -3   2   6          6.32          5.74         1.34 o                         
  -2   2   6        414.76        435.03         4.48 o                         
  -1   2   6        103.72        149.67         4.13 o                         
   0   2   6        185.51        177.18         5.00 o                         
   1   2   6         66.55         73.77         2.69 o                         
   2   2   6       1181.51       1363.47         8.80 o                         
   3   2   6         16.58         11.68         2.04 o                         
   4   2   6        222.05        248.25         4.59 o                         
   5   2   6        130.72        109.31        22.19 o                         
   6   2   6        321.44        308.19         3.93 o                         
   7   2   6         21.48         27.02         2.93 o                         
   8   2   6         30.93         37.74         4.49 o                         
   9   2   6          0.79          3.60         1.65 o                         
  -7   3   6          2.69          4.81         2.84 o                         
  -6   3   6         12.62         11.53         3.47 o                         
  -5   3   6         17.52         25.19         2.83 o                         
  -4   3   6          2.09         -0.22         1.77 o                         
  -3   3   6        300.70        291.47         6.80 o                         
  -2   3   6          0.24         -0.42         3.52 o                         
   0   3   6         56.91         65.11         2.20 o                         
   1   3   6       2136.13       2555.80        14.56 o                         
   2   3   6        254.92        331.28         3.90 o                         
   3   3   6          3.71          2.78         1.72 o                         
   4   3   6        875.50       1043.08        18.56 o                         
   5   3   6          7.21         10.98         1.63 o                         
   6   3   6         40.78         36.74         1.83 o                         
   7   3   6          4.11          7.91         1.84 o                         
   8   3   6          6.56          8.90         2.19 o                         
   9   3   6          1.21         13.42         6.45 o                         
  -6   4   6          0.09          5.96         3.42 o                         
  -5   4   6         24.50         29.46         2.20 o                         
  -4   4   6          2.30          4.25         5.93 o                         
  -3   4   6         15.46         10.35         1.76 o                         
  -2   4   6         81.79        103.99        10.23 o                         
  -1   4   6         45.50         41.05         1.76 o                         
   0   4   6        483.27        515.10         5.07 o                         
   1   4   6         24.14         25.09         1.61 o                         
   2   4   6        350.29        357.21         4.58 o                         
   3   4   6         23.67         20.58         3.44 o                         
   4   4   6        663.11        677.01        10.70 o                         
   5   4   6        103.94        120.79         4.66 o                         
   6   4   6         26.30         26.76         2.19 o                         
   7   4   6         35.19         27.71         3.73 o                         
   8   4   6          0.56         15.47         6.50 o                         
   9   4   6         24.76         35.74         7.93 o                         
  -6   5   6          5.70         19.68         4.63 o                         
  -5   5   6         28.14         34.47         6.29 o                         
  -4   5   6          3.48          5.92         4.23 o                         
  -3   5   6         34.76         27.53         3.00 o                         
  -2   5   6          0.63         -0.28         2.38 o                         
  -1   5   6         37.43         31.29         2.35 o                         
   0   5   6         15.65          6.06         1.30 o                         
   1   5   6         22.89         22.84         1.30 o                         
   2   5   6         60.17         54.18         2.74 o                         
   3   5   6         12.32         14.19         1.10 o                         
   4   5   6        130.86        161.24         5.43 o                         
   5   5   6       1168.77       1347.43        34.30 o                         
   6   5   6        665.21        696.14        27.45 o                         
   7   5   6         89.88         76.68         4.32 o                         
   8   5   6         44.41         27.61         3.50 o                         
   9   5   6         16.30         32.57         8.62 o                         
  -5   6   6          0.00          3.78         2.16 o                         
  -4   6   6         23.07         25.36         5.63 o                         
  -3   6   6         81.49         80.49         8.31 o                         
  -2   6   6         80.59         71.35         4.55 o                         
  -1   6   6        488.24        449.50        13.42 o                         
   0   6   6          8.61          6.14         1.33 o                         
   1   6   6        109.69         88.32         2.13 o                         
   2   6   6         23.95         20.07         1.31 o                         
   3   6   6         20.91         31.80         1.97 o                         
   4   6   6        623.52        653.93         7.28 o                         
   5   6   6          1.44          4.78         2.03 o                         
   6   6   6        625.57        631.85         5.96 o                         
   7   6   6          7.70         16.60         2.45 o                         
   8   6   6         58.63         44.74         3.45 o                         
   9   6   6         13.70         20.60         8.93 o                         
  10   6   6          1.12          8.61         3.73 o                         
  -4   7   6          0.96          6.32         4.36 o                         
  -3   7   6          8.05         11.71         2.44 o                         
  -2   7   6         16.63         21.09         5.54 o                         
  -1   7   6         73.75         62.30         6.15 o                         
   0   7   6         29.78         20.82         2.52 o                         
   1   7   6          8.05         12.37         3.30 o                         
   2   7   6        396.28        377.05         6.28 o                         
   3   7   6        154.19        152.94         9.05 o                         
   4   7   6        305.22        303.52         7.32 o                         
   5   7   6        213.49        237.56         3.13 o                         
   6   7   6          6.57          7.33         2.51 o                         
   7   7   6          1.23          1.14         2.56 o                         
   8   7   6         15.18         14.17         3.69 o                         
   9   7   6          6.10          4.48         3.49 o                         
  10   7   6          0.18         -1.26         3.17 o                         
  -3   8   6          0.72          2.26         3.80 o                         
  -2   8   6          2.12          1.71         2.35 o                         
  -1   8   6         11.67         22.18         4.59 o                         
   0   8   6         16.47         14.02         4.61 o                         
   1   8   6         10.64         14.49         2.02 o                         
   2   8   6         70.62         56.50         3.67 o                         
   3   8   6          1.34         -0.36         1.49 o                         
   4   8   6         50.53         37.12         1.98 o                         
   5   8   6          0.41          1.42         1.34 o                         
   6   8   6          6.72         10.55         3.25 o                         
   7   8   6         17.33         23.53         3.65 o                         
   8   8   6          0.32          0.44         3.56 o                         
   9   8   6          1.65          7.90         3.03 o                         
  -1   9   6         10.54         14.74         2.21 o                         
   0   9   6          9.95         14.10         5.60 o                         
   1   9   6         10.74         12.81         3.63 o                         
   2   9   6         12.59         13.51         3.58 o                         
   3   9   6         11.66         10.32         1.88 o                         
   4   9   6          3.72          3.49         1.72 o                         
   5   9   6          0.10          0.24         1.78 o                         
   6   9   6          0.28          0.45         5.25 o                         
   7   9   6          2.91          2.02         5.44 o                         
   8   9   6          9.01         13.29         3.54 o                         
   9   9   6          1.76         10.01         2.04 o                         
   0  10   6          3.38          9.34         1.91 o                         
   1  10   6          9.95          9.31         3.01 o                         
   2  10   6         18.21         15.59         2.37 o                         
   3  10   6          3.24          0.94         1.62 o                         
   4  10   6          4.11          2.43         1.39 o                         
   5  10   6         10.47         11.34         1.32 o                         
   6  10   6         11.77          8.64         2.36 o                         
   7  10   6          2.43          7.29         2.54 o                         
   8  10   6         23.54         32.31         3.71 o                         
   4  11   6          0.56          2.55         2.51 o                         
   5  11   6          1.18          2.94         1.49 o                         
   6  11   6          0.04          5.04         2.07 o                         
   7  11   6          3.79          3.78         2.13 o                         
  -6  -8   7         11.68         15.32         3.11 o                         
  -5  -8   7         13.28          7.46         1.65 o                         
  -4  -8   7         23.95         21.09         2.21 o                         
  -3  -8   7          2.34          5.86         2.02 o                         
  -2  -8   7          0.90          4.31         1.84 o                         
  -1  -8   7         14.52         14.51         1.67 o                         
  -8  -7   7          0.95         -2.20         2.31 o                         
  -7  -7   7          0.80          4.89         3.20 o                         
  -6  -7   7         14.84         14.94         4.15 o                         
  -5  -7   7         15.53          6.32         4.75 o                         
  -4  -7   7         47.20         57.96         2.42 o                         
  -3  -7   7          9.75         12.92         2.12 o                         
  -2  -7   7         18.11         17.46         2.22 o                         
  -1  -7   7          0.42          4.12         1.53 o                         
   0  -7   7          9.91         14.29         1.96 o                         
   1  -7   7          8.98         12.18         1.35 o                         
  -8  -6   7          0.29         -2.82         2.83 o                         
  -7  -6   7         12.15         15.73         3.80 o                         
  -6  -6   7          1.99          7.43         6.77 o                         
  -5  -6   7         11.67         14.26         3.30 o                         
  -4  -6   7        141.40        161.19         3.74 o                         
  -3  -6   7         91.68         80.39         9.24 o                         
  -2  -6   7          0.16          2.41         2.16 o                         
  -1  -6   7         96.48        129.49         3.53 o                         
   0  -6   7         56.47         75.41         3.27 o                         
   1  -6   7          0.38          3.18         1.32 o                         
   2  -6   7          0.86          3.54         1.10 o                         
   3  -6   7          0.35          1.96         1.21 o                         
  -9  -5   7          7.88          7.63         4.43 o                         
  -8  -5   7          3.26          0.54         1.97 o                         
  -7  -5   7        105.90        117.87         4.85 o                         
  -6  -5   7         64.04         71.41         3.36 o                         
  -5  -5   7         28.55         19.11         3.55 o                         
  -4  -5   7         86.51         90.71        12.06 o                         
  -3  -5   7          0.05         -1.96         2.69 o                         
  -2  -5   7          9.57          5.36         3.72 o                         
  -1  -5   7         81.72        112.10         3.56 o                         
   0  -5   7         54.49         59.90         5.46 o                         
   1  -5   7         22.89         24.75         1.76 o                         
   2  -5   7         27.35         29.97         2.01 o                         
   3  -5   7          0.72          2.31         2.24 o                         
   4  -5   7          6.64          9.45         1.58 o                         
  -8  -4   7          3.34          4.46         1.54 o                         
  -7  -4   7         76.83         59.76        11.77 o                         
  -6  -4   7         84.32         91.02         3.22 o                         
  -5  -4   7         19.78         14.63         1.53 o                         
  -4  -4   7        259.30        261.38         9.55 o                         
  -3  -4   7        253.35        248.40         3.59 o                         
  -2  -4   7         17.12         16.36         1.51 o                         
  -1  -4   7         52.53         40.58         2.11 o                         
   0  -4   7         29.05         23.88         2.63 o                         
   1  -4   7        296.76        266.05         6.20 o                         
   2  -4   7          2.84          1.24         2.84 o                         
   3  -4   7          7.46          3.35         2.52 o                         
   4  -4   7          0.15         -2.14         2.14 o                         
   5  -4   7          0.02          2.41         1.02 o                         
  -9  -3   7          9.49         10.18         1.72 o                         
  -8  -3   7          0.48          1.63         1.99 o                         
  -7  -3   7          9.09          6.64         2.04 o                         
  -6  -3   7         20.16         20.50         2.64 o                         
  -5  -3   7        230.29        246.09         5.68 o                         
  -4  -3   7        207.05        223.80         5.37 o                         
  -3  -3   7        422.04        473.36        10.05 o                         
  -2  -3   7         13.88         14.19         2.25 o                         
  -1  -3   7        246.84        265.51         7.38 o                         
   0  -3   7         54.22         53.66         2.76 o                         
   1  -3   7        247.33        229.63         8.55 o                         
   2  -3   7         59.42         60.76         6.48 o                         
   3  -3   7         46.28         38.21         2.27 o                         
   4  -3   7         13.40         14.01         1.58 o                         
   5  -3   7          0.33          2.08         1.77 o                         
   6  -3   7          6.65          7.95         1.67 o                         
  -9  -2   7         21.69         22.01         5.07 o                         
  -8  -2   7          0.01          1.82         1.89 o                         
  -7  -2   7         25.13         34.28         3.09 o                         
  -6  -2   7          2.25         -3.36         3.36 o                         
  -5  -2   7         10.46         17.80         1.70 o                         
  -4  -2   7         30.23         33.55         2.15 o                         
  -3  -2   7        525.21        620.47        13.10 o                         
  -2  -2   7         29.42         55.41         7.13 o                         
  -1  -2   7        301.62        318.61        10.67 o                         
   0  -2   7         19.19         17.16         1.96 o                         
   1  -2   7         12.04         10.76         1.42 o                         
   2  -2   7         43.31         34.12         2.13 o                         
   3  -2   7         42.44         35.66         2.62 o                         
   4  -2   7         23.50         16.36         1.55 o                         
   5  -2   7          7.86         10.90         2.05 o                         
   6  -2   7          3.12          2.12         3.53 o                         
  -8  -1   7         18.69         15.05         1.63 o                         
  -7  -1   7         43.54         41.56         6.03 o                         
  -6  -1   7         32.21         19.22         3.39 o                         
  -5  -1   7          2.97         -0.86         1.94 o                         
  -4  -1   7        421.54        456.97        15.03 o                         
  -3  -1   7        153.88        148.79         2.16 o                         
  -2  -1   7          2.15          3.18         1.18 o                         
  -1  -1   7         53.61         63.34         1.81 o                         
   0  -1   7          5.27          3.28         1.62 o                         
   1  -1   7        258.87        245.37         4.16 o                         
   2  -1   7          4.01          3.27         1.17 o                         
   3  -1   7         11.03         15.51         1.18 o                         
   4  -1   7         24.70         20.29         1.80 o                         
   5  -1   7          8.38         11.08         2.79 o                         
   6  -1   7          6.75          9.93         2.47 o                         
   7  -1   7          7.97         11.01         4.80 o                         
  -8   0   7          1.44         -3.66         5.27 o                         
  -7   0   7          0.00          5.09         1.83 o                         
  -6   0   7          0.40         -0.71         2.22 o                         
  -5   0   7          0.19         -1.40         1.92 o                         
  -4   0   7        222.16        186.80         6.11 o                         
  -3   0   7          9.24          6.73         1.39 o                         
  -2   0   7        624.52        725.37        10.53 o                         
  -1   0   7          9.31         10.96         2.24 o                         
   0   0   7        682.24        735.86         8.26 o                         
   1   0   7       1019.13       1061.02         7.37 o                         
   2   0   7         25.73         21.77         1.07 o                         
   3   0   7          1.52          0.52         1.48 o                         
   4   0   7         35.33         39.29         1.85 o                         
   5   0   7         69.98         67.63         2.18 o                         
   6   0   7          0.73          1.87         5.53 o                         
   7   0   7          3.08          6.39         2.04 o                         
   8   0   7          0.29          2.54         1.55 o                         
  -8   1   7          1.78          1.70         1.72 o                         
  -7   1   7         13.34         21.65         2.98 o                         
  -6   1   7          3.13          5.74         1.84 o                         
  -5   1   7         52.12         38.50         2.51 o                         
  -4   1   7         58.77         46.26         2.55 o                         
  -3   1   7         75.83         72.26         5.75 o                         
  -2   1   7        150.89        149.72         4.03 o                         
  -1   1   7         28.82         26.37         1.55 o                         
   0   1   7         33.96         31.27         1.81 o                         
   1   1   7        206.18        215.20         6.11 o                         
   2   1   7        119.77        102.14         2.34 o                         
   3   1   7        800.84        801.45         8.61 o                         
   4   1   7        414.36        373.41         9.89 o                         
   5   1   7         49.42         43.58         2.83 o                         
   6   1   7          1.24         13.84         5.19 o                         
   7   1   7         11.17          8.12         2.51 o                         
   8   1   7          3.29          3.46         1.94 o                         
  -7   2   7          6.93         11.01         3.11 o                         
  -6   2   7          4.74          1.09         4.04 o                         
  -5   2   7         17.52         13.40         3.00 o                         
  -4   2   7         57.22         39.90         2.29 o                         
  -3   2   7         15.01         12.51         2.01 o                         
  -2   2   7        138.72        136.36         3.01 o                         
  -1   2   7        386.17        407.62         6.16 o                         
   0   2   7         12.68         14.10         3.47 o                         
   1   2   7       1095.12       1160.54        40.64 o                         
   2   2   7        656.98        755.58         6.10 o                         
   3   2   7         32.86         26.97         1.37 o                         
   4   2   7          6.41          1.19         1.40 o                         
   5   2   7          0.17          5.33         4.53 o                         
   6   2   7         62.78         59.12         3.28 o                         
   7   2   7          1.29          5.64         2.14 o                         
   8   2   7          2.61          7.84         2.03 o                         
   9   2   7          0.82          3.57         4.57 o                         
  -7   3   7          7.10          8.48         2.33 o                         
  -6   3   7          5.20         -0.56         6.12 o                         
  -5   3   7          6.11          5.13         2.99 o                         
  -4   3   7          4.65          2.62         2.97 o                         
  -3   3   7        208.98        182.55         4.98 o                         
  -2   3   7        122.17        140.86         5.72 o                         
   0   3   7        573.09        643.86         5.69 o                         
   1   3   7        338.37        409.62         4.14 o                         
   2   3   7          0.05          0.97         1.01 o                         
   3   3   7         44.31         65.19         2.27 o                         
   4   3   7          4.05          2.04         1.86 o                         
   5   3   7         63.04         54.25         3.07 o                         
   6   3   7          9.66          5.04         1.78 o                         
   7   3   7          8.09         16.24         2.20 o                         
   8   3   7         35.76         36.24         4.24 o                         
   9   3   7          8.08         12.70         5.69 o                         
  -6   4   7          2.99          4.56         1.59 o                         
  -5   4   7         54.28         63.90        10.92 o                         
  -4   4   7         60.03         67.37        13.08 o                         
  -3   4   7          8.75         15.37         2.99 o                         
  -2   4   7        142.69        152.33         4.47 o                         
  -1   4   7         11.08         10.40         1.79 o                         
   0   4   7         14.79         14.04         1.65 o                         
   1   4   7        945.95       1091.93        18.05 o                         
   2   4   7        387.11        428.93         6.61 o                         
   3   4   7        641.91        698.62        16.67 o                         
   4   4   7        129.44        142.47         4.25 o                         
   5   4   7        187.02        197.87        11.38 o                         
   6   4   7          4.61          4.88         2.61 o                         
   7   4   7        146.73        132.87         4.07 o                         
   8   4   7          1.24          8.31         5.36 o                         
   9   4   7         48.13         36.06         6.39 o                         
  -5   5   7         28.44         34.04         2.10 o                         
  -4   5   7         36.23         66.32         6.29 o                         
  -3   5   7          3.64          4.20         2.19 o                         
  -2   5   7          0.47         -0.13         2.27 o                         
  -1   5   7        126.11        128.44         3.23 o                         
   0   5   7          0.25          1.71         1.61 o                         
   1   5   7        265.09        296.99         4.75 o                         
   2   5   7        132.32        118.09         3.02 o                         
   3   5   7          0.92          0.56         1.22 o                         
   4   5   7          1.37          1.70         2.64 o                         
   5   5   7         33.73         40.36         2.40 o                         
   6   5   7          0.13          7.65         1.93 o                         
   7   5   7        134.65        112.39         7.16 o                         
   8   5   7         17.39         23.90         4.55 o                         
   9   5   7         10.35          4.97         5.54 o                         
  -4   6   7          1.24          5.70         2.95 o                         
  -3   6   7          3.88          7.88         1.84 o                         
  -2   6   7          9.65         17.30         1.61 o                         
  -1   6   7         20.83         18.85         1.67 o                         
   0   6   7        205.16        162.22         5.98 o                         
   1   6   7         52.27         44.87         1.94 o                         
   2   6   7          6.68          5.01         1.22 o                         
   3   6   7          4.13          6.38         1.31 o                         
   4   6   7         94.17         81.28         4.19 o                         
   5   6   7        278.04        333.01         3.40 o                         
   6   6   7         10.86          9.02         2.06 o                         
   7   6   7         74.43         56.80         3.13 o                         
   8   6   7          7.00          5.82         5.56 o                         
   9   6   7          0.11          1.64         5.01 o                         
  10   6   7          7.76          6.87         3.07 o                         
  -4   7   7          8.60         18.84         4.10 o                         
  -3   7   7          0.01          3.07         2.26 o                         
  -2   7   7          4.12          8.55         2.60 o                         
  -1   7   7         51.93         56.25         3.67 o                         
   0   7   7         33.99         21.31         2.54 o                         
   1   7   7         72.21         53.13         2.92 o                         
   2   7   7         27.58         17.71         4.26 o                         
   3   7   7          0.59         -0.40         1.68 o                         
   4   7   7         17.64         13.48         2.41 o                         
   5   7   7          6.34          5.11         2.17 o                         
   6   7   7          0.12          0.51         2.14 o                         
   7   7   7          1.38          7.22         3.53 o                         
   8   7   7          0.28          1.86         4.08 o                         
   9   7   7          1.15          1.90         3.00 o                         
  -2   8   7         10.83         21.03         4.45 o                         
  -1   8   7          6.75         11.15         4.29 o                         
   0   8   7          0.43          5.29         4.60 o                         
   1   8   7        150.31        150.87         6.95 o                         
   2   8   7          2.73          3.18         1.56 o                         
   3   8   7         36.77         39.01         4.53 o                         
   4   8   7        114.11        108.55         2.68 o                         
   5   8   7         55.41         64.33         2.31 o                         
   6   8   7         13.91         15.69         2.33 o                         
   7   8   7          1.28          3.95         3.27 o                         
   8   8   7          5.97          8.54         2.52 o                         
   9   8   7          9.99         13.43         4.41 o                         
  -1   9   7         11.48         15.54         2.16 o                         
   0   9   7          0.78         11.34         3.65 o                         
   1   9   7          5.51          5.05         3.72 o                         
   2   9   7          0.15          1.78         1.49 o                         
   3   9   7          0.07          1.98         1.38 o                         
   4   9   7          1.36          3.37         1.50 o                         
   5   9   7         12.71         11.73         2.58 o                         
   6   9   7         15.50         13.07         3.56 o                         
   7   9   7          2.51          0.67         5.41 o                         
   8   9   7          0.63         -3.30         3.35 o                         
   9   9   7          2.45          5.04         3.55 o                         
   1  10   7          0.75          0.45         2.86 o                         
   2  10   7          2.03          3.04         3.53 o                         
   3  10   7          0.33          0.01         1.33 o                         
   4  10   7          0.30          2.95         1.39 o                         
   5  10   7          2.07          6.32         1.94 o                         
   6  10   7          1.75          4.75         2.58 o                         
   7  10   7          0.89          4.72         3.78 o                         
   8  10   7          6.39          9.57         3.17 o                         
   5  11   7          0.29          2.26         1.69 o                         
   6  11   7          0.18          2.67         1.89 o                         
  -5  -8   8          2.30          2.88         2.47 o                         
  -7  -7   8          6.17         -2.59         2.59 o                         
  -6  -7   8         21.26         20.22         3.29 o                         
  -5  -7   8         82.55         71.11         4.56 o                         
  -4  -7   8         20.43         24.15         1.90 o                         
  -3  -7   8         17.89         16.07         1.94 o                         
  -2  -7   8          0.19          2.41         1.48 o                         
  -1  -7   8         18.38         18.72         1.85 o                         
   0  -7   8          1.13          3.83         1.46 o                         
  -8  -6   8          8.91          7.96         1.85 o                         
  -6  -6   8         11.32          8.82         1.64 o                         
  -5  -6   8         28.06         25.08         2.11 o                         
  -4  -6   8         61.46         54.42         2.71 o                         
  -3  -6   8          1.29          2.47         2.27 o                         
  -2  -6   8         55.62         58.78         2.94 o                         
  -1  -6   8          2.05          3.12         2.31 o                         
   0  -6   8          9.28         10.15         2.28 o                         
   1  -6   8          0.01          3.67         1.39 o                         
   2  -6   8          0.23          2.53         1.36 o                         
  -8  -5   8         13.33         15.89         4.08 o                         
  -7  -5   8         26.46         19.64         6.36 o                         
  -6  -5   8          0.64          2.62         2.46 o                         
  -5  -5   8         11.73          8.35         4.04 o                         
  -4  -5   8         23.15         26.53         3.42 o                         
  -3  -5   8          2.32         -0.38         2.54 o                         
  -2  -5   8         69.39         90.04        10.40 o                         
  -1  -5   8          1.25          2.82         2.61 o                         
   0  -5   8          3.25          5.24         2.54 o                         
   1  -5   8          0.96          2.31         1.40 o                         
   2  -5   8          4.59          6.31         1.54 o                         
   3  -5   8         19.61         19.85         1.88 o                         
  -8  -4   8         14.57         15.64         2.53 o                         
  -7  -4   8         19.91          6.88         4.57 o                         
  -6  -4   8          0.51          2.08         3.41 o                         
  -5  -4   8         45.10         28.63         8.43 o                         
  -4  -4   8          2.83         -3.99         3.99 o                         
  -3  -4   8         22.59         19.46         2.34 o                         
  -2  -4   8         27.62         19.81         2.87 o                         
  -1  -4   8         48.44         33.03         5.37 o                         
   0  -4   8        130.17        112.38         5.40 o                         
   1  -4   8         29.99         23.52         2.48 o                         
   2  -4   8          6.65          5.55         2.64 o                         
   3  -4   8          0.95          0.37         1.56 o                         
   4  -4   8          5.90          5.60         1.74 o                         
  -8  -3   8          1.78          8.20         2.25 o                         
  -7  -3   8          1.02          1.37         1.81 o                         
  -6  -3   8         30.05         24.29         2.68 o                         
  -5  -3   8         88.49         89.15         3.42 o                         
  -4  -3   8         56.55         42.84         6.93 o                         
  -3  -3   8         99.84        107.07         4.96 o                         
  -2  -3   8          0.16         -0.98         2.05 o                         
  -1  -3   8        119.00        110.45         8.48 o                         
   0  -3   8         59.33         36.00         2.33 o                         
   1  -3   8        228.68        226.74        10.76 o                         
   2  -3   8        114.91        119.11         7.07 o                         
   3  -3   8         19.26         12.56         1.42 o                         
   4  -3   8          0.02         -0.24         3.66 o                         
   5  -3   8          0.05          2.71         1.69 o                         
  -8  -2   8         10.53         16.70         3.37 o                         
  -7  -2   8          4.80          4.26         2.08 o                         
  -6  -2   8          0.96          0.82         2.99 o                         
  -5  -2   8          5.89          3.47         1.98 o                         
  -4  -2   8         12.77         12.09         1.95 o                         
  -3  -2   8         94.67        107.41         6.12 o                         
  -2  -2   8         90.26         90.88         2.60 o                         
  -1  -2   8        114.44        115.03         2.79 o                         
   0  -2   8          2.13          2.34         1.75 o                         
   1  -2   8          1.36          0.05         1.60 o                         
   2  -2   8        307.11        322.14        18.97 o                         
   3  -2   8        127.75        102.56         2.89 o                         
   4  -2   8          0.87          4.90         3.88 o                         
   5  -2   8          4.94          8.11         1.86 o                         
   6  -2   8          0.17          2.09         1.49 o                         
  -8  -1   8          1.34          3.73         3.55 o                         
  -7  -1   8          0.63          3.92         1.44 o                         
  -6  -1   8         33.05         26.25         2.09 o                         
  -5  -1   8          6.34          6.17         1.45 o                         
  -4  -1   8        687.59        729.06         5.71 o                         
  -3  -1   8        377.84        412.99         4.97 o                         
  -2  -1   8          3.53          4.42         1.50 o                         
  -1  -1   8        468.26        481.26        13.54 o                         
   0  -1   8        295.94        302.56         5.75 o                         
   1  -1   8         23.33         21.25         1.74 o                         
   2  -1   8          1.15          1.86         1.21 o                         
   3  -1   8         10.99         14.82         1.28 o                         
   4  -1   8          0.41         -0.34         1.86 o                         
   5  -1   8         12.82         14.39         1.98 o                         
   6  -1   8          8.27         17.23         4.33 o                         
   7  -1   8          3.65          5.15         3.22 o                         
  -8   0   8          1.23          2.67         1.57 o                         
  -7   0   8         11.01         16.99         2.08 o                         
  -6   0   8         12.14          7.52         2.04 o                         
  -5   0   8         33.33         23.71         2.02 o                         
  -4   0   8         10.74          6.95         1.91 o                         
  -3   0   8         15.07         16.54         1.48 o                         
  -2   0   8         67.13         64.98         2.57 o                         
  -1   0   8       1072.00       1199.79         9.30 o                         
   0   0   8        183.41        178.47         3.76 o                         
   1   0   8        628.05        670.65        20.47 o                         
   2   0   8        155.35        147.26         5.20 o                         
   3   0   8          1.96          0.29         1.23 o                         
   4   0   8         35.88         34.66         2.11 o                         
   5   0   8          9.57          6.84         1.67 o                         
   6   0   8         20.51         28.25         5.46 o                         
   7   0   8          0.05          1.89         1.77 o                         
  -7   1   8          0.46          4.78         1.36 o                         
  -6   1   8         14.71          9.20         3.49 o                         
  -5   1   8         21.28         12.44         2.82 o                         
  -4   1   8         72.33         60.90         3.07 o                         
  -3   1   8        612.20        582.66        13.28 o                         
  -2   1   8         32.91         35.47         1.72 o                         
  -1   1   8        131.65        133.38         2.37 o                         
   0   1   8        309.87        336.89         6.65 o                         
   1   1   8        176.23        182.97         2.45 o                         
   2   1   8        511.90        525.23         7.79 o                         
   3   1   8        419.33        417.34         4.08 o                         
   4   1   8          6.20          7.86         3.08 o                         
   5   1   8         78.95         77.43         4.14 o                         
   6   1   8          2.21          6.68         5.02 o                         
   7   1   8         16.47         19.35         2.39 o                         
  -7   2   8         11.01         10.53         1.55 o                         
  -6   2   8         52.83         37.94         3.25 o                         
  -5   2   8         31.34         28.78         3.18 o                         
  -4   2   8        201.76        176.05         3.98 o                         
  -3   2   8         69.24         62.37         2.75 o                         
  -2   2   8         10.33          6.38         1.83 o                         
  -1   2   8        123.95        137.30         6.90 o                         
   0   2   8        230.01        213.91         3.07 o                         
   1   2   8        225.96        251.39        16.25 o                         
   2   2   8         54.75         54.74         1.91 o                         
   3   2   8        120.02        124.52         2.92 o                         
   4   2   8          6.12          2.93         1.54 o                         
   5   2   8         81.62         81.23         4.21 o                         
   6   2   8          1.30          4.54         1.96 o                         
   7   2   8          4.14          6.70         2.05 o                         
   8   2   8          1.42          7.07         4.03 o                         
  -6   3   8         24.80         23.34         3.31 o                         
  -5   3   8          0.02          0.01         3.27 o                         
  -4   3   8          7.38          5.62         2.95 o                         
  -3   3   8         47.99         50.91         4.11 o                         
  -2   3   8          5.46         13.25         3.92 o                         
   0   3   8        113.61        106.74         3.80 o                         
   1   3   8        287.33        344.78         4.07 o                         
   2   3   8          1.38          1.63         1.50 o                         
   3   3   8         68.84         71.54         4.94 o                         
   4   3   8          0.88          0.74         1.55 o                         
   5   3   8         24.58         19.63         3.45 o                         
   6   3   8          0.15          0.51         3.77 o                         
   7   3   8         31.85         32.22         6.56 o                         
   8   3   8          1.20          7.72         3.58 o                         
   9   3   8          7.63         10.81         4.28 o                         
  -6   4   8          0.65          2.83         1.34 o                         
  -5   4   8         23.39         28.11         2.39 o                         
  -4   4   8          9.51         24.77         6.31 o                         
  -3   4   8        243.01        285.07         9.56 o                         
  -2   4   8          0.03          1.15         1.72 o                         
  -1   4   8         29.43         24.35         1.78 o                         
   0   4   8          1.49          2.51         2.27 o                         
   1   4   8         23.69         31.04         3.80 o                         
   2   4   8         54.55         47.77         3.83 o                         
   3   4   8         26.45         20.49         1.26 o                         
   4   4   8          0.24          1.82         1.32 o                         
   5   4   8         10.03         11.75         2.41 o                         
   6   4   8         12.93         10.14         3.50 o                         
   7   4   8         95.05         94.90         7.99 o                         
   8   4   8          5.48          8.23         3.51 o                         
   9   4   8         15.39         14.45         4.67 o                         
  -5   5   8          6.16         13.33         2.49 o                         
  -4   5   8         47.53         70.45         2.67 o                         
  -3   5   8         15.84         17.50         2.14 o                         
  -2   5   8         88.27         84.97         2.52 o                         
  -1   5   8          0.74         -0.37         1.64 o                         
   0   5   8         20.03         14.18         2.16 o                         
   1   5   8         43.66         39.91         3.07 o                         
   2   5   8         16.11         17.59         1.56 o                         
   3   5   8         79.69         81.42         4.00 o                         
   4   5   8         26.70         26.23         1.96 o                         
   5   5   8        120.84        109.56         5.47 o                         
   6   5   8        142.20        124.63         7.98 o                         
   7   5   8          7.30         14.73         2.06 o                         
   8   5   8         19.40         21.84         8.72 o                         
   9   5   8          0.64         -1.88         4.43 o                         
  -4   6   8          2.17          6.34         2.62 o                         
  -3   6   8          3.21          6.92         1.77 o                         
  -2   6   8         17.41         21.35         2.08 o                         
  -1   6   8         12.98         10.39         1.99 o                         
   0   6   8         13.95          5.72         1.98 o                         
   1   6   8        115.62         98.76         4.50 o                         
   2   6   8          0.74          4.49         2.05 o                         
   3   6   8        316.95        346.87        16.65 o                         
   4   6   8          3.73          1.97         2.25 o                         
   5   6   8        104.34         92.48         7.56 o                         
   6   6   8         15.57         14.22         2.34 o                         
   7   6   8          2.46          9.80         2.57 o                         
   8   6   8          0.80          6.69         6.77 o                         
   9   6   8          1.45         -3.77         4.03 o                         
  -3   7   8          4.83          7.41         2.04 o                         
  -2   7   8          3.24          7.11         2.47 o                         
  -1   7   8         20.70         26.17         6.17 o                         
   0   7   8          2.28          4.39         4.97 o                         
   1   7   8         87.74         86.65        10.22 o                         
   2   7   8         45.54         41.62         3.59 o                         
   3   7   8          0.40         -1.61         3.19 o                         
   4   7   8         50.99         48.96         2.87 o                         
   5   7   8          0.15          0.03         1.69 o                         
   6   7   8         35.60         35.51         3.64 o                         
   7   7   8         58.11         58.40         5.36 o                         
   8   7   8          9.37          5.62         3.36 o                         
   9   7   8          0.26          1.33         2.55 o                         
  -2   8   8         14.64         24.53         4.18 o                         
  -1   8   8          2.88         13.74         4.23 o                         
   0   8   8         65.03         57.60         5.15 o                         
   1   8   8        129.59        140.20         5.95 o                         
   2   8   8          3.84          3.92         2.69 o                         
   3   8   8          0.32         -1.70         2.77 o                         
   4   8   8          0.40          8.64         5.27 o                         
   5   8   8         40.46         43.12         2.35 o                         
   6   8   8          2.28          2.71         2.03 o                         
   7   8   8          0.88          3.65         3.21 o                         
   8   8   8          0.17          6.98         2.92 o                         
   9   8   8          0.79          3.73         3.94 o                         
  -1   9   8          1.23          3.33         3.39 o                         
   0   9   8         18.09         27.16         3.61 o                         
   1   9   8          1.28          0.36         3.67 o                         
   2   9   8          0.27          4.72         3.63 o                         
   3   9   8         25.52         21.59         4.53 o                         
   4   9   8          0.70          3.88         1.72 o                         
   5   9   8          5.27          6.68         3.13 o                         
   6   9   8          0.91          7.27         4.51 o                         
   7   9   8          0.15          4.11         5.14 o                         
   8   9   8          3.21          1.26         3.00 o                         
   1  10   8          1.18          3.15         1.77 o                         
   2  10   8          0.21          6.57         2.46 o                         
   3  10   8          1.08          0.55         3.58 o                         
   4  10   8         20.08         23.91         2.30 o                         
   5  10   8          9.34         12.64         2.23 o                         
   6  10   8          3.45          3.44         2.69 o                         
   7  10   8          2.38         -0.04         3.99 o                         
   8  10   8          0.12         -0.55         2.67 o                         
   4  11   8          0.31         -1.16         1.89 o                         
   5  11   8          2.74          0.54         1.46 o                         
  -5  -7   9          0.16          1.22         2.67 o                         
  -4  -7   9          2.78         -1.06         3.10 o                         
  -3  -7   9          6.98          8.16         2.22 o                         
  -2  -7   9         24.25         23.10         2.87 o                         
  -7  -6   9          6.82          3.95         2.12 o                         
  -6  -6   9         44.52         45.70         1.62 o                         
  -5  -6   9         61.02         66.42         2.05 o                         
  -4  -6   9          0.33          4.78         1.92 o                         
  -3  -6   9          3.55          0.05         2.02 o                         
  -2  -6   9         10.72         -0.81         2.20 o                         
  -1  -6   9          1.77          0.65         2.00 o                         
   0  -6   9         16.06         21.05         1.73 o                         
   1  -6   9         22.35         21.80         1.20 o                         
  -7  -5   9          0.52          3.11         2.41 o                         
  -6  -5   9         21.25         16.99         2.19 o                         
  -5  -5   9         53.74         66.39         4.38 o                         
  -4  -5   9         34.26         30.80         3.18 o                         
  -2  -5   9        110.94        145.33         3.75 o                         
  -1  -5   9         13.50         17.02         2.70 o                         
   0  -5   9          0.69          2.12         1.78 o                         
   1  -5   9          7.10         10.99         2.36 o                         
   2  -5   9          3.26          2.06         1.75 o                         
  -8  -4   9         13.43         18.39         1.91 o                         
  -7  -4   9          0.52          1.65         2.14 o                         
  -6  -4   9          0.01         -1.33         2.22 o                         
  -5  -4   9         42.55         44.12         2.86 o                         
  -4  -4   9          0.32          3.23         2.13 o                         
  -3  -4   9        104.80         94.80         4.21 o                         
  -2  -4   9        198.47        202.62        14.39 o                         
  -1  -4   9         10.11         11.87         2.00 o                         
   0  -4   9         18.93         19.64         2.02 o                         
   1  -4   9          8.29          9.35         2.07 o                         
   2  -4   9         17.86         20.44         1.70 o                         
   3  -4   9          0.04          3.09         1.93 o                         
  -8  -3   9          8.70         11.99         2.22 o                         
  -5  -3   9         42.10         45.10         7.78 o                         
  -4  -3   9         76.21         70.79         8.83 o                         
  -3  -3   9         66.09         65.96         4.94 o                         
  -2  -3   9        265.16        290.74         3.82 o                         
  -1  -3   9         39.50         27.03         9.54 o                         
   0  -3   9         67.80         54.37         3.31 o                         
   1  -3   9          0.90          1.99         2.43 o                         
   2  -3   9          5.42          6.69         1.48 o                         
   3  -3   9          4.54          5.74         1.67 o                         
   4  -3   9          0.92         -0.32         1.84 o                         
   5  -3   9          0.00          3.19         1.53 o                         
  -8  -2   9          8.57         10.69         2.07 o                         
  -7  -2   9         10.55         18.11         7.65 o                         
  -6  -2   9          1.50         -1.49         2.52 o                         
  -5  -2   9        168.24        178.93         7.47 o                         
  -4  -2   9        303.98        332.46        15.59 o                         
  -3  -2   9         33.63         35.71         2.90 o                         
  -2  -2   9        223.40        207.27         3.95 o                         
  -1  -2   9          1.76          1.81         2.25 o                         
   0  -2   9         14.25         16.56         2.20 o                         
   1  -2   9        102.98        106.06         4.82 o                         
   2  -2   9          1.10          6.87         3.45 o                         
   3  -2   9        176.51        168.68         4.62 o                         
   4  -2   9         31.87         30.09         1.93 o                         
   5  -2   9         15.85         14.97         3.51 o                         
  -8  -1   9          1.54          7.28         4.70 o                         
  -7  -1   9          0.99          6.95         1.83 o                         
  -6  -1   9        114.69         83.66         9.75 o                         
  -5  -1   9         79.63         68.71         4.14 o                         
  -4  -1   9        165.56        150.45         2.66 o                         
  -3  -1   9        409.69        429.42        15.40 o                         
  -2  -1   9         72.80         68.10         2.95 o                         
  -1  -1   9          3.31          0.87         2.57 o                         
   0  -1   9         39.84         42.45         3.79 o                         
   1  -1   9          1.93          3.34         1.33 o                         
   2  -1   9          0.55          1.52         1.30 o                         
   3  -1   9         58.59         74.28         4.54 o                         
   4  -1   9         19.74         10.62         2.29 o                         
   5  -1   9          5.16          9.97         6.53 o                         
   6  -1   9          8.25         12.37         1.63 o                         
  -7   0   9         76.82         81.78         2.67 o                         
  -6   0   9          1.42          5.88         1.89 o                         
  -5   0   9         65.34         56.62         2.16 o                         
  -4   0   9         58.97         49.23         1.96 o                         
  -3   0   9         30.26         28.80         2.08 o                         
  -2   0   9        749.63        867.52         8.82 o                         
  -1   0   9        234.79        262.58        19.86 o                         
   0   0   9        162.34        156.84         3.26 o                         
   1   0   9          2.34          4.02         1.13 o                         
   2   0   9        107.99         99.08         2.01 o                         
   3   0   9         57.62         51.77         1.92 o                         
   4   0   9         13.20          9.71         1.64 o                         
   5   0   9         50.52         37.73         3.52 o                         
   6   0   9          2.66         12.89         4.72 o                         
   7   0   9          9.87         11.63         1.50 o                         
  -7   1   9          4.21          8.26         1.41 o                         
  -6   1   9         29.28         28.50         5.92 o                         
  -5   1   9         29.48         28.13         3.70 o                         
  -4   1   9         63.57         59.63         2.96 o                         
  -3   1   9         61.64         51.47         2.16 o                         
  -2   1   9        190.07        206.33         5.06 o                         
  -1   1   9          7.99          6.89         1.74 o                         
   0   1   9         26.84         28.73         1.90 o                         
   1   1   9         97.76         82.91         6.34 o                         
   2   1   9        159.91        169.51         3.43 o                         
   3   1   9          4.06          0.03         1.37 o                         
   4   1   9         17.21         14.43         3.28 o                         
   5   1   9          8.39          8.12         3.13 o                         
   6   1   9          6.89         14.58         4.77 o                         
   8   1   9          0.02          1.99         3.17 o                         
  -7   2   9          7.50          5.92         1.51 o                         
  -6   2   9         15.55         17.57         2.78 o                         
  -5   2   9          7.96         10.29         2.40 o                         
  -4   2   9         24.42         12.63         1.90 o                         
  -3   2   9        127.81        121.29         4.75 o                         
  -2   2   9         42.76         36.29         3.14 o                         
  -1   2   9         47.53         70.40         8.16 o                         
   0   2   9         53.27         59.61         4.52 o                         
   1   2   9         17.85         16.49         1.44 o                         
   2   2   9         77.97         72.66         2.92 o                         
   3   2   9        259.04        305.63         3.91 o                         
   4   2   9          4.28          2.17         1.63 o                         
   5   2   9          3.11          1.80         3.31 o                         
   6   2   9          3.50          3.95         1.71 o                         
   7   2   9          0.32         -1.18         4.63 o                         
   8   2   9          4.63          5.40         2.62 o                         
  -6   3   9         16.74         15.80         2.73 o                         
  -5   3   9         37.09         38.18         4.04 o                         
  -4   3   9         91.64         72.60         3.72 o                         
  -3   3   9         96.24         80.19         3.99 o                         
  -2   3   9         82.12         88.64        20.52 o                         
  -1   3   9        146.87        148.91         5.23 o                         
   0   3   9         53.83         65.45         4.37 o                         
   1   3   9         57.64         63.38         4.63 o                         
   2   3   9        403.55        410.82        18.80 o                         
   3   3   9         59.84         72.01         5.40 o                         
   4   3   9         77.18         66.46         6.77 o                         
   5   3   9         10.19          7.29         2.64 o                         
   6   3   9          0.45         -3.29         3.30 o                         
   7   3   9          4.37          0.91         3.73 o                         
   8   3   9         17.19          9.37         3.02 o                         
  -6   4   9          7.66          5.02         1.82 o                         
  -5   4   9          0.89          4.00         1.64 o                         
  -4   4   9          2.95          8.77         2.90 o                         
  -3   4   9         23.78         28.58         3.88 o                         
  -2   4   9         25.30         22.13         1.99 o                         
  -1   4   9         38.36         36.91         3.28 o                         
   0   4   9        485.35        534.89         5.79 o                         
   1   4   9         50.50         57.16         1.75 o                         
   2   4   9         81.82         79.64         2.95 o                         
   3   4   9          0.34          2.26         1.21 o                         
   4   4   9         18.33         18.23         1.61 o                         
   5   4   9         38.77         22.66         2.81 o                         
   6   4   9         74.92         55.32         9.29 o                         
   7   4   9          3.62          9.22         2.76 o                         
   8   4   9         15.17          8.61         3.03 o                         
   9   4   9          0.05          2.90         3.12 o                         
  -5   5   9          0.18          4.49         1.42 o                         
  -4   5   9          6.33          7.77         1.99 o                         
  -3   5   9         11.13         14.70         3.30 o                         
  -2   5   9          0.24          0.68         1.55 o                         
  -1   5   9         42.70         37.44         2.42 o                         
   0   5   9          8.77          9.89         1.89 o                         
   1   5   9        138.69        149.59         3.08 o                         
   2   5   9         41.04         41.05         2.04 o                         
   3   5   9          5.13          3.78         1.95 o                         
   4   5   9        228.77        241.91        54.20 o                         
   5   5   9          9.71          6.24         4.23 o                         
   6   5   9         14.02         12.32         2.72 o                         
   7   5   9          0.49          8.20         2.46 o                         
   8   5   9          2.89          9.78         5.75 o                         
   9   5   9          0.34         -1.90         3.26 o                         
  -4   6   9          6.12          5.00         2.97 o                         
  -3   6   9          6.23          9.79         1.93 o                         
  -2   6   9         10.13          9.05         1.95 o                         
  -1   6   9         22.28         22.12         1.68 o                         
   0   6   9         72.78         67.18         2.95 o                         
   1   6   9          0.01          2.71         1.51 o                         
   2   6   9        368.65        395.89        21.18 o                         
   3   6   9        239.91        264.31         7.72 o                         
   4   6   9          2.35          3.09         2.03 o                         
   5   6   9         16.55         14.49         1.96 o                         
   6   6   9         27.48         20.01         2.86 o                         
   7   6   9          5.13          8.26         2.34 o                         
   8   6   9         29.69         18.06         6.71 o                         
   9   6   9          0.12         -1.71         2.95 o                         
  -3   7   9          7.09          5.86         2.08 o                         
  -2   7   9          5.03          4.40         2.99 o                         
  -1   7   9          1.22          3.07         2.51 o                         
   0   7   9          3.58         -1.08         2.73 o                         
   1   7   9         90.91         74.16         3.39 o                         
   2   7   9          0.28          0.10         1.60 o                         
   3   7   9         31.09         23.56         3.17 o                         
   4   7   9         38.03         43.92         3.38 o                         
   5   7   9         53.65         43.25         2.42 o                         
   6   7   9         63.10         68.65         3.81 o                         
   7   7   9         59.92         42.53         4.75 o                         
   8   7   9         26.26         14.78         2.95 o                         
   9   7   9          3.28          3.96         2.11 o                         
  -2   8   9          0.02          5.37         3.48 o                         
  -1   8   9         19.58         33.03         4.11 o                         
   0   8   9          5.06          8.67         4.27 o                         
   1   8   9         31.04         26.83         4.70 o                         
   2   8   9          0.00          6.40         4.10 o                         
   3   8   9         17.04         19.53         4.89 o                         
   4   8   9         20.96         17.45         3.20 o                         
   5   8   9          3.62          2.46         2.17 o                         
   6   8   9          0.30          1.95         2.80 o                         
   7   8   9         52.47         68.53         7.98 o                         
   8   8   9          9.59         19.48         3.70 o                         
   9   8   9          8.60          7.84         2.13 o                         
   0   9   9         21.19         30.58         3.39 o                         
   1   9   9          1.43          4.60         3.49 o                         
   2   9   9         25.89         28.46         3.82 o                         
   3   9   9         27.19         37.00         3.76 o                         
   4   9   9          3.88          2.87         2.75 o                         
   5   9   9          0.43          5.39         2.98 o                         
   6   9   9         36.10         37.20         9.20 o                         
   7   9   9          0.00         -0.81         4.58 o                         
   8   9   9          7.91          5.13         2.14 o                         
   2  10   9         10.27         11.34         2.36 o                         
   3  10   9          7.14          9.73         1.98 o                         
   4  10   9          7.11         12.30         2.07 o                         
   5  10   9          0.97         -0.71         2.94 o                         
   6  10   9         13.93         12.96         2.13 o                         
   7  10   9          0.43          1.34         2.73 o                         
  -6  -6  10         18.46         -1.91         1.91 o                         
  -5  -6  10         15.82         12.05         1.26 o                         
  -4  -6  10          0.11         -1.20         1.60 o                         
  -3  -6  10          5.26          8.08         1.70 o                         
  -2  -6  10          4.16          3.37         1.69 o                         
  -1  -6  10         14.47         19.80         2.45 o                         
   0  -6  10          4.73          5.63         1.33 o                         
  -6  -5  10        106.29        126.17         4.84 o                         
  -5  -5  10         12.97         17.02         1.70 o                         
  -4  -5  10         81.55         95.56        13.76 o                         
  -3  -5  10         38.95         46.36         2.60 o                         
  -2  -5  10          1.75          2.22         2.17 o                         
  -1  -5  10          2.77          6.46         2.13 o                         
   0  -5  10          2.95          6.77         2.37 o                         
   1  -5  10          0.50          4.18         1.77 o                         
  -7  -4  10          0.76          1.48         2.43 o                         
  -6  -4  10          0.34          2.52         5.87 o                         
  -5  -4  10          0.06          0.45         2.56 o                         
  -4  -4  10         39.84         41.91         2.58 o                         
  -3  -4  10         67.45         54.40         3.97 o                         
  -2  -4  10          7.31          9.01         1.75 o                         
  -1  -4  10          1.24          2.97         2.27 o                         
   0  -4  10         18.72         22.73         3.13 o                         
   1  -4  10          5.10          6.88         1.81 o                         
   2  -4  10         20.07         20.20         2.08 o                         
   3  -4  10          0.11          2.67         1.39 o                         
  -7  -3  10         27.44         35.98         6.32 o                         
  -6  -3  10         58.37         62.48         3.77 o                         
  -5  -3  10         13.34         10.55         3.49 o                         
  -4  -3  10          2.96          6.99         2.32 o                         
  -3  -3  10         94.91         92.16         4.31 o                         
  -2  -3  10          0.42         -0.81         3.23 o                         
  -1  -3  10         83.87         90.20         4.00 o                         
   0  -3  10         15.68         17.29         2.87 o                         
   1  -3  10         19.30         19.14         1.71 o                         
   2  -3  10         10.18         10.55         2.94 o                         
   3  -3  10          5.32          7.53         1.63 o                         
   4  -3  10          3.30          6.24         1.09 o                         
  -6  -2  10          4.23          9.82         3.41 o                         
  -5  -2  10         20.70         16.63         3.69 o                         
  -4  -2  10          1.08          3.05         2.60 o                         
  -3  -2  10          3.52          3.51         2.47 o                         
  -2  -2  10          1.79          1.66         1.80 o                         
  -1  -2  10         22.32         24.05         4.15 o                         
   0  -2  10          0.11         -1.81         1.81 o                         
   1  -2  10         39.84         37.48         4.08 o                         
   2  -2  10         55.03         51.17         3.49 o                         
   3  -2  10         50.19         38.59         2.15 o                         
   4  -2  10          6.57          8.96         1.53 o                         
   5  -2  10          0.38          4.89         2.62 o                         
  -7  -1  10          1.39          6.68         4.25 o                         
  -5  -1  10         39.02         29.05         2.04 o                         
  -4  -1  10         29.71         25.30         2.23 o                         
  -3  -1  10         19.18         10.96         1.70 o                         
  -2  -1  10         59.47         55.24         1.93 o                         
  -1  -1  10         34.12         28.81         2.33 o                         
   0  -1  10         21.98         20.69         3.10 o                         
   1  -1  10        152.72        144.29         7.12 o                         
   2  -1  10          1.79          3.51         1.54 o                         
   3  -1  10         79.06         76.44         5.18 o                         
   4  -1  10          0.25          4.13         5.44 o                         
   5  -1  10          7.96         11.64         4.26 o                         
   6  -1  10          0.44          3.19         2.80 o                         
  -7   0  10         10.67         23.25         2.27 o                         
  -6   0  10         15.96         22.19         2.35 o                         
  -5   0  10          0.10          4.86         1.92 o                         
  -4   0  10          7.68          5.99         2.12 o                         
  -3   0  10         27.68         22.95         2.20 o                         
  -2   0  10         13.01         17.82         1.90 o                         
  -1   0  10         25.12         28.47         2.22 o                         
   0   0  10         21.98         20.21         1.81 o                         
   1   0  10        208.98        225.10         5.23 o                         
   2   0  10          1.89         -0.18         1.31 o                         
   3   0  10        138.54        147.67         8.55 o                         
   4   0  10         30.30         22.68         3.08 o                         
   5   0  10          7.46          9.36         3.21 o                         
   6   0  10          3.07         12.29         3.89 o                         
   7   0  10          0.28          0.01         2.31 o                         
  -7   1  10          0.07          2.24         3.49 o                         
  -6   1  10          1.83          3.75         2.12 o                         
  -5   1  10         10.81          6.83         2.09 o                         
  -4   1  10         22.09         18.28         2.06 o                         
  -3   1  10         12.21          9.79         2.35 o                         
  -2   1  10        252.12        281.65         7.15 o                         
  -1   1  10        829.09        944.86         9.46 o                         
   0   1  10         28.88         26.65         2.26 o                         
   1   1  10        321.12        362.75         4.69 o                         
   2   1  10         89.34         86.91         1.79 o                         
   3   1  10          1.46          0.40         1.94 o                         
   4   1  10          1.59         -1.27         2.79 o                         
   5   1  10         10.70          7.96         4.86 o                         
   6   1  10          0.89          8.09         4.91 o                         
   7   1  10         12.13          9.11         3.28 o                         
  -6   2  10          2.12          2.88         1.43 o                         
  -5   2  10          0.32          0.20         2.48 o                         
  -4   2  10         32.76         29.43         2.82 o                         
  -3   2  10          3.56          1.44         1.64 o                         
  -2   2  10        380.15        436.25         4.92 o                         
  -1   2  10         62.56         78.48        14.87 o                         
   0   2  10       1117.63       1285.28        34.61 o                         
   1   2  10        241.96        287.26         2.67 o                         
   2   2  10        199.95        208.15         3.31 o                         
   3   2  10          0.36          0.61         1.23 o                         
   4   2  10          0.02          0.56         1.47 o                         
   5   2  10         14.03         18.88         5.32 o                         
   6   2  10          0.22          1.52         3.28 o                         
   7   2  10          1.01         -0.25         4.06 o                         
   8   2  10          0.65          3.05         1.74 o                         
  -6   3  10          2.92          5.29         1.23 o                         
  -5   3  10          0.28          1.43         1.79 o                         
  -4   3  10         44.16         49.62         2.57 o                         
  -3   3  10         35.54         29.39         2.30 o                         
  -2   3  10        230.37        221.10        30.85 o                         
  -1   3  10         72.64         72.58         4.97 o                         
   0   3  10          4.94          4.37         3.92 o                         
   1   3  10         57.51         59.82         2.65 o                         
   2   3  10        115.52        124.69         3.12 o                         
   3   3  10          5.04          6.04         1.48 o                         
   4   3  10        118.05        115.03         3.21 o                         
   5   3  10          4.07          3.93         2.64 o                         
   6   3  10          1.86          2.24         3.19 o                         
   7   3  10          2.59          5.64         2.91 o                         
   8   3  10          0.59          3.20         2.18 o                         
  -5   4  10         29.71         20.62         2.65 o                         
  -4   4  10         51.31         31.56         6.80 o                         
  -3   4  10         32.52         25.62         3.12 o                         
  -2   4  10        301.92        289.22         7.29 o                         
  -1   4  10          1.28          0.32         3.85 o                         
   0   4  10          0.11          0.17         2.15 o                         
   1   4  10         10.40          6.87         1.55 o                         
   2   4  10        109.06        120.12         2.63 o                         
   3   4  10         55.32         60.96         1.79 o                         
   4   4  10          1.29          2.18         1.74 o                         
   5   4  10         54.25         57.38         3.95 o                         
   6   4  10          0.85          6.57         5.09 o                         
   7   4  10          0.80          4.94         2.37 o                         
   8   4  10          0.56          3.17         2.26 o                         
  -4   5  10         16.98         21.50         1.84 o                         
  -3   5  10          0.95          6.26         2.07 o                         
  -2   5  10         26.20         22.56         3.08 o                         
  -1   5  10          5.26          5.03         1.71 o                         
   0   5  10         66.17         69.69         5.54 o                         
   1   5  10          0.99          2.12         2.77 o                         
   2   5  10          0.58          3.29         3.69 o                         
   3   5  10         16.25          9.50         1.81 o                         
   5   5  10          3.30          0.91         2.01 o                         
   6   5  10          8.63          1.69         3.90 o                         
   7   5  10         11.95         13.49         2.76 o                         
   8   5  10          3.68          7.37         6.69 o                         
  -4   6  10         12.68         14.62         3.31 o                         
  -3   6  10         12.93         15.09         2.27 o                         
  -2   6  10          7.54          7.37         1.66 o                         
  -1   6  10          0.40          1.32         1.88 o                         
   0   6  10          1.83         -1.28         1.71 o                         
   1   6  10          7.43          7.95         2.19 o                         
   2   6  10         56.26         60.60         2.16 o                         
   3   6  10        109.38        119.30         3.08 o                         
   4   6  10         20.94          8.02         3.41 o                         
   5   6  10         58.98         51.76         4.97 o                         
   6   6  10          5.91          2.10         1.77 o                         
   7   6  10         16.34         17.89         5.92 o                         
   8   6  10          3.83          3.40         6.84 o                         
  -2   7  10          0.17          2.00         2.35 o                         
  -1   7  10          2.21          2.21         2.82 o                         
   0   7  10          3.81          6.02         2.57 o                         
   1   7  10         12.26         13.35         1.77 o                         
   2   7  10         17.47         13.70         1.64 o                         
   3   7  10         29.43         40.60         1.90 o                         
   4   7  10          2.82          4.68         7.64 o                         
   5   7  10         27.96         30.03         2.52 o                         
   6   7  10         12.49         14.24         1.81 o                         
   7   7  10          0.51          9.31         2.38 o                         
   8   7  10         14.29         11.78         6.09 o                         
  -1   8  10          0.67          5.53         3.34 o                         
   0   8  10          0.18         -0.16         3.87 o                         
   1   8  10          3.10          0.63         4.04 o                         
   2   8  10         19.72         16.59         4.12 o                         
   3   8  10          0.26          5.27         4.59 o                         
   4   8  10         29.88         28.39         4.52 o                         
   5   8  10          0.58         -2.15         2.22 o                         
   6   8  10          6.73          9.15         1.88 o                         
   7   8  10          0.19         15.66         2.64 o                         
   8   8  10          0.14         14.31         3.14 o                         
   0   9  10          0.24          5.69         2.66 o                         
   1   9  10         11.13         10.82         3.22 o                         
   2   9  10          0.79          6.53         3.33 o                         
   3   9  10         27.23         24.51         5.98 o                         
   4   9  10          0.92          1.81         2.24 o                         
   5   9  10         18.52         21.35         1.78 o                         
   6   9  10          1.31          2.66         4.33 o                         
   7   9  10          1.46          6.04         3.87 o                         
   2  10  10         17.31         22.73         2.16 o                         
   3  10  10         33.21         33.59         2.56 o                         
   4  10  10          0.52          6.66         1.55 o                         
   5  10  10          3.79          6.19         2.55 o                         
   6  10  10          0.06          2.09         1.60 o                         
  -3  -6  11          0.30          1.65         1.94 o                         
  -5  -5  11          3.35          3.68         1.43 o                         
  -4  -5  11          0.05         -1.28         1.28 o                         
  -3  -5  11         11.05         12.44         1.80 o                         
  -2  -5  11          7.73         14.33         1.87 o                         
  -1  -5  11         16.25         19.73         3.53 o                         
   0  -5  11         27.50         33.65         1.90 o                         
  -6  -4  11         11.45         20.98         2.23 o                         
  -5  -4  11         10.56         10.10         2.46 o                         
  -4  -4  11         14.08         13.58         2.52 o                         
  -3  -4  11          0.49          0.86         2.20 o                         
  -2  -4  11          0.35         -1.00         2.16 o                         
  -1  -4  11         43.55         38.03         3.00 o                         
   0  -4  11         30.21         23.09         2.74 o                         
   1  -4  11          4.74          8.40         1.89 o                         
   2  -4  11          7.53          5.20         1.46 o                         
  -6  -3  11          4.02          2.94         1.73 o                         
  -5  -3  11          9.15         12.29         1.71 o                         
  -4  -3  11         26.25         26.10         1.91 o                         
  -3  -3  11        163.24        172.85         2.79 o                         
  -2  -3  11         49.31         36.00         2.83 o                         
  -1  -3  11         11.95         14.13         2.63 o                         
   0  -3  11          6.51          7.84         1.54 o                         
   1  -3  11          0.06          1.67         1.21 o                         
   2  -3  11          2.15          5.92         1.59 o                         
   3  -3  11          3.65          5.97         1.50 o                         
  -6  -2  11          5.99          8.46         2.80 o                         
  -5  -2  11          0.56          1.24         3.03 o                         
  -4  -2  11         89.21         87.20         3.94 o                         
  -3  -2  11         60.16         70.81         2.42 o                         
  -2  -2  11          5.89          4.39         2.46 o                         
  -1  -2  11         82.33         82.46         7.53 o                         
   0  -2  11         26.31         34.87         3.15 o                         
   1  -2  11          3.23          0.35         1.65 o                         
   2  -2  11          2.55          7.84         1.65 o                         
   3  -2  11          2.64          4.35         1.60 o                         
   4  -2  11          0.42          9.22         2.89 o                         
  -7  -1  11          0.07         -1.15         4.33 o                         
  -6  -1  11         13.89         16.86         2.93 o                         
  -5  -1  11         12.87         15.49         3.18 o                         
  -4  -1  11          1.07          0.59         1.68 o                         
  -3  -1  11          4.19          2.54         1.61 o                         
  -2  -1  11          6.41          3.16         2.23 o                         
  -1  -1  11        224.25        254.27         4.27 o                         
   0  -1  11         99.23         88.93         2.96 o                         
   1  -1  11         13.76          8.57         1.91 o                         
   2  -1  11         32.05         28.37         1.91 o                         
   3  -1  11         17.06         17.51         1.73 o                         
   4  -1  11         29.23         25.85         3.84 o                         
   5  -1  11         10.95         13.90         3.21 o                         
  -6   0  11         32.16         27.52         1.94 o                         
  -5   0  11         10.17          9.72         2.13 o                         
  -4   0  11          3.35          4.68         1.85 o                         
  -3   0  11        241.98        215.92         8.29 o                         
  -2   0  11         82.00         80.36         6.97 o                         
  -1   0  11         68.48         59.71         1.98 o                         
   0   0  11         14.01          9.23         1.99 o                         
   1   0  11        150.40        163.79         6.06 o                         
   2   0  11         29.75         28.02         1.89 o                         
   3   0  11        224.39        230.61        11.82 o                         
   4   0  11         21.92         23.03         3.06 o                         
   5   0  11        117.68        101.39         3.49 o                         
   6   0  11          0.18          6.21         2.87 o                         
  -6   1  11          5.15          6.08         4.07 o                         
  -5   1  11          4.44          5.77         1.68 o                         
  -4   1  11        103.50         91.59        10.50 o                         
  -3   1  11          7.27          6.95         2.16 o                         
  -2   1  11        315.15        339.39         5.00 o                         
  -1   1  11         10.75         10.40         2.36 o                         
   0   1  11        103.48        109.66         3.87 o                         
   1   1  11        185.23        197.61         6.55 o                         
   2   1  11         54.12         42.88         1.47 o                         
   3   1  11         26.76         29.14         2.69 o                         
   4   1  11          0.05         -1.82         4.66 o                         
   5   1  11          5.95         13.59         4.19 o                         
   6   1  11          1.53          6.14         4.03 o                         
   7   1  11          0.21          3.98         2.40 o                         
  -6   2  11         11.45         16.69         4.19 o                         
  -5   2  11         18.70         17.04         5.52 o                         
  -4   2  11          6.15          3.53         2.04 o                         
  -3   2  11         20.55         22.30         4.12 o                         
  -2   2  11        130.78        143.40         5.13 o                         
  -1   2  11         40.77         44.76         7.06 o                         
   0   2  11        426.55        499.65         4.96 o                         
   1   2  11         54.13         55.21         2.93 o                         
   2   2  11         94.00         84.38         2.87 o                         
   3   2  11         38.17         26.98         1.58 o                         
   4   2  11         40.71         38.66         2.31 o                         
   5   2  11          4.46          4.63         3.71 o                         
   6   2  11          1.48          7.09         4.01 o                         
  -5   3  11          0.55          1.32         3.72 o                         
  -4   3  11         16.97         14.80         6.19 o                         
  -3   3  11          1.79          0.03         1.92 o                         
  -2   3  11          4.55         -1.14         2.60 o                         
  -1   3  11          3.90          2.07         2.50 o                         
   0   3  11          2.81         -0.21         1.66 o                         
   1   3  11         55.28         53.20         2.66 o                         
   2   3  11         81.89         62.11         2.38 o                         
   3   3  11         99.89        103.32         2.26 o                         
   4   3  11         61.09         51.32         2.47 o                         
   5   3  11         28.45         30.80         3.47 o                         
   6   3  11          6.80          7.36         4.07 o                         
   7   3  11         13.69         10.52         2.65 o                         
  -5   4  11          9.90          8.24         1.97 o                         
  -4   4  11         24.99         14.23         3.09 o                         
  -3   4  11          0.45          1.38         3.89 o                         
  -2   4  11          0.89         -0.63         3.48 o                         
  -1   4  11          0.24         -0.11         2.81 o                         
   0   4  11         59.98         53.77         2.46 o                         
   1   4  11          1.71         -0.88         1.45 o                         
   2   4  11         26.43         29.42         2.11 o                         
   3   4  11         29.62         31.28         1.89 o                         
   4   4  11         19.97         23.24         1.87 o                         
   5   4  11        152.02        175.08        22.60 o                         
   6   4  11          2.75          7.71         3.20 o                         
   7   4  11          8.30         10.02         2.20 o                         
   8   4  11          2.67          2.23         1.91 o                         
  -4   5  11          0.48          5.57         1.51 o                         
  -3   5  11          8.60         12.72         1.82 o                         
  -2   5  11          2.47          2.76         2.02 o                         
  -1   5  11          5.89          2.91         2.18 o                         
   0   5  11         21.92         22.79         2.06 o                         
   1   5  11         73.54         77.01         5.43 o                         
   2   5  11         13.89         15.54         1.99 o                         
   3   5  11        104.50        122.54         2.95 o                         
   4   5  11         15.77          9.59         3.24 o                         
   5   5  11          0.08          4.57         2.50 o                         
   6   5  11          0.52          2.63         2.31 o                         
   7   5  11          0.94          3.40         2.13 o                         
   8   5  11          1.54          5.41         6.04 o                         
  -3   6  11         11.69         13.79         1.26 o                         
  -2   6  11          2.72          3.53         1.45 o                         
  -1   6  11         40.81         40.05         2.69 o                         
   0   6  11          0.12          2.26         1.92 o                         
   1   6  11         27.83         34.83         1.97 o                         
   2   6  11         19.30         13.42         1.71 o                         
   3   6  11         16.05         14.01         1.64 o                         
   4   6  11          0.51          0.95         8.67 o                         
   5   6  11          7.93         11.22         3.88 o                         
   6   6  11          5.73          4.54         1.92 o                         
   7   6  11         23.55         18.60         2.67 o                         
   8   6  11          0.41          3.46         2.01 o                         
  -2   7  11          1.68          3.97         1.91 o                         
  -1   7  11          1.18          2.77         2.42 o                         
   0   7  11          0.53          2.59         2.88 o                         
   1   7  11          5.18          3.76         2.95 o                         
   2   7  11          0.51          2.10         1.65 o                         
   3   7  11          1.93          8.11         2.60 o                         
   4   7  11          4.49         10.38         7.15 o                         
   5   7  11          5.07          9.33         2.10 o                         
   6   7  11          2.43          2.99         2.56 o                         
   7   7  11          4.02          8.74         6.35 o                         
   8   7  11          0.20          4.20         3.11 o                         
  -1   8  11          0.90          3.86         2.74 o                         
   0   8  11          2.29          4.55         3.42 o                         
   1   8  11         13.51         15.33         3.84 o                         
   2   8  11          5.14          1.50         3.62 o                         
   3   8  11         19.14         19.19         2.39 o                         
   4   8  11          1.77          0.35         2.01 o                         
   5   8  11          3.01          4.42         2.21 o                         
   6   8  11         14.04         19.34         2.21 o                         
   7   8  11         10.77         19.49         6.14 o                         
   1   9  11          1.72          6.75         2.70 o                         
   2   9  11          0.01         -1.36         1.43 o                         
   3   9  11          0.04          1.89         2.08 o                         
   4   9  11         12.15         14.44         6.73 o                         
   5   9  11         20.27         23.38         3.86 o                         
   6   9  11          9.78          8.74         3.32 o                         
   7   9  11         19.81         19.18         3.42 o                         
   4  10  11          0.10          8.30         1.79 o                         
  -2  -5  12         33.64         40.82         1.56 o                         
  -5  -4  12         12.53         11.74         1.40 o                         
  -4  -4  12          0.05          0.84         1.48 o                         
  -2  -4  12         41.59         35.31         2.55 o                         
  -1  -4  12         30.69         25.23         2.37 o                         
   0  -4  12          7.07         13.20         1.66 o                         
  -6  -3  12          0.35          0.76         3.73 o                         
  -5  -3  12         51.87         60.57         1.59 o                         
  -4  -3  12         67.01         72.95         1.82 o                         
  -3  -3  12          6.23          5.16         2.07 o                         
  -2  -3  12         15.41         16.42         2.32 o                         
  -1  -3  12          6.05          5.52         1.34 o                         
   0  -3  12          0.23          4.31         1.30 o                         
   1  -3  12          1.72          3.67         1.74 o                         
   2  -3  12          2.30          4.94         1.43 o                         
  -6  -2  12          2.89          4.35         1.74 o                         
  -5  -2  12         29.78         30.44         1.74 o                         
  -4  -2  12         44.65         40.44         1.89 o                         
  -3  -2  12         14.30         15.77         1.86 o                         
  -2  -2  12         74.22         73.94         3.13 o                         
  -1  -2  12          4.04          3.29         3.18 o                         
   0  -2  12         10.10         12.64         1.72 o                         
   1  -2  12          1.37          4.45         1.43 o                         
   2  -2  12         10.46         13.64         3.65 o                         
   3  -2  12         17.16         16.51         2.01 o                         
  -6  -1  12          1.54          1.82         1.82 o                         
  -5  -1  12         21.63         21.86         2.95 o                         
  -4  -1  12          0.96         -1.07         2.72 o                         
  -3  -1  12          5.20          2.29         1.87 o                         
  -2  -1  12         37.44         48.47         3.16 o                         
  -1  -1  12         15.52          9.99         2.47 o                         
   0  -1  12         57.70         70.21         2.28 o                         
   1  -1  12         66.93         68.25         2.17 o                         
   2  -1  12         32.42         33.21         1.70 o                         
   3  -1  12         37.85         23.31         3.70 o                         
   4  -1  12         12.00         12.43         2.18 o                         
  -6   0  12          6.35          4.66         1.76 o                         
  -5   0  12         27.19         20.62         1.73 o                         
  -4   0  12         12.61         14.31         1.68 o                         
  -3   0  12          0.64          2.03         1.72 o                         
  -2   0  12          3.55          2.92         1.45 o                         
  -1   0  12          8.54          3.57         1.54 o                         
   0   0  12         36.49         40.08         2.47 o                         
   1   0  12         48.25         44.38         2.16 o                         
   2   0  12          2.20          6.23         3.13 o                         
   3   0  12         20.51         18.82         2.86 o                         
   4   0  12         35.37         26.19         5.44 o                         
   5   0  12          6.27         13.49         3.40 o                         
  -6   1  12          1.59          0.38         3.49 o                         
  -5   1  12         11.97         12.57         2.24 o                         
  -4   1  12          0.85          1.11         1.64 o                         
  -3   1  12          0.47         -1.58         1.93 o                         
  -2   1  12          9.07          7.90         2.07 o                         
  -1   1  12         24.32         26.96         2.04 o                         
   0   1  12         79.96         76.00        10.81 o                         
   1   1  12          7.61          5.28         1.48 o                         
   2   1  12         87.19         64.87         4.79 o                         
   3   1  12          1.58          2.60         4.14 o                         
   4   1  12          0.65          0.74         4.10 o                         
   5   1  12         15.58         26.17         3.57 o                         
   6   1  12          0.02         10.60         2.85 o                         
  -5   2  12         27.78         26.89         5.05 o                         
  -4   2  12          3.70          4.35         1.69 o                         
  -3   2  12          1.00          0.53         1.96 o                         
  -2   2  12         38.90         37.97         6.11 o                         
  -1   2  12          1.33          0.97         1.75 o                         
   0   2  12        128.69        137.21         5.98 o                         
   1   2  12          0.26         -0.27         1.59 o                         
   2   2  12        104.63        100.67         4.09 o                         
   3   2  12          3.34          1.09         2.13 o                         
   4   2  12          7.39          9.87         2.57 o                         
   5   2  12          0.79          4.02         2.69 o                         
   6   2  12          1.82          8.98         5.80 o                         
  -5   3  12          1.63          3.95         1.31 o                         
  -4   3  12          1.53          2.79         1.53 o                         
  -3   3  12          6.54          4.23         2.33 o                         
  -2   3  12         62.70         50.53         2.88 o                         
  -1   3  12        103.60         99.81         3.45 o                         
   0   3  12        254.98        289.77         6.80 o                         
   1   3  12         12.89         13.77         2.07 o                         
   2   3  12          1.22         -0.32         1.66 o                         
   3   3  12          7.61         10.06         2.16 o                         
   4   3  12         16.09         19.94         3.81 o                         
   5   3  12          2.05          5.35         3.46 o                         
   6   3  12         33.47         33.36         3.65 o                         
   7   3  12          0.94          6.67         2.66 o                         
  -4   4  12          0.36          4.01         2.21 o                         
  -3   4  12          7.61          4.37         3.04 o                         
  -2   4  12          1.30          2.46         2.54 o                         
  -1   4  12         65.39         60.31         2.69 o                         
   0   4  12          8.97         13.48         2.09 o                         
   1   4  12         14.58         10.27         1.34 o                         
   2   4  12          0.17          0.62         1.61 o                         
   3   4  12          8.05          7.40         1.68 o                         
   4   4  12          0.81          3.90         1.70 o                         
   5   4  12          0.04          6.92         3.46 o                         
   6   4  12          1.07          1.01         3.90 o                         
   7   4  12          1.42          6.96         2.46 o                         
  -3   5  12          5.59          7.98         1.72 o                         
  -2   5  12         14.31         12.64         1.85 o                         
  -1   5  12          3.28          5.86         2.01 o                         
   0   5  12         34.84         39.63         6.13 o                         
   1   5  12          0.69          3.27         3.65 o                         
   2   5  12         29.74         28.29         2.56 o                         
   3   5  12         29.53         35.23         2.17 o                         
   4   5  12          1.87         -1.89         2.20 o                         
   5   5  12          0.08          0.88         2.11 o                         
   6   5  12          1.11         -0.84         3.78 o                         
   7   5  12          3.65          9.72         2.63 o                         
  -2   6  12         20.97         26.43         1.80 o                         
  -1   6  12          5.45          6.95         1.50 o                         
   0   6  12         49.88         52.64         7.91 o                         
   1   6  12          8.08          9.97         1.97 o                         
   2   6  12         19.87         15.28         1.83 o                         
   3   6  12          2.11          2.64         1.70 o                         
   4   6  12         28.06         32.03         2.33 o                         
   5   6  12          9.09          8.14         2.49 o                         
   6   6  12         14.51         10.70         2.02 o                         
   7   6  12          0.99          9.07         2.69 o                         
  -1   7  12         10.41         13.20         1.79 o                         
   0   7  12          1.99          4.01         2.41 o                         
   1   7  12          0.11          3.34         2.71 o                         
   2   7  12         26.63         19.11         2.58 o                         
   4   7  12         39.00         23.48         3.76 o                         
   5   7  12          5.26          8.51         5.19 o                         
   6   7  12          4.35          5.23         2.11 o                         
   7   7  12          2.97          9.21         2.63 o                         
   0   8  12          4.98         10.43         2.84 o                         
   1   8  12          3.73          6.38         3.12 o                         
   2   8  12         17.43         13.10         3.31 o                         
   3   8  12         13.64         10.64         3.85 o                         
   4   8  12         42.67         32.86         2.11 o                         
   5   8  12          8.66         13.48         2.07 o                         
   6   8  12         31.75         40.27         3.63 o                         
   7   8  12          0.02          4.70         1.75 o                         
   2   9  12          4.67          4.83         1.21 o                         
   3   9  12          2.78          7.04         1.88 o                         
   4   9  12         13.88         20.38         7.51 o                         
   5   9  12          7.16         17.81         2.80 o                         
  -2  -3  13         19.50         15.48         1.16 o                         
  -1  -3  13          5.64         10.98         1.10 o                         
   0  -3  13          1.09          4.72         1.23 o                         
  -4  -2  13          0.35          6.84         1.76 o                         
  -3  -2  13          1.48         -1.25         1.96 o                         
  -2  -2  13          1.13          0.77         1.39 o                         
  -1  -2  13          6.06          3.15         1.24 o                         
   0  -2  13          0.07          1.96         1.32 o                         
   1  -2  13         19.62         18.67         2.04 o                         
   2  -2  13          0.06          2.41         2.33 o                         
  -5  -1  13          4.54          3.59         1.25 o                         
  -4  -1  13         10.54         14.22         3.17 o                         
  -3  -1  13          5.69          5.28         2.11 o                         
  -2  -1  13         28.79         30.97         2.53 o                         
  -1  -1  13          8.03          9.42         1.80 o                         
   0  -1  13          3.68          0.97         1.73 o                         
   1  -1  13         10.86         13.12         1.58 o                         
   2  -1  13          3.77          6.39         7.80 o                         
   3  -1  13          2.75          2.72         2.58 o                         
  -5   0  13          0.04         -0.86         1.12 o                         
  -4   0  13          1.56          3.54         1.49 o                         
  -3   0  13         11.56         10.01         1.23 o                         
  -2   0  13         33.85         33.09         4.09 o                         
  -1   0  13         56.04         65.18         2.71 o                         
   0   0  13          1.23         -0.14         1.53 o                         
   1   0  13          0.19          2.13         2.99 o                         
   2   0  13          0.42          1.10         2.03 o                         
   3   0  13          0.99         -3.24         3.24 o                         
   4   0  13          0.02          4.08         2.53 o                         
  -5   1  13          1.11          4.84         1.73 o                         
  -4   1  13          8.96          6.75         1.23 o                         
  -3   1  13          3.15          4.70         1.60 o                         
  -2   1  13         41.78         43.06         2.56 o                         
  -1   1  13          1.76         -0.87         2.34 o                         
   0   1  13         12.10          9.53         2.42 o                         
   1   1  13         23.89         26.24         4.10 o                         
   2   1  13         57.28         52.92         3.94 o                         
   4   1  13          0.74          3.36         3.09 o                         
   5   1  13          3.82          4.90         3.05 o                         
  -4   2  13         52.92         48.00         8.82 o                         
  -3   2  13          8.16          6.57         1.29 o                         
  -2   2  13          2.87          3.76         1.44 o                         
  -1   2  13         14.54         12.56         1.66 o                         
   0   2  13         62.60         64.10         3.08 o                         
   1   2  13         32.67         34.76         1.86 o                         
   2   2  13         22.49         17.92         1.99 o                         
   3   2  13          2.57          1.38         1.94 o                         
   4   2  13         23.49         17.94         4.19 o                         
   5   2  13          0.18          5.29         2.06 o                         
   6   2  13          8.33         12.25         4.92 o                         
  -4   3  13          6.47          6.81         1.22 o                         
  -3   3  13          6.27          5.53         1.15 o                         
  -2   3  13         20.19         20.04         1.47 o                         
  -1   3  13          2.92          2.98         1.51 o                         
   0   3  13         15.06         15.99         1.72 o                         
   1   3  13         59.11         61.91         3.64 o                         
   2   3  13          2.17          1.16         1.49 o                         
   3   3  13          6.76          9.48         1.48 o                         
   4   3  13          3.07          2.81         2.51 o                         
   5   3  13          1.70          2.89         2.26 o                         
   6   3  13          0.12          8.84         1.91 o                         
  -3   4  13         13.40         10.43         2.43 o                         
  -2   4  13         18.63         15.10         3.10 o                         
  -1   4  13          0.31          1.44         1.42 o                         
   0   4  13          1.83          2.61         2.89 o                         
   1   4  13          1.32          6.77         1.63 o                         
   2   4  13          1.70          2.99         1.69 o                         
   3   4  13          7.18          5.99         1.74 o                         
   4   4  13         12.30         10.61         1.72 o                         
   5   4  13          1.09          1.75         7.81 o                         
   6   4  13          4.35          6.64         3.03 o                         
  -2   5  13          6.85          5.07         1.71 o                         
  -1   5  13          0.43          1.37         3.58 o                         
   0   5  13         16.13         10.58         1.95 o                         
   1   5  13         11.32          8.61         2.18 o                         
   2   5  13         43.77         54.65         2.09 o                         
   3   5  13         19.52         13.27         2.75 o                         
   4   5  13         16.30         19.43         4.15 o                         
   5   5  13         10.15          4.67         3.24 o                         
   6   5  13          4.10          5.79         2.96 o                         
  -1   6  13          0.05          0.79         1.41 o                         
   0   6  13          0.59          2.08         1.43 o                         
   1   6  13         13.07         14.85         1.38 o                         
   2   6  13          2.34          1.11         1.55 o                         
   3   6  13         32.19         34.16         7.43 o                         
   4   6  13         14.73         12.30         1.87 o                         
   5   6  13         15.19         11.50         2.03 o                         
   6   6  13         10.58         11.76         2.90 o                         
   0   7  13          0.80          1.42         1.08 o                         
   1   7  13          0.05         -0.39         1.73 o                         
   2   7  13         14.23          8.77         1.94 o                         
   3   7  13          1.38         -2.02         2.02 o                         
   4   7  13         11.85         14.98         2.63 o                         
   5   7  13          7.95          3.66         2.22 o                         
   6   7  13          1.56          4.33         6.03 o                         
   1   8  13          0.44          2.42         1.20 o                         
   2   8  13          4.84          5.62         2.02 o                         
   5   8  13         14.73         14.06         7.11 o                         
  -2  -2  14          1.36         -1.06         1.06 o                         
  -1  -2  14         18.19         19.64         1.14 o                         
   0  -2  14         12.66         14.96         2.12 o                         
  -3  -1  14         41.82         50.53         1.62 o                         
  -2  -1  14          4.08          2.35         1.16 o                         
  -1  -1  14          2.13          3.26         1.53 o                         
   0  -1  14          0.49          0.66         1.51 o                         
   1  -1  14          2.19          5.66         2.10 o                         
   2  -1  14          0.74          1.71         2.06 o                         
  -4   0  14         15.96         15.11         1.41 o                         
  -3   0  14         15.65         15.59         1.79 o                         
  -2   0  14          1.06          2.38         1.92 o                         
  -1   0  14          0.02          2.76         2.13 o                         
   0   0  14          3.09          2.97         2.25 o                         
   1   0  14          0.01         -0.63         2.25 o                         
   2   0  14          1.58          6.90         2.20 o                         
   3   0  14          8.62          7.77         2.31 o                         
  -3   1  14          0.37          3.01         1.14 o                         
  -2   1  14         16.02         14.54         1.80 o                         
  -1   1  14          1.07          4.14         1.95 o                         
   0   1  14         18.84         20.15         3.58 o                         
   1   1  14          3.94          2.78         2.02 o                         
   2   1  14          3.35          3.44         2.80 o                         
   3   1  14          1.14          4.71         2.61 o                         
  -3   2  14          6.45          7.96         0.98 o                         
  -2   2  14          0.68         -0.43         1.34 o                         
  -1   2  14         13.18         12.95         1.50 o                         
   0   2  14          1.25          2.19         2.02 o                         
   1   2  14         18.32         21.40         1.52 o                         
   2   2  14          3.83          4.18         1.64 o                         
   3   2  14          2.23          5.71         1.88 o                         
   4   2  14          3.30          4.67         2.17 o                         
   5   2  14          0.80         -0.15         5.18 o                         
  -3   3  14          6.51          9.92         2.52 o                         
  -2   3  14          0.09          1.30         1.05 o                         
  -1   3  14         12.18         11.48         1.44 o                         
   0   3  14         33.89         32.93         1.70 o                         
   1   3  14          0.63          3.47         1.39 o                         
   2   3  14          0.62          2.51         1.18 o                         
   3   3  14         10.78         11.57         1.67 o                         
   4   3  14          5.15          7.15         3.73 o                         
   5   3  14          8.45          9.62         2.48 o                         
  -2   4  14          3.40          2.47         2.25 o                         
  -1   4  14         23.77         17.76         2.94 o                         
   0   4  14         26.01         20.53         1.83 o                         
   1   4  14         55.99         44.12         2.33 o                         
   2   4  14         41.20         47.67         2.47 o                         
   3   4  14         14.89         10.89         1.75 o                         
   4   4  14          1.14          0.06         2.84 o                         
   5   4  14          5.21          3.12         2.53 o                         
  -1   5  14         14.16         13.82         1.68 o                         
   0   5  14          0.32          1.66         1.06 o                         
   1   5  14         37.05         41.49         5.12 o                         
   2   5  14          5.75          6.74         1.42 o                         
   3   5  14          1.01          1.94         1.86 o                         
   4   5  14         10.35          9.73         1.80 o                         
   5   5  14         15.98         18.31         6.08 o                         
   0   6  14          2.39          2.30         1.02 o                         
   1   6  14          0.01         -0.21         1.89 o                         
   2   6  14          3.36          4.32         3.70 o                         
   3   6  14         18.02         19.24         2.49 o                         
   4   6  14          7.03          9.96         1.68 o                         
   5   6  14         11.80          8.27         1.92 o                         
   1   7  14         20.15         19.12         1.12 o                         
   2   7  14          2.67          3.02         1.47 o                         
   3   7  14          8.57          4.76         1.74 o                         
   4   7  14          1.54          2.69         1.44 o                         
   5   7  14          1.25         -2.51         2.52 o                         
  -2   0  15          2.48          2.96         1.38 o                         
  -1   0  15         10.01          6.85         1.20 o                         
   0   0  15          3.97          3.01         1.63 o                         
   1   0  15          0.68          5.27         1.62 o                         
  -1   1  15          3.58          3.48         1.90 o                         
   0   1  15          0.04          2.53         2.08 o                         
   1   1  15          0.74          1.97         2.21 o                         
   2   1  15         19.92         17.22         2.21 o                         
  -2   2  15          2.33         -0.37         1.40 o                         
  -1   2  15          0.16         -0.66         1.50 o                         
   0   2  15         27.39         25.84         2.00 o                         
   1   2  15         17.19         17.81         2.11 o                         
   2   2  15          5.92          7.05         1.72 o                         
   3   2  15          0.56          5.21         2.07 o                         
  -1   3  15          1.71         -0.25         1.03 o                         
   0   3  15          0.07          1.19         2.24 o                         
   1   3  15          0.01          0.64         1.47 o                         
   2   3  15          1.61          7.38         1.54 o                         
   3   3  15          0.71          0.82         2.46 o                         
   4   3  15          3.78          2.27         4.99 o                         
  -1   4  15          0.80         -0.71         1.22 o                         
   0   4  15         24.14         26.67         1.77 o                         
   1   4  15          3.93          9.69         1.69 o                         
   2   4  15         65.62         48.28         3.82 o                         
   3   4  15          7.37          6.67         2.53 o                         
   4   4  15          3.36          3.61         2.01 o                         
   2   5  15         50.09         48.15         1.82 o                         
   3   5  15          1.49         19.25         4.85 o                         
   4   5  15         30.04         27.81         5.69 o                         
   1   6  15          4.46          7.75         1.92 o                         
   2   6  15          5.49          2.47         1.86 o                         
                                                                                
